# Supplementary material for: Differential lung gene expression changes in C57BL/6 and DBA/2 mice carrying an identical functional Mx1 gene reveals crucial differences in the host response
Source: BMC Genom Data. 2024 Feb 15;25:19. doi: 10.1186/s12863-024-01203-3 (PMC10870463; doi:10.1186/s12863-024-01203-3)
Supplement: Supplementary file 1 — Additional file 1. Description of data: list of DEGs from comparison of infected B6-Mx1r/r at day 3 p.i. versus B6-Mx1r/r mock controls. [file 12863_2024_1203_MOESM1_ESM.xlsx]

## Sheet: S1_DEG_DESeq2_B6Mx1_PR8F_d3_vs_
ENS_ID	SYMBOL	log2FoldChange	padj
ENSMUSG00000000182	Fgf23	8.79989	1.43766e-11
ENSMUSG00000000197	Nalcn	-1.24283	3.44848e-06
ENSMUSG00000000202	Btbd17	2.50994	3.33204e-22
ENSMUSG00000000204	Slfn4	6.12632	0
ENSMUSG00000000247	Lhx2	6.232	7.97473e-38
ENSMUSG00000000275	Trim25	1.20439	2.83604e-124
ENSMUSG00000000386	Mx1	5.51349	0
ENSMUSG00000000392	Fap	1.42161	9.29166e-23
ENSMUSG00000000394	Gcg	5.21829	3.18056e-07
ENSMUSG00000000435	Myf5	-1.54798	0.0410241
ENSMUSG00000000555	Itga5	1.15901	4.68294e-42
ENSMUSG00000000682	Cd52	1.40852	1.23915e-38
ENSMUSG00000000693	Loxl3	1.02498	3.07966e-40
ENSMUSG00000000730	Dnmt3l	1.295	2.30121e-05
ENSMUSG00000000791	Il12rb1	2.3911	8.82657e-64
ENSMUSG00000000903	Vpreb3	-1.3749	1.13679e-25
ENSMUSG00000000957	Mmp14	1.12664	1.99308e-61
ENSMUSG00000000982	Ccl3	4.16323	3.58725e-110
ENSMUSG00000000983	Wfdc18	1.15715	0.0300296
ENSMUSG00000001020	S100a4	1.15061	5.4262e-07
ENSMUSG00000001021	S100a3	-1.44675	0.00100591
ENSMUSG00000001095	Slc13a2	2.55178	7.33758e-33
ENSMUSG00000001123	Lgals9	2.43125	0
ENSMUSG00000001131	Timp1	5.86409	0
ENSMUSG00000001156	Mxd1	1.58143	5.95913e-58
ENSMUSG00000001225	Slc26a3	-1.30666	0.00230843
ENSMUSG00000001228	Uhrf1	1.65125	3.38e-71
ENSMUSG00000001444	Tbx21	1.22807	6.1821e-15
ENSMUSG00000001473	Tubb6	1.53163	6.95492e-98
ENSMUSG00000001750	Tcirg1	1.65236	5.43287e-140
ENSMUSG00000001773	Folh1	1.72877	0.000249526
ENSMUSG00000002012	Pnck	-1.04788	5.84788e-16
ENSMUSG00000002068	Ccne1	1.91236	5.43192e-71
ENSMUSG00000002111	Spi1	1.53466	2.73899e-95
ENSMUSG00000002227	Mov10	1.83205	1.44852e-177
ENSMUSG00000002289	Angptl4	1.20258	8.19207e-07
ENSMUSG00000002307	Daxx	2.5119	0
ENSMUSG00000002325	Irf9	1.57207	8.60668e-250
ENSMUSG00000002341	Ncan	-1.40221	0.000174542
ENSMUSG00000002588	Pon1	-1.4669	1.83306e-16
ENSMUSG00000002602	Axl	1.04327	4.18579e-82
ENSMUSG00000002664	Pspn	4.00219	0.000915762
ENSMUSG00000002699	Lcp2	1.43987	8.82417e-92
ENSMUSG00000002847	Pla1a	3.16952	8.27284e-45
ENSMUSG00000002983	Relb	1.27264	7.92481e-71
ENSMUSG00000003273	Car11	-1.07357	1.08839e-06
ENSMUSG00000003283	Hck	1.22196	1.04919e-93
ENSMUSG00000003477	Inmt	-1.16428	8.64066e-41
ENSMUSG00000003484	Cyp4f18	1.93435	2.23927e-53
ENSMUSG00000003665	Has1	2.55116	9.98745e-14
ENSMUSG00000004266	Ptpn6	1.33833	4.88366e-59
ENSMUSG00000004296	Il12b	2.45406	5.13007e-40
ENSMUSG00000004359	Spic	1.83863	6.17964e-15
ENSMUSG00000004446	Bid	1.09526	1.39818e-48
ENSMUSG00000004612	Nkg7	1.1914	1.75448e-24
ENSMUSG00000004707	Ly9	1.24078	7.17891e-28
ENSMUSG00000004709	Cd244a	1.24035	2.2269e-34
ENSMUSG00000004791	Pgf	1.66402	1.08458e-77
ENSMUSG00000004846	Plod3	1.03138	9.1787e-123
ENSMUSG00000004892	Bcan	-1.9137	1.14728e-37
ENSMUSG00000004939	Nmrk2	-3.00961	4.99819e-05
ENSMUSG00000004948	Zp3	-2.37452	0.0134577
ENSMUSG00000004952	Rasa4	1.90461	9.89866e-97
ENSMUSG00000005054	Cstb	1.18168	2.96128e-40
ENSMUSG00000005339	Fcer1a	1.05503	0.0275716
ENSMUSG00000005410	Mcm5	1.30485	1.91556e-77
ENSMUSG00000005470	Asf1b	1.08496	3.32151e-22
ENSMUSG00000005547	Cyp2a5	-1.57505	7.53009e-12
ENSMUSG00000005640	Insrr	1.97191	1.22389e-16
ENSMUSG00000005667	Mthfd2	2.29536	8.97961e-208
ENSMUSG00000005705	Agrp	-1.05999	0.000866956
ENSMUSG00000005800	Mmp8	1.80934	1.67855e-54
ENSMUSG00000005824	Tnfsf14	1.18773	9.46202e-23
ENSMUSG00000006014	Prg4	2.11421	3.5287e-10
ENSMUSG00000006056	Calcoco2	-1.35426	6.724e-08
ENSMUSG00000006204	Cdcp3	-1.21364	0.00454531
ENSMUSG00000006216	Clcnkb	2.19258	0.0278154
ENSMUSG00000006269	Atp6v1b1	-2.3176	3.01352e-21
ENSMUSG00000006313	Upk1a	-1.13515	2.53677e-08
ENSMUSG00000006403	Adamts4	3.26082	4.40684e-87
ENSMUSG00000006418	Rnf114	1.25037	8.79774e-163
ENSMUSG00000006519	Cyba	1.11466	2.88061e-43
ENSMUSG00000006538	Ihh	-1.21606	0.00656434
ENSMUSG00000006567	Atp7b	-1.17702	1.49561e-07
ENSMUSG00000006585	Cdt1	1.05652	4.41791e-48
ENSMUSG00000006930	Hap1	2.11059	3.90698e-251
ENSMUSG00000007080	Pole	1.15034	1.87501e-27
ENSMUSG00000007107	Atp1a4	1.64306	0.000837297
ENSMUSG00000007279	Scube2	-1.24603	3.25951e-23
ENSMUSG00000007682	Dio2	1.98281	1.71052e-06
ENSMUSG00000007946	Phox2a	2.72995	1.74658e-07
ENSMUSG00000008932	Slc1a7	1.22741	1.92693e-05
ENSMUSG00000009093	Gstt4	2.20718	0.0115592
ENSMUSG00000009115	Spatc1l	1.23722	0.0352881
ENSMUSG00000009185	Ccl8	3.26445	3.98597e-56
ENSMUSG00000009214	Mymk	2.4361	5.82151e-19
ENSMUSG00000009248	Ascl2	-1.0231	0.00897428
ENSMUSG00000009292	Trpm2	1.10641	1.73933e-14
ENSMUSG00000009378	Slc16a12	-1.02326	1.51845e-14
ENSMUSG00000009585	Apobec3	1.31884	1.4213e-234
ENSMUSG00000009654	Oit3	-1.17476	7.83053e-06
ENSMUSG00000009687	Fxyd5	1.01977	3.79992e-36
ENSMUSG00000009772	Nuak2	1.04578	3.63066e-36
ENSMUSG00000010358	Ifi35	1.97147	4.30231e-165
ENSMUSG00000010601	Apol7a	2.71094	4.41434e-58
ENSMUSG00000010651	Acaa1b	-1.57732	7.06862e-11
ENSMUSG00000010760	Phlda2	-1.12823	2.10405e-07
ENSMUSG00000010803	Gabra1	-1.42826	0.0329102
ENSMUSG00000011008	Mcoln2	1.26635	5.38571e-15
ENSMUSG00000011463	Cpb1	-1.00424	8.54664e-08
ENSMUSG00000012396	Nanog	-1.802	0.000171077
ENSMUSG00000012428	Steap4	2.08519	1.03386e-64
ENSMUSG00000012519	Mlkl	2.81554	0
ENSMUSG00000013083	2200002J24Rik	3.5448	0.00594412
ENSMUSG00000013353	4931406B18Rik	2.42738	0.0376522
ENSMUSG00000013611	Snx31	-2.18048	5.61271e-06
ENSMUSG00000013643	Lypd8	5.55097	2.09645e-53
ENSMUSG00000013653	1810065E05Rik	5.17962	2.47465e-06
ENSMUSG00000014543	Klra17	2.10485	1.86953e-17
ENSMUSG00000014599	Csf1	1.28728	1.49207e-120
ENSMUSG00000014773	Dll1	1.1787	8.15768e-23
ENSMUSG00000014782	Plekhg4	1.14949	2.39137e-06
ENSMUSG00000015134	Aldh1a3	1.62128	1.642e-20
ENSMUSG00000015340	Cybb	1.1827	8.72232e-30
ENSMUSG00000015354	Pcolce2	-1.32415	1.5176e-61
ENSMUSG00000015437	Gzmb	2.78424	8.83135e-55
ENSMUSG00000015829	Tnr	-1.57919	2.83572e-06
ENSMUSG00000015854	Cd5l	2.1739	0.00135036
ENSMUSG00000015880	Ncapg	1.09657	1.47802e-13
ENSMUSG00000015947	Fcgr1	4.62852	0
ENSMUSG00000015962	1700016C15Rik	-1.29655	0.00182311
ENSMUSG00000016206	H2-M3	1.40957	6.50172e-62
ENSMUSG00000016256	Ctsz	1.30225	4.31456e-75
ENSMUSG00000016346	Kcnq2	2.29656	0.000644726
ENSMUSG00000016496	Cd274	2.87405	3.93937e-149
ENSMUSG00000016498	Pdcd1lg2	1.20643	4.09979e-11
ENSMUSG00000016529	Il10	2.21487	1.22356e-06
ENSMUSG00000017146	Brca1	1.11137	1.04618e-21
ENSMUSG00000017195	Zpbp2	-1.23754	0.0115459
ENSMUSG00000017453	Pipox	-1.48685	6.13906e-14
ENSMUSG00000017499	Cdc6	1.47173	3.85422e-36
ENSMUSG00000017652	Cd40	1.24861	1.8761e-48
ENSMUSG00000017830	Dhx58	3.57671	0
ENSMUSG00000017868	Sgk2	2.03943	3.95158e-05
ENSMUSG00000017929	B4galt5	1.42561	2.53248e-103
ENSMUSG00000017950	Hnf4a	2.99842	2.24446e-05
ENSMUSG00000018008	Cyth4	1.27647	5.5874e-43
ENSMUSG00000018341	Il12rb2	1.01595	1.55117e-14
ENSMUSG00000018543	1700001P01Rik	3.01542	2.02541e-09
ENSMUSG00000018570	2810408A11Rik	-1.05109	6.79348e-08
ENSMUSG00000018774	Cd68	1.36611	2.1239e-101
ENSMUSG00000018776	Slc35g3	-1.37759	7.71524e-12
ENSMUSG00000018868	Pnpla5	-1.61228	4.49485e-07
ENSMUSG00000018899	Irf1	1.25784	3.58316e-41
ENSMUSG00000018907	Alox12e	1.93977	1.81086e-12
ENSMUSG00000018916	Csf2	1.31762	1.58774e-11
ENSMUSG00000018919	Tm4sf5	1.56317	4.45149e-11
ENSMUSG00000018920	Cxcl16	1.59102	1.10312e-152
ENSMUSG00000018924	Alox15	1.15402	1.81048e-05
ENSMUSG00000018925	Heatr9	1.06738	1.87708e-08
ENSMUSG00000018930	Ccl4	4.77642	2.90107e-135
ENSMUSG00000018986	Slfn3	1.98815	2.9155e-54
ENSMUSG00000019082	Slc25a22	1.84664	6.5118e-184
ENSMUSG00000019102	Aldh3a1	-1.26481	0.0100658
ENSMUSG00000019122	Ccl9	1.61446	2.44677e-45
ENSMUSG00000019178	Styxl1	-1.00218	5.73778e-09
ENSMUSG00000019230	Lhx9	2.42212	0.0159716
ENSMUSG00000019232	Etnppl	4.26096	0.000675239
ENSMUSG00000019320	Noxo1	1.14869	2.08283e-19
ENSMUSG00000019368	Sec14l4	-1.01329	3.13151e-13
ENSMUSG00000019489	Cd70	3.98725	0.00767431
ENSMUSG00000019850	Tnfaip3	1.36162	1.87917e-48
ENSMUSG00000019853	Hebp2	-1.08277	0.00270714
ENSMUSG00000019866	Crybg1	1.00589	6.27657e-36
ENSMUSG00000019890	Nts	2.21107	1.97991e-12
ENSMUSG00000019894	Slc6a15	-1.61492	2.38445e-21
ENSMUSG00000019942	Cdk1	1.02578	4.22478e-17
ENSMUSG00000019945	Cabcoco1	-1.06776	8.66711e-18
ENSMUSG00000019987	Arg1	1.25447	2.99595e-06
ENSMUSG00000019992	Mtfr2	1.55707	3.71703e-19
ENSMUSG00000020010	Vnn3	1.03453	2.35111e-12
ENSMUSG00000020020	Usp44	-1.30204	3.16318e-08
ENSMUSG00000020052	Ascl1	-1.07057	3.16156e-05
ENSMUSG00000020059	Sycp3	-1.96028	0.00719138
ENSMUSG00000020089	Ppa1	1.92518	6.16964e-126
ENSMUSG00000020096	Tbata	-2.41209	2.38034e-26
ENSMUSG00000020100	Slc29a3	1.59942	2.81912e-77
ENSMUSG00000020102	Slc16a7	-1.04854	4.48422e-17
ENSMUSG00000020120	Plek	1.15732	1.66927e-52
ENSMUSG00000020123	Avpr1a	-1.31406	2.33141e-10
ENSMUSG00000020177	9530003J23Rik	-1.25642	0.00140486
ENSMUSG00000020178	Adora2a	1.10163	5.16973e-22
ENSMUSG00000020181	Nav3	1.67431	8.46487e-39
ENSMUSG00000020183	Cpm	-1.31793	4.39114e-09
ENSMUSG00000020218	Wif1	-1.32841	5.07495e-33
ENSMUSG00000020251	Glt8d2	-1.22968	8.79745e-26
ENSMUSG00000020310	Madcam1	3.42049	0.00249623
ENSMUSG00000020323	Prss57	1.28569	0.00672003
ENSMUSG00000020332	Meikin	4.71347	4.18719e-05
ENSMUSG00000020363	Gfpt2	1.27502	1.03906e-18
ENSMUSG00000020374	Rasgef1c	1.22508	0.0225694
ENSMUSG00000020383	Il13	2.87727	0.00555742
ENSMUSG00000020399	Havcr2	1.45974	1.01993e-44
ENSMUSG00000020407	Upp1	1.59924	1.47437e-38
ENSMUSG00000020427	Igfbp3	-1.47323	9.02789e-06
ENSMUSG00000020464	Pnpt1	1.41287	3.25411e-158
ENSMUSG00000020524	Gria1	-1.14212	6.65069e-13
ENSMUSG00000020566	Atp6v1c2	-1.04034	1.05202e-15
ENSMUSG00000020572	Nampt	1.59336	3.92241e-122
ENSMUSG00000020581	Agr2	1.77903	3.82803e-14
ENSMUSG00000020638	Cmpk2	3.33764	7.76297e-304
ENSMUSG00000020641	Rsad2	5.72924	0
ENSMUSG00000020649	Rrm2	1.03413	1.24078e-17
ENSMUSG00000020651	Slc26a4	2.07713	2.59817e-13
ENSMUSG00000020676	Ccl11	2.3879	3.32528e-70
ENSMUSG00000020684	Rasl10b	1.60482	1.55489e-18
ENSMUSG00000020701	Tmem132e	1.8301	0.0157209
ENSMUSG00000020702	Ccl1	3.80567	4.37947e-12
ENSMUSG00000020704	Asic2	1.73285	0.000598593
ENSMUSG00000020709	Adap2	1.13307	1.30853e-38
ENSMUSG00000020839	Tmigd1	-1.53239	0.000488495
ENSMUSG00000020870	Cdc34b	-2.00132	0.00160468
ENSMUSG00000020871	Dlx4	-1.53681	1.42465e-08
ENSMUSG00000020884	Asgr1	-2.59959	5.17431e-26
ENSMUSG00000020897	Aurkb	1.05705	1.117e-28
ENSMUSG00000020901	Pik3r5	1.06059	6.98273e-47
ENSMUSG00000020912	Krt12	5.24264	1.70253e-05
ENSMUSG00000020914	Top2a	1.00928	7.23399e-22
ENSMUSG00000020953	Coch	2.83805	2.83964e-36
ENSMUSG00000020990	Cdkl1	-1.3188	3.1541e-23
ENSMUSG00000021091	Serpina3n	2.927	6.71191e-142
ENSMUSG00000021125	Arg2	1.0835	1.41542e-18
ENSMUSG00000021148	Gm9745	3.12834	0.0464644
ENSMUSG00000021190	Lgmn	1.57954	1.85739e-115
ENSMUSG00000021198	Unc79	-1.52429	2.0558e-22
ENSMUSG00000021208	Ifi27l2b	3.51874	1.06895e-51
ENSMUSG00000021223	Papln	-1.12485	2.77295e-05
ENSMUSG00000021281	Tnfaip2	1.15563	7.7281e-43
ENSMUSG00000021322	Aoah	2.62072	1.23806e-159
ENSMUSG00000021340	Gpld1	-1.06352	0.000297838
ENSMUSG00000021362	Gcm2	-1.05638	0.0465899
ENSMUSG00000021403	Serpinb9b	1.42249	3.8675e-12
ENSMUSG00000021423	Ly86	1.84004	9.26726e-52
ENSMUSG00000021448	Shc3	-1.45805	0.0204055
ENSMUSG00000021451	Sema4d	1.39461	2.48813e-69
ENSMUSG00000021453	Gadd45g	1.26492	4.61462e-36
ENSMUSG00000021485	Mxd3	1.05052	3.3964e-10
ENSMUSG00000021569	Trip13	1.01952	2.55268e-12
ENSMUSG00000021614	Vcan	2.88842	1.84095e-139
ENSMUSG00000021624	Cd180	2.10162	2.24635e-62
ENSMUSG00000021640	Naip1	2.72417	4.56195e-17
ENSMUSG00000021707	Dhfr	1.33897	8.32923e-46
ENSMUSG00000021758	Ddx4	2.22186	3.15907e-12
ENSMUSG00000021765	Fst	1.13161	4.22975e-13
ENSMUSG00000021790	Dydc1	-1.03151	5.11731e-06
ENSMUSG00000021799	Opn4	-1.75535	0.010113
ENSMUSG00000021822	Plau	2.1373	1.10901e-109
ENSMUSG00000021886	Gpr65	1.95191	9.34607e-52
ENSMUSG00000021922	Itih4	1.07128	3.34203e-07
ENSMUSG00000021939	Ctsb	1.20214	1.16383e-139
ENSMUSG00000022014	Epsti1	2.59011	5.39045e-212
ENSMUSG00000022015	Tnfsf11	1.05715	0.00605221
ENSMUSG00000022026	Olfm4	1.91556	4.15794e-06
ENSMUSG00000022033	Pbk	1.41057	1.05955e-23
ENSMUSG00000022034	Esco2	1.29843	1.35688e-16
ENSMUSG00000022056	Adam7	2.74836	4.81879e-08
ENSMUSG00000022094	Slc39a14	2.15618	2.9491e-139
ENSMUSG00000022097	Sftpc	-1.03463	4.75377e-11
ENSMUSG00000022126	Acod1	8.51661	2.15572e-100
ENSMUSG00000022146	Osmr	1.02881	7.56333e-30
ENSMUSG00000022148	Fyb	1.32128	7.2112e-46
ENSMUSG00000022176	Rem2	-1.35911	3.11709e-23
ENSMUSG00000022180	Slc7a8	2.70522	1.7057e-216
ENSMUSG00000022216	Psme1	1.46457	4.49196e-189
ENSMUSG00000022221	Ripk3	1.36572	3.25056e-86
ENSMUSG00000022226	Mcpt2	1.9075	0.0270027
ENSMUSG00000022249	Ttc23l	2.37498	0.00464371
ENSMUSG00000022262	Dnah5	-1.20792	2.21513e-13
ENSMUSG00000022322	Shcbp1	1.01164	6.15332e-10
ENSMUSG00000022346	Myc	1.35456	3.909e-50
ENSMUSG00000022367	Has2	1.37369	3.12989e-16
ENSMUSG00000022385	Gtse1	1.305	2.28991e-46
ENSMUSG00000022432	Smc1b	3.59116	2.6976e-05
ENSMUSG00000022435	Upk3a	-1.36328	9.09224e-06
ENSMUSG00000022456	Septin3	-1.78256	9.2823e-46
ENSMUSG00000022464	Slc38a4	-1.06776	6.6705e-17
ENSMUSG00000022487	Gtsf1	5.49497	5.49483e-07
ENSMUSG00000022494	Shisa9	-1.03221	5.55009e-06
ENSMUSG00000022500	Litaf	1.23367	4.50757e-92
ENSMUSG00000022501	Prm1	7.08133	1.2885e-11
ENSMUSG00000022525	Plaat1	-1.03512	0.00656434
ENSMUSG00000022534	Mefv	3.43828	2.4772e-144
ENSMUSG00000022546	Gpt	-1.0142	5.21866e-28
ENSMUSG00000022548	Apod	4.91987	3.91264e-158
ENSMUSG00000022575	Gsdmd	1.1231	8.59525e-86
ENSMUSG00000022577	Ly6h	-1.35126	0.0378357
ENSMUSG00000022582	Ly6g	2.42319	2.54759e-06
ENSMUSG00000022584	Ly6c2	4.57514	3.38649e-268
ENSMUSG00000022586	Ly6i	5.80464	5.02592e-202
ENSMUSG00000022587	Ly6e	1.56027	3.13521e-208
ENSMUSG00000022602	Arc	1.74004	1.81141e-15
ENSMUSG00000022615	Tymp	-1.03531	3.03013e-21
ENSMUSG00000022650	Retnlb	3.00991	1.67135e-09
ENSMUSG00000022652	Morc1	2.72367	1.69386e-28
ENSMUSG00000022659	Gcsam	-1.47141	3.57907e-12
ENSMUSG00000022755	Adgrg7	3.23055	2.77582e-09
ENSMUSG00000022758	P2rx6	-1.40052	1.7067e-40
ENSMUSG00000022759	Lrrc74b	-1.75916	3.76745e-33
ENSMUSG00000022762	Ncam2	-1.58741	3.1419e-05
ENSMUSG00000022769	Sdf2l1	1.28918	7.72671e-33
ENSMUSG00000022824	Muc13	1.81217	2.22657e-06
ENSMUSG00000022831	Hcls1	1.4158	1.30477e-94
ENSMUSG00000022868	Ahsg	1.78193	1.92803e-14
ENSMUSG00000022875	Kng1	5.18184	1.44666e-06
ENSMUSG00000022876	Samsn1	1.15838	7.93015e-30
ENSMUSG00000022901	Cd86	2.06646	2.4524e-78
ENSMUSG00000022906	Parp9	2.25518	0
ENSMUSG00000022938	Fam3b	2.39667	3.68223e-22
ENSMUSG00000022945	Chaf1b	1.04302	5.43208e-35
ENSMUSG00000022996	Wnt10b	-1.54097	9.1043e-35
ENSMUSG00000023011	Faim2	-1.15239	6.97489e-24
ENSMUSG00000023013	Aqp2	-1.22068	0.000905292
ENSMUSG00000023017	Asic1	-1.09034	0.00147937
ENSMUSG00000023045	Soat2	2.66235	1.00629e-64
ENSMUSG00000023067	Cdkn1a	1.31479	3.23018e-30
ENSMUSG00000023078	Cxcl13	3.62014	2.29813e-11
ENSMUSG00000023087	Noct	1.39107	1.90276e-55
ENSMUSG00000023224	Serping1	1.08521	1.26228e-67
ENSMUSG00000023341	Mx2	2.96514	1.91084e-132
ENSMUSG00000023349	Clec4n	1.01689	2.00219e-28
ENSMUSG00000023868	Pde10a	1.09219	1.51717e-14
ENSMUSG00000023903	Mmp25	1.94815	1.381e-45
ENSMUSG00000023905	Tnfrsf12a	1.70551	5.83412e-61
ENSMUSG00000023913	Pla2g7	2.06714	1.19906e-90
ENSMUSG00000023940	Sgo1	1.05361	7.12476e-10
ENSMUSG00000023947	Nfkbie	1.80294	2.18254e-167
ENSMUSG00000023949	Tcte1	-1.0409	2.21742e-19
ENSMUSG00000023987	Pgc	-1.36779	1.23469e-07
ENSMUSG00000024008	Cpne5	-1.4604	2.0402e-46
ENSMUSG00000024014	Pim1	1.3285	4.26008e-60
ENSMUSG00000024027	Glp1r	-1.0127	1.31631e-13
ENSMUSG00000024039	Cbs	-1.26587	1.94326e-21
ENSMUSG00000024053	Emilin2	1.05493	1.12967e-27
ENSMUSG00000024066	Xdh	1.33606	5.49793e-54
ENSMUSG00000024079	Eif2ak2	2.28831	5.86964e-200
ENSMUSG00000024087	Cyp1b1	1.07784	3.41258e-10
ENSMUSG00000024107	Lhcgr	-1.82556	9.53784e-08
ENSMUSG00000024124	Prss30	1.09615	2.7745e-07
ENSMUSG00000024134	Six2	1.26866	0.0294971
ENSMUSG00000024164	C3	1.51283	3.30268e-51
ENSMUSG00000024165	Jpt2	1.01337	2.13428e-79
ENSMUSG00000024235	Map3k8	1.00025	1.22867e-32
ENSMUSG00000024300	Myo1f	1.1847	7.57237e-58
ENSMUSG00000024308	Tapbp	1.67927	0
ENSMUSG00000024331	Dsc2	-1.01546	0.0437655
ENSMUSG00000024338	Psmb8	2.18592	5.42441e-220
ENSMUSG00000024339	Tap2	1.48021	1.07864e-129
ENSMUSG00000024349	Sting1	1.60444	2.49849e-131
ENSMUSG00000024371	C2	1.79971	7.18956e-56
ENSMUSG00000024386	Proc	-1.82957	1.93835e-13
ENSMUSG00000024397	Aif1	3.56924	1.68231e-138
ENSMUSG00000024401	Tnf	3.75038	1.47922e-63
ENSMUSG00000024402	Lta	1.21422	9.25574e-09
ENSMUSG00000024421	Lama3	-1.12347	2.25312e-21
ENSMUSG00000024430	Cabyr	1.17175	0.0026873
ENSMUSG00000024486	Hbegf	1.15455	1.41178e-53
ENSMUSG00000024529	Lox	1.18738	6.91734e-31
ENSMUSG00000024578	Il17b	2.63096	0.000892572
ENSMUSG00000024640	Psat1	1.14903	9.68399e-40
ENSMUSG00000024653	Scgb1a1	-1.09211	6.53274e-21
ENSMUSG00000024672	Ms4a7	3.19802	1.12933e-118
ENSMUSG00000024675	Ms4a4c	4.19701	0
ENSMUSG00000024677	Ms4a6b	2.50829	1.80725e-192
ENSMUSG00000024678	Ms4a4d	1.28993	1.90912e-67
ENSMUSG00000024679	Ms4a6d	3.88572	0
ENSMUSG00000024682	Cblif	-1.34685	0.0376982
ENSMUSG00000024696	Lpxn	1.73197	1.34874e-79
ENSMUSG00000024732	Ccdc86	1.2069	5.58559e-100
ENSMUSG00000024734	Zp1	-2.23823	7.73008e-05
ENSMUSG00000024737	Slc15a3	1.9369	1.28145e-143
ENSMUSG00000024768	Lipf	-2.01518	2.24508e-09
ENSMUSG00000024786	Majin	1.43676	2.1171e-13
ENSMUSG00000024791	Cdca5	1.32729	3.711e-26
ENSMUSG00000024798	Htr7	3.0131	8.38801e-56
ENSMUSG00000024803	Ankrd1	1.86999	1.32276e-64
ENSMUSG00000024842	Cabp4	4.27565	3.97843e-49
ENSMUSG00000024857	Cabp2	-1.10301	0.0125927
ENSMUSG00000024910	Ctsw	1.46306	8.41564e-31
ENSMUSG00000024912	Fosl1	2.58432	4.27297e-32
ENSMUSG00000025001	Hells	1.43796	1.51383e-39
ENSMUSG00000025017	Pik3ap1	1.32851	1.29505e-57
ENSMUSG00000025044	Msr1	3.38798	9.96196e-131
ENSMUSG00000025058	Tasl	1.70287	5.26047e-45
ENSMUSG00000025064	Col17a1	-1.0133	5.643e-05
ENSMUSG00000025082	Vwa2	-1.00846	0.0276792
ENSMUSG00000025089	Gfra1	-1.04639	6.62175e-27
ENSMUSG00000025127	Gcgr	-1.33938	0.000471887
ENSMUSG00000025150	Cbr2	-1.45062	9.82164e-29
ENSMUSG00000025165	Sectm1a	7.21861	8.39214e-94
ENSMUSG00000025172	Ankrd2	1.4325	0.000510552
ENSMUSG00000025175	Fn3k	-1.66793	3.54471e-22
ENSMUSG00000025194	Abcc2	1.29301	0.00760143
ENSMUSG00000025196	Cpn1	-1.12849	4.32536e-15
ENSMUSG00000025197	Cyp2c23	-1.29081	6.66302e-08
ENSMUSG00000025203	Scd2	-1.02515	7.77317e-27
ENSMUSG00000025219	Fgf8	3.29531	0.0114577
ENSMUSG00000025225	Nfkb2	1.3203	5.6676e-112
ENSMUSG00000025243	Slc6a20b	2.46814	0.000578576
ENSMUSG00000025279	Dnase1l3	2.77228	2.58512e-37
ENSMUSG00000025324	Atp10a	1.17907	2.98336e-54
ENSMUSG00000025347	Mettl7b	1.77982	0.0466478
ENSMUSG00000025355	Mmp19	1.24281	9.30539e-29
ENSMUSG00000025408	Ddit3	1.48353	9.19331e-55
ENSMUSG00000025433	Crisp3	-1.13068	0.00448087
ENSMUSG00000025475	Adgra1	-1.87056	0.00247585
ENSMUSG00000025489	Ifitm5	1.08511	1.58376e-06
ENSMUSG00000025491	Ifitm1	1.38436	1.25722e-67
ENSMUSG00000025492	Ifitm3	2.47183	1.92177e-222
ENSMUSG00000025496	Drd4	3.01285	1.11878e-06
ENSMUSG00000025497	Cdhr5	1.38353	0.000193013
ENSMUSG00000025498	Irf7	5.56052	0
ENSMUSG00000025557	Slc15a1	-1.20032	5.45445e-17
ENSMUSG00000025592	Dach2	-1.62099	0.00511736
ENSMUSG00000025647	Shisa5	1.19368	1.5373e-215
ENSMUSG00000025743	Sdc3	1.59122	6.92031e-232
ENSMUSG00000025746	Il6	6.37795	4.66214e-147
ENSMUSG00000025787	Tgm4	-1.458	7.99581e-05
ENSMUSG00000025789	St8sia2	-1.05914	1.38441e-13
ENSMUSG00000025804	Ccr1	2.09624	1.24299e-89
ENSMUSG00000025877	Hk3	2.65141	2.85865e-210
ENSMUSG00000025888	Casp1	1.21802	3.46076e-35
ENSMUSG00000025900	Rp1	-1.06301	4.2141e-13
ENSMUSG00000025929	Il17a	3.52067	0.0155317
ENSMUSG00000026011	Ctla4	1.4816	1.20694e-14
ENSMUSG00000026043	Col3a1	1.30309	7.77063e-22
ENSMUSG00000026068	Il18rap	1.07297	9.27129e-31
ENSMUSG00000026073	Il1r2	1.97642	6.95095e-09
ENSMUSG00000026088	Mitd1	1.86682	1.00465e-246
ENSMUSG00000026104	Stat1	2.41978	1.59271e-192
ENSMUSG00000026166	Ccl20	5.27286	2.86109e-105
ENSMUSG00000026177	Slc11a1	1.72048	1.21828e-97
ENSMUSG00000026180	Cxcr2	1.3105	8.78429e-16
ENSMUSG00000026196	Bard1	1.14243	1.26222e-21
ENSMUSG00000026222	Sp100	1.89007	0
ENSMUSG00000026227	2810459M11Rik	-1.29762	3.57148e-05
ENSMUSG00000026271	Gpr35	1.95679	7.31054e-126
ENSMUSG00000026285	Pdcd1	2.55768	1.55488e-38
ENSMUSG00000026301	Iqca	-1.23649	4.35295e-33
ENSMUSG00000026304	Rab17	-1.34703	6.12206e-13
ENSMUSG00000026321	Tnfrsf11a	1.15719	1.30195e-34
ENSMUSG00000026358	Rgs1	3.01296	2.54853e-74
ENSMUSG00000026405	C4bp	1.73508	0.00226692
ENSMUSG00000026415	Fcamr	1.08578	7.84569e-10
ENSMUSG00000026417	Pigr	1.48967	4.32047e-12
ENSMUSG00000026420	Il24	5.5355	1.71173e-07
ENSMUSG00000026442	Nfasc	1.05183	0.00333122
ENSMUSG00000026443	Lrrn2	-1.05008	3.49193e-11
ENSMUSG00000026458	Ppfia4	1.32144	4.73831e-24
ENSMUSG00000026466	Tor1aip1	1.1442	6.20142e-105
ENSMUSG00000026475	Rgs16	2.91132	2.11853e-75
ENSMUSG00000026536	Ifi211	4.98541	0
ENSMUSG00000026548	Slamf9	2.23034	2.85415e-80
ENSMUSG00000026567	Adcy10	-1.64898	0.0125995
ENSMUSG00000026573	Xcl1	3.31121	2.18755e-60
ENSMUSG00000026580	Selp	2.39772	3.94883e-66
ENSMUSG00000026582	Sele	2.87591	2.34963e-33
ENSMUSG00000026602	Nphs2	-1.74902	1.43415e-08
ENSMUSG00000026628	Atf3	2.53949	4.44176e-29
ENSMUSG00000026630	Batf3	1.06826	4.48435e-12
ENSMUSG00000026644	Acbd7	-1.94123	0.00167192
ENSMUSG00000026656	Fcgr2b	1.63631	5.15365e-59
ENSMUSG00000026669	Mcm10	1.80969	3.81317e-65
ENSMUSG00000026691	Fmo3	-1.5394	1.29995e-09
ENSMUSG00000026700	Tnfsf4	3.25431	1.49752e-06
ENSMUSG00000026725	Tnn	-1.15389	1.57221e-31
ENSMUSG00000026734	4921504E06Rik	-2.39908	6.1787e-06
ENSMUSG00000026751	Nr5a1	2.98416	0.0317867
ENSMUSG00000026768	Itga8	-1.07703	2.98514e-25
ENSMUSG00000026770	Il2ra	1.95606	1.09834e-59
ENSMUSG00000026822	Lcn2	3.34188	1.63557e-113
ENSMUSG00000026835	Fcnb	3.85416	1.38444e-06
ENSMUSG00000026864	Hspa5	1.02206	6.81387e-42
ENSMUSG00000026870	Cutal	-1.15142	4.89666e-21
ENSMUSG00000026874	Hc	-1.12718	1.27927e-05
ENSMUSG00000026896	Ifih1	2.38443	1.45024e-225
ENSMUSG00000026946	Nmi	1.83687	0
ENSMUSG00000026981	Il1rn	3.46332	8.27863e-178
ENSMUSG00000027078	Ube2l6	2.37624	1.99803e-196
ENSMUSG00000027157	Potefam1	-1.51534	0.021472
ENSMUSG00000027186	Elf5	-1.12205	7.84133e-15
ENSMUSG00000027199	Gatm	2.19542	1.9995e-97
ENSMUSG00000027219	Slc28a2	1.78751	2.54701e-53
ENSMUSG00000027220	Syt13	1.25678	0.00483796
ENSMUSG00000027225	Duoxa2	1.62046	6.5462e-06
ENSMUSG00000027227	Sord	-1.05779	3.10256e-40
ENSMUSG00000027230	Creb3l1	1.18214	2.40839e-59
ENSMUSG00000027261	Hao1	3.43444	0.00841121
ENSMUSG00000027317	Ppp1r14d	1.61832	9.51981e-34
ENSMUSG00000027322	Siglec1	2.7229	8.3947e-176
ENSMUSG00000027323	Rad51	1.36349	2.01736e-24
ENSMUSG00000027368	Dusp2	1.51555	1.71917e-30
ENSMUSG00000027376	Prom2	-1.38997	0.00520671
ENSMUSG00000027380	Acoxl	-1.21512	3.43608e-05
ENSMUSG00000027398	Il1b	2.26895	4.40316e-27
ENSMUSG00000027399	Il1a	1.18266	7.7761e-16
ENSMUSG00000027400	Pdyn	4.24606	9.10465e-24
ENSMUSG00000027416	Otor	2.32298	0.0386191
ENSMUSG00000027442	Cst8	-1.84735	1.64742e-08
ENSMUSG00000027454	Gins1	1.30474	1.82589e-45
ENSMUSG00000027460	Angpt4	-1.97124	1.86573e-13
ENSMUSG00000027469	Tpx2	1.17971	2.49195e-34
ENSMUSG00000027483	Bpifa1	-1.02361	0.00407559
ENSMUSG00000027496	Aurka	1.03971	3.64014e-20
ENSMUSG00000027500	Stmn2	-1.00859	3.53719e-25
ENSMUSG00000027514	Zbp1	4.61557	0
ENSMUSG00000027530	Fabp12	-1.14422	3.50076e-06
ENSMUSG00000027555	Car13	1.55879	9.48184e-36
ENSMUSG00000027560	Dok5	1.27085	8.66008e-05
ENSMUSG00000027570	Col9a3	1.72308	8.9265e-22
ENSMUSG00000027579	Srms	-1.02108	8.48324e-14
ENSMUSG00000027580	Helz2	1.86769	1.80151e-113
ENSMUSG00000027611	Procr	1.35138	4.79081e-29
ENSMUSG00000027639	Samhd1	1.44919	7.20388e-160
ENSMUSG00000027670	Ocstamp	4.204	2.21863e-71
ENSMUSG00000027737	Slc7a11	1.56099	2.15559e-25
ENSMUSG00000027748	Trpc4	-1.74785	0.00493276
ENSMUSG00000027761	Aadac	-1.43917	0.0240494
ENSMUSG00000027776	Il12a	-1.16199	4.63876e-07
ENSMUSG00000027796	Smad9	-1.42602	1.6055e-45
ENSMUSG00000027831	Veph1	-1.3195	2.7321e-09
ENSMUSG00000027832	Ptx3	3.69909	1.90608e-77
ENSMUSG00000027858	Tspan2	-1.11909	1.85844e-38
ENSMUSG00000027875	Hmgcs2	-1.63432	2.48108e-21
ENSMUSG00000027902	Chil6	2.675	0.00801008
ENSMUSG00000027927	Lelp1	3.04606	0.000193689
ENSMUSG00000027951	Adar	1.86359	5.34147e-284
ENSMUSG00000027959	Sass6	1.04058	1.76522e-41
ENSMUSG00000027962	Vcam1	1.05876	2.65848e-58
ENSMUSG00000027971	Ndst4	-1.63809	0.00607779
ENSMUSG00000027995	Tlr2	1.64095	9.08665e-81
ENSMUSG00000028001	Fga	1.94815	0.000350605
ENSMUSG00000028020	Glrb	-1.01415	0.0113582
ENSMUSG00000028037	Ifi44	4.14389	1.02332e-283
ENSMUSG00000028039	Efna3	-1.46273	3.78759e-06
ENSMUSG00000028068	Iqgap3	1.11277	6.40234e-18
ENSMUSG00000028071	Sh2d2a	1.15137	1.06823e-24
ENSMUSG00000028072	Ntrk1	1.18538	3.30562e-12
ENSMUSG00000028088	Fmo5	-1.02221	1.32608e-36
ENSMUSG00000028115	Bnipl	-1.00061	9.83645e-18
ENSMUSG00000028128	F3	1.00256	6.8266e-37
ENSMUSG00000028186	Uox	-1.77013	1.98407e-10
ENSMUSG00000028212	Ccne2	1.10677	2.03629e-12
ENSMUSG00000028262	Clca3a2	2.69173	1.89847e-09
ENSMUSG00000028268	Gbp3	3.01682	7.28893e-300
ENSMUSG00000028270	Gbp2	2.61681	1.00611e-141
ENSMUSG00000028327	Stra6l	3.53494	8.24124e-129
ENSMUSG00000028337	Coro2a	1.53775	1.43549e-149
ENSMUSG00000028341	Nr4a3	1.60939	0.00024652
ENSMUSG00000028356	Ambp	4.33363	0.00032288
ENSMUSG00000028362	Tnfsf8	2.47411	4.34699e-83
ENSMUSG00000028364	Tnc	1.77639	2.05407e-35
ENSMUSG00000028459	Cd72	3.09805	8.97444e-91
ENSMUSG00000028480	Glipr2	1.10025	4.6663e-44
ENSMUSG00000028488	Sh3gl2	-1.0598	1.32703e-12
ENSMUSG00000028587	Orc1	2.41216	7.51701e-41
ENSMUSG00000028599	Tnfrsf1b	1.3139	1.41155e-73
ENSMUSG00000028613	Lrp8	1.58436	8.34262e-35
ENSMUSG00000028633	Ctps	1.75114	1.90863e-147
ENSMUSG00000028680	Plk3	1.1524	1.21182e-19
ENSMUSG00000028702	Rad54l	1.30675	1.26431e-24
ENSMUSG00000028730	Cfap57	-1.02254	2.12578e-18
ENSMUSG00000028736	Pax7	-2.03683	0.0406394
ENSMUSG00000028751	Pla2g2e	1.23152	7.71829e-05
ENSMUSG00000028766	Alpl	2.91284	2.63323e-211
ENSMUSG00000028778	Hcrtr1	1.25393	0.0124949
ENSMUSG00000028785	Hpca	3.06215	3.19368e-11
ENSMUSG00000028793	Rnf19b	1.48822	4.69815e-122
ENSMUSG00000028801	Stpg1	-1.10578	2.0083e-18
ENSMUSG00000028836	Slc30a2	-1.14358	6.07383e-08
ENSMUSG00000028859	Csf3r	1.49288	8.311e-32
ENSMUSG00000028874	Fgr	1.56718	1.37641e-91
ENSMUSG00000028885	Smpdl3b	1.07405	1.30877e-29
ENSMUSG00000028940	Hes2	-1.93702	4.75359e-18
ENSMUSG00000028965	Tnfrsf9	3.37447	9.08665e-81
ENSMUSG00000028989	Angptl7	-1.03529	0.000281523
ENSMUSG00000029009	Mthfr	1.20281	3.96481e-89
ENSMUSG00000029019	Nppb	3.34699	1.46973e-10
ENSMUSG00000029075	Tnfrsf4	1.09686	1.94178e-09
ENSMUSG00000029088	Kcnip4	-1.90935	7.82182e-20
ENSMUSG00000029092	D5Ertd615e	2.86155	7.66728e-07
ENSMUSG00000029153	Ociad2	-1.55127	6.52627e-41
ENSMUSG00000029155	Spata18	-1.00133	5.80021e-12
ENSMUSG00000029163	Emilin1	1.03047	8.52908e-92
ENSMUSG00000029211	Gabra4	-1.04297	0.0105123
ENSMUSG00000029212	Gabrb1	-1.72001	0.00196069
ENSMUSG00000029255	Gnrhr	3.47992	7.21208e-06
ENSMUSG00000029273	Sult1d1	-1.26701	1.93587e-11
ENSMUSG00000029275	Gfi1	1.33733	2.41975e-10
ENSMUSG00000029298	Gbp9	1.417	1.59858e-52
ENSMUSG00000029307	Dmp1	2.01833	0.019353
ENSMUSG00000029320	1700016H13Rik	-1.08263	0.0281064
ENSMUSG00000029322	Plac8	3.1027	1.82859e-236
ENSMUSG00000029335	Bmp3	-1.04743	1.02037e-21
ENSMUSG00000029343	Crybb1	2.02937	0.000139738
ENSMUSG00000029366	Dck	2.17293	4.34866e-194
ENSMUSG00000029371	Cxcl5	5.38244	1.54868e-62
ENSMUSG00000029378	Areg	1.90527	3.70818e-37
ENSMUSG00000029379	Cxcl3	5.11957	1.73874e-85
ENSMUSG00000029380	Cxcl1	5.08652	2.70993e-119
ENSMUSG00000029417	Cxcl9	6.15492	1.03799e-119
ENSMUSG00000029503	P2rx2	-1.22435	7.52318e-06
ENSMUSG00000029541	Cyp2w1	-3.68401	0.0364145
ENSMUSG00000029561	Oasl2	3.69225	0
ENSMUSG00000029581	Fscn1	1.47148	7.27622e-35
ENSMUSG00000029601	Iqcd	-1.73031	2.85089e-54
ENSMUSG00000029605	Oas1b	2.74529	2.73202e-133
ENSMUSG00000029608	Rph3a	2.4995	7.9641e-05
ENSMUSG00000029620	1700018F24Rik	-1.4369	0.00851952
ENSMUSG00000029664	Tfpi2	1.39624	4.11066e-17
ENSMUSG00000029695	Aass	-1.43351	1.43235e-14
ENSMUSG00000029771	Irf5	1.68448	3.1032e-99
ENSMUSG00000029780	Nt5c3	1.74219	1.184e-123
ENSMUSG00000029798	Herc6	2.99788	1.03838e-224
ENSMUSG00000029816	Gpnmb	1.3905	2.2349e-45
ENSMUSG00000029826	Zc3hav1	1.01516	8.16607e-92
ENSMUSG00000029843	Slc13a4	-1.02981	8.62302e-08
ENSMUSG00000029915	Clec5a	2.33543	1.00683e-111
ENSMUSG00000029919	Hpgds	1.06392	1.85606e-16
ENSMUSG00000030017	Reg3g	1.68451	4.94996e-08
ENSMUSG00000030046	Bmp10	5.42815	5.80219e-08
ENSMUSG00000030048	Gkn3	-1.13067	3.52263e-07
ENSMUSG00000030069	Prok2	1.77761	0.0240972
ENSMUSG00000030077	Chl1	1.83312	2.61427e-05
ENSMUSG00000030107	Usp18	3.88975	0
ENSMUSG00000030117	Gdf3	4.62199	2.31104e-47
ENSMUSG00000030124	Lag3	2.74056	1.08911e-117
ENSMUSG00000030142	Clec4e	3.00025	3.71599e-106
ENSMUSG00000030144	Clec4d	2.2059	5.91345e-48
ENSMUSG00000030148	Clec4a2	1.13392	2.0739e-27
ENSMUSG00000030149	Klrk1	1.83983	5.43406e-53
ENSMUSG00000030156	Cd69	1.66973	5.48833e-49
ENSMUSG00000030167	Klrc1	1.11534	3.42328e-11
ENSMUSG00000030187	Klra2	1.66964	1.09157e-81
ENSMUSG00000030214	Plbd1	1.10567	1.55962e-46
ENSMUSG00000030223	Ptpro	1.22543	2.45389e-39
ENSMUSG00000030237	Slco1a4	-1.85699	0.00303481
ENSMUSG00000030268	Bcat1	1.5299	8.88421e-06
ENSMUSG00000030302	Atp2b2	-1.47856	1.27798e-12
ENSMUSG00000030346	Rad51ap1	1.19354	1.38085e-26
ENSMUSG00000030495	Slc7a10	-1.09521	4.32364e-06
ENSMUSG00000030525	Chrna7	2.01754	1.81106e-34
ENSMUSG00000030544	Mesp1	-1.08156	1.07004e-08
ENSMUSG00000030549	Rhcg	8.73302	4.91297e-19
ENSMUSG00000030553	Pgpep1l	-1.26566	3.17948e-07
ENSMUSG00000030579	Tyrobp	1.13869	7.11921e-34
ENSMUSG00000030641	Ddias	1.10177	1.15124e-20
ENSMUSG00000030650	Tmc5	1.36174	4.93141e-11
ENSMUSG00000030653	Pde2a	1.08159	0.0467799
ENSMUSG00000030677	Kif22	1.0838	1.65063e-17
ENSMUSG00000030745	Il21r	1.76962	4.34893e-47
ENSMUSG00000030786	Itgam	1.60276	2.34916e-76
ENSMUSG00000030790	Adm	1.13685	4.33645e-21
ENSMUSG00000030793	Pycard	1.1606	1.35772e-33
ENSMUSG00000030827	Fgf21	2.99547	0.0106062
ENSMUSG00000030834	Abcc6	-1.42943	2.51929e-05
ENSMUSG00000030838	Ush1c	-2.85152	0.0310365
ENSMUSG00000030895	Hpx	2.57779	1.30864e-78
ENSMUSG00000030921	Trim30a	2.96236	1.74739e-274
ENSMUSG00000030966	Trim21	1.6186	5.19767e-168
ENSMUSG00000030994	D7Ertd443e	-1.14086	0.0161593
ENSMUSG00000031098	Syt8	1.05315	0.00124799
ENSMUSG00000031138	F9	1.37292	1.22069e-06
ENSMUSG00000031147	Magix	-1.16008	1.43316e-25
ENSMUSG00000031163	Glod5	3.01118	0.00577765
ENSMUSG00000031258	Xkrx	-1.11518	2.60114e-06
ENSMUSG00000031266	Gla	1.45931	9.24788e-129
ENSMUSG00000031289	Il13ra2	3.57486	7.8312e-09
ENSMUSG00000031304	Il2rg	1.17661	1.13536e-87
ENSMUSG00000031323	Dmrtc1a	-1.06155	0.00309859
ENSMUSG00000031444	F10	1.8689	2.16348e-100
ENSMUSG00000031494	Cd209a	-1.5534	8.72855e-18
ENSMUSG00000031495	Cd209d	-1.29919	2.25328e-05
ENSMUSG00000031504	Rab20	1.60399	5.81132e-89
ENSMUSG00000031548	Sfrp1	1.90501	1.53254e-90
ENSMUSG00000031551	Ido1	3.00202	3.00256e-35
ENSMUSG00000031554	Adam5	-1.05804	2.13912e-07
ENSMUSG00000031576	Kcnu1	-1.48519	7.7657e-06
ENSMUSG00000031594	Fgl1	2.17613	6.98306e-19
ENSMUSG00000031609	Sap30	1.64249	1.28025e-97
ENSMUSG00000031635	Anxa10	6.53036	4.84359e-08
ENSMUSG00000031639	Tlr3	1.32872	3.04952e-72
ENSMUSG00000031654	Cbln1	2.12424	0.0490839
ENSMUSG00000031662	Snx20	1.61612	7.65072e-71
ENSMUSG00000031762	Mt2	2.81026	2.51845e-38
ENSMUSG00000031765	Mt1	1.12164	2.1226e-12
ENSMUSG00000031779	Ccl22	1.18642	2.06394e-14
ENSMUSG00000031789	Cngb1	-1.1317	4.45205e-11
ENSMUSG00000031821	Gins2	1.34559	1.35508e-37
ENSMUSG00000031838	Ifi30	1.3661	1.73656e-52
ENSMUSG00000031870	Pgr	-1.86895	1.93798e-26
ENSMUSG00000031872	Bean1	2.02332	3.66955e-18
ENSMUSG00000031881	Cdh16	-1.55919	2.96588e-15
ENSMUSG00000031886	Ces2e	-1.46652	2.06109e-14
ENSMUSG00000031891	Hsd11b2	1.68162	1.18318e-14
ENSMUSG00000031893	Tsnaxip1	-1.04757	1.43096e-17
ENSMUSG00000031896	Ctrl	1.43708	7.1369e-10
ENSMUSG00000031897	Psmb10	1.72904	4.18466e-179
ENSMUSG00000031919	Tmed6	-1.08758	0.000378394
ENSMUSG00000031966	Glb1l3	-1.22423	2.8071e-16
ENSMUSG00000031970	Dbndd1	-1.03777	8.43933e-11
ENSMUSG00000031981	Capn9	-1.94127	0.0170601
ENSMUSG00000032021	Crtam	1.54207	1.38851e-17
ENSMUSG00000032064	Dixdc1	-1.28845	3.74065e-23
ENSMUSG00000032089	Il10ra	1.79545	1.54176e-67
ENSMUSG00000032113	Chek1	1.40509	1.0168e-26
ENSMUSG00000032122	Slc37a2	1.49484	3.0365e-34
ENSMUSG00000032128	Robo3	1.24658	0.000553842
ENSMUSG00000032174	Icam5	1.88511	2.54234e-38
ENSMUSG00000032265	Tent5a	1.58466	1.8043e-88
ENSMUSG00000032271	Nnmt	1.19245	4.93639e-16
ENSMUSG00000032291	Crabp1	-1.52568	0.000768575
ENSMUSG00000032303	Chrna3	1.06141	0.0261288
ENSMUSG00000032313	Tmem266	-1.35899	0.00158225
ENSMUSG00000032315	Cyp1a1	-2.73615	6.09089e-07
ENSMUSG00000032322	Pstpip1	1.70721	1.9081e-74
ENSMUSG00000032344	Cgas	1.80819	2.53269e-108
ENSMUSG00000032357	Tinag	-1.07198	2.16775e-08
ENSMUSG00000032418	Me1	-1.08205	2.81573e-05
ENSMUSG00000032446	Eomes	1.15531	3.43142e-17
ENSMUSG00000032484	Ngp	1.05351	0.021948
ENSMUSG00000032487	Ptgs2	1.10024	6.40805e-14
ENSMUSG00000032501	Trib1	1.03561	5.95128e-42
ENSMUSG00000032508	Myd88	1.55874	1.12636e-208
ENSMUSG00000032515	Csrnp1	1.69767	3.56657e-10
ENSMUSG00000032530	Lyzl4	-1.71379	4.34632e-05
ENSMUSG00000032593	Amigo3	1.65497	2.69239e-50
ENSMUSG00000032596	Uba7	1.89315	3.45069e-262
ENSMUSG00000032649	Colgalt2	-1.0853	5.93506e-31
ENSMUSG00000032661	Oas3	4.99182	5.27298e-302
ENSMUSG00000032690	Oas2	3.66802	7.29153e-139
ENSMUSG00000032691	Nlrp3	1.58452	6.83116e-77
ENSMUSG00000032773	Chrm1	-1.40744	6.4858e-10
ENSMUSG00000032818	Loxhd1	-1.68932	0.0491719
ENSMUSG00000033177	Tmprss7	2.18618	0.000121798
ENSMUSG00000033192	Lpcat2	1.11804	2.3202e-49
ENSMUSG00000033207	Mamdc2	-1.15003	2.83345e-66
ENSMUSG00000033213	AA467197	4.37208	2.62627e-155
ENSMUSG00000033214	Slitrk5	1.94909	0.0248984
ENSMUSG00000033355	Rtp4	2.86874	0
ENSMUSG00000033368	Trim69	2.33833	3.27955e-15
ENSMUSG00000033450	Tagap	1.10867	5.07597e-40
ENSMUSG00000033467	Crlf2	1.19207	3.92916e-60
ENSMUSG00000033538	Casp4	2.17488	1.53911e-150
ENSMUSG00000033576	Apol6	2.45279	8.73353e-12
ENSMUSG00000033578	Tmem35a	-1.204	2.29656e-17
ENSMUSG00000033595	Lgi3	-1.26311	1.75797e-10
ENSMUSG00000033644	Piwil2	1.14721	9.91465e-18
ENSMUSG00000033777	Tlr13	1.91214	3.34792e-82
ENSMUSG00000033837	Foxh1	2.08843	0.015933
ENSMUSG00000033847	Pla2g4c	2.50322	5.21754e-31
ENSMUSG00000033880	Lgals3bp	3.08973	0
ENSMUSG00000034035	Ccdc17	-1.08096	2.86209e-22
ENSMUSG00000034057	Myrfl	1.62925	0.00433114
ENSMUSG00000034116	Vav1	1.81791	1.65269e-99
ENSMUSG00000034245	Hdac11	-1.02319	6.63361e-28
ENSMUSG00000034266	Batf	1.15636	5.40791e-38
ENSMUSG00000034310	Tmem132d	-1.02097	8.93306e-06
ENSMUSG00000034394	Lif	1.44229	1.48939e-29
ENSMUSG00000034416	Pkd1l2	2.4309	1.48729e-15
ENSMUSG00000034422	Parp14	2.21967	2.24788e-156
ENSMUSG00000034438	Gbp8	1.89215	8.62034e-27
ENSMUSG00000034459	Ifit1	4.75601	0
ENSMUSG00000034460	Six4	-1.18759	1.22232e-26
ENSMUSG00000034486	Gbx2	2.11089	0.0196513
ENSMUSG00000034552	Zswim2	-1.3173	0.0134288
ENSMUSG00000034575	Tent4a	1.32275	1.10285e-114
ENSMUSG00000034641	Cd300ld	1.45035	9.44376e-58
ENSMUSG00000034652	Cd300a	1.46785	7.74936e-41
ENSMUSG00000034677	Gpr142	2.50026	0.00742761
ENSMUSG00000034708	Grn	1.61803	1.54486e-144
ENSMUSG00000034730	Adgrb1	1.30378	2.06376e-06
ENSMUSG00000034773	Hrob	1.25792	6.86408e-10
ENSMUSG00000034783	Cd207	-1.8261	4.22179e-07
ENSMUSG00000034855	Cxcl10	8.38064	0
ENSMUSG00000034883	Lrr1	1.09103	0.00044723
ENSMUSG00000034910	Pygo1	-1.03589	1.26566e-25
ENSMUSG00000034947	Tmem106a	1.94692	8.48836e-192
ENSMUSG00000034987	Hrh2	2.09155	2.81567e-92
ENSMUSG00000035004	Igsf6	1.50497	4.92604e-68
ENSMUSG00000035033	Tbr1	2.42873	0.0001929
ENSMUSG00000035041	Creb3l3	1.84818	7.42673e-06
ENSMUSG00000035042	Ccl5	1.82741	1.27688e-43
ENSMUSG00000035148	Gpr33	1.32094	4.529e-08
ENSMUSG00000035186	Ubd	5.06309	9.48143e-60
ENSMUSG00000035208	Slfn8	3.54057	1.69464e-263
ENSMUSG00000035273	Hpse	1.56665	1.88768e-113
ENSMUSG00000035279	Ssc5d	1.39187	4.98762e-64
ENSMUSG00000035299	Mid1	1.29352	1.27009e-21
ENSMUSG00000035352	Ccl12	4.64535	6.91987e-165
ENSMUSG00000035356	Nfkbiz	1.19246	1.82906e-34
ENSMUSG00000035373	Ccl7	7.3695	4.76376e-302
ENSMUSG00000035385	Ccl2	6.8222	0
ENSMUSG00000035429	Ptprh	2.32424	3.57298e-08
ENSMUSG00000035456	Prdm8	-1.19958	1.11599e-07
ENSMUSG00000035459	Stab2	-1.10001	4.44247e-11
ENSMUSG00000035486	Plk5	-1.61827	3.54134e-21
ENSMUSG00000035493	Tgfbi	2.49933	6.11912e-213
ENSMUSG00000035505	Cox18	1.00314	6.72937e-60
ENSMUSG00000035517	Tdrd7	1.38207	5.9883e-198
ENSMUSG00000035557	Krt17	2.54237	8.43729e-08
ENSMUSG00000035561	Aldh1b1	1.1516	1.58407e-18
ENSMUSG00000035606	Ky	-1.1618	0.000333927
ENSMUSG00000035673	Sbno2	1.30435	2.42611e-144
ENSMUSG00000035692	Isg15	5.41932	0
ENSMUSG00000035775	Krt20	1.24765	0.0284073
ENSMUSG00000035818	Plekhs1	3.30704	4.37961e-44
ENSMUSG00000035852	Misp	2.42939	2.58558e-212
ENSMUSG00000035878	Hykk	-1.05501	2.88672e-22
ENSMUSG00000035910	Dcdc2a	-1.65536	2.853e-26
ENSMUSG00000035929	H2-Q4	1.96064	1.03105e-106
ENSMUSG00000035936	Aldh5a1	-1.01184	2.41182e-25
ENSMUSG00000035951	Ascl3	2.49006	1.5573e-18
ENSMUSG00000036030	Prtg	-1.20353	0.01519
ENSMUSG00000036062	Phf24	-1.45018	1.62376e-17
ENSMUSG00000036067	Slc2a6	1.9157	1.65153e-66
ENSMUSG00000036095	Dgkb	-1.0542	4.56804e-13
ENSMUSG00000036110	Slc17a2	-1.15509	0.00443658
ENSMUSG00000036117	Il5	1.3022	0.0135601
ENSMUSG00000036192	Rorb	-1.59397	0.0156605
ENSMUSG00000036196	Slc26a8	-1.16933	5.10551e-06
ENSMUSG00000036223	Ska1	1.03501	5.33234e-08
ENSMUSG00000036362	P2ry13	1.29729	1.25498e-33
ENSMUSG00000036412	Arsi	2.19934	1.97499e-78
ENSMUSG00000036551	Akap14	-1.04073	9.162e-28
ENSMUSG00000036557	Stpg4	3.71813	0.00128069
ENSMUSG00000036770	Stpg3	3.88191	0.0202328
ENSMUSG00000036813	Entpd8	-1.48381	4.46247e-12
ENSMUSG00000036887	C1qa	2.1181	8.03446e-55
ENSMUSG00000036896	C1qc	1.93975	1.72214e-54
ENSMUSG00000036905	C1qb	2.2601	5.01806e-74
ENSMUSG00000036907	C1ql2	-1.60156	0.013634
ENSMUSG00000036908	Unc93b1	1.25015	2.13383e-75
ENSMUSG00000036931	Nfkbid	1.41342	5.55664e-33
ENSMUSG00000036951	Aadacl2fm1	-3.57666	0.0176106
ENSMUSG00000036986	Pml	1.83551	6.98003e-161
ENSMUSG00000036995	Asap3	1.11282	3.84669e-55
ENSMUSG00000037033	Clca3b	2.564	6.2356e-11
ENSMUSG00000037053	Azgp1	-1.28398	3.73632e-16
ENSMUSG00000037095	Lrg1	1.21687	1.12955e-16
ENSMUSG00000037106	Fer1l6	-1.48694	6.30903e-05
ENSMUSG00000037129	Tmprss13	-1.27429	8.77164e-06
ENSMUSG00000037139	Myom3	-1.00833	0.000385951
ENSMUSG00000037143	Cfap61	-1.15141	2.75588e-16
ENSMUSG00000037145	Lypd8l	2.89666	2.64303e-16
ENSMUSG00000037259	Dzank1	-1.01791	6.50232e-18
ENSMUSG00000037321	Tap1	2.41107	1.51796e-240
ENSMUSG00000037411	Serpine1	1.73528	6.17109e-19
ENSMUSG00000037428	Vgf	1.65508	7.92485e-07
ENSMUSG00000037447	Arid5a	1.54761	2.38219e-62
ENSMUSG00000037474	Dtl	1.58095	5.21517e-29
ENSMUSG00000037482	Erv3	3.42637	0.00575496
ENSMUSG00000037492	Zmat4	-1.63993	1.16385e-16
ENSMUSG00000037580	Gch1	1.62719	1.80178e-97
ENSMUSG00000037610	Kcnmb2	-1.03334	5.58787e-22
ENSMUSG00000037613	Tnfrsf23	1.26712	3.26149e-61
ENSMUSG00000037653	Kctd8	-1.1259	2.52872e-10
ENSMUSG00000037705	Tecta	1.67507	2.32915e-05
ENSMUSG00000037731	Themis2	2.25562	1.91097e-163
ENSMUSG00000037801	Iqch	-1.67773	2.44538e-09
ENSMUSG00000037816	Fbxw17	1.30028	1.45654e-99
ENSMUSG00000037849	Ifi206	3.20951	6.26519e-163
ENSMUSG00000037868	Egr2	1.64575	2.98693e-27
ENSMUSG00000037872	Ackr1	2.54223	1.74484e-25
ENSMUSG00000037921	Ddx60	3.02237	5.11582e-253
ENSMUSG00000037973	Itprid1	-1.3902	1.18307e-13
ENSMUSG00000037974	Muc5ac	1.05352	0.000276138
ENSMUSG00000037977	6430571L13Rik	-1.20413	5.03531e-06
ENSMUSG00000037991	Rmi2	1.94206	1.40095e-28
ENSMUSG00000037996	Slc24a2	-1.02299	2.79476e-07
ENSMUSG00000037997	Parp11	1.92336	6.02213e-89
ENSMUSG00000038020	Rapgefl1	-1.25318	0.000132004
ENSMUSG00000038026	Kcnj9	-2.38554	0.00857773
ENSMUSG00000038037	Socs1	2.81301	7.18732e-90
ENSMUSG00000038065	Mturn	-1.60523	1.85916e-60
ENSMUSG00000038067	Csf3	6.87978	1.70315e-24
ENSMUSG00000038179	Slamf7	2.7023	2.04073e-101
ENSMUSG00000038209	Itln1	2.14346	1.75581e-05
ENSMUSG00000038213	Tapbpl	1.19549	4.09329e-119
ENSMUSG00000038264	Sema7a	1.0507	3.46037e-35
ENSMUSG00000038292	Kash5	-1.39388	7.93003e-38
ENSMUSG00000038304	Cd160	1.23342	2.80686e-09
ENSMUSG00000038305	Spats2l	1.48393	2.3308e-130
ENSMUSG00000038390	Gpr162	2.71256	6.67566e-36
ENSMUSG00000038418	Egr1	1.13675	0.000161707
ENSMUSG00000038467	Chmp4b	1.17566	3.34111e-196
ENSMUSG00000038507	Parp12	2.0437	0
ENSMUSG00000038508	Gdf15	2.82047	1.5912e-113
ENSMUSG00000038528	Mfsd4b5	-1.35762	1.81483e-05
ENSMUSG00000038540	Tmc3	1.31161	1.86247e-14
ENSMUSG00000038580	Sct	9.08565	1.11233e-20
ENSMUSG00000038591	Colec10	-2.20356	2.28639e-05
ENSMUSG00000038630	Zkscan16	-1.99645	0.0136993
ENSMUSG00000038642	Ctss	2.16951	2.83403e-137
ENSMUSG00000038663	Fsd2	-1.12236	6.75903e-13
ENSMUSG00000038765	Lmx1b	-1.1529	0.000977451
ENSMUSG00000038774	Ascc3	1.06319	1.01645e-41
ENSMUSG00000038776	Ephx1	-1.01354	5.64255e-64
ENSMUSG00000038791	Scgb3a2	-1.68172	1.12335e-13
ENSMUSG00000038801	Scgb1c1	-1.16632	8.01589e-11
ENSMUSG00000038866	Zcchc2	1.29822	9.99134e-82
ENSMUSG00000039055	Eme1	1.50499	4.92189e-15
ENSMUSG00000039084	Chad	-1.00502	1.98952e-05
ENSMUSG00000039095	En2	1.81357	0.0160712
ENSMUSG00000039110	Mycbpap	-1.00741	1.44893e-26
ENSMUSG00000039114	Nrn1	-1.63103	2.12574e-16
ENSMUSG00000039155	Cdh26	-1.48864	1.40753e-07
ENSMUSG00000039196	Orm1	2.2969	1.03144e-06
ENSMUSG00000039208	Metrnl	1.1211	1.06392e-46
ENSMUSG00000039236	Isg20	2.4485	6.82571e-217
ENSMUSG00000039257	Vstm2b	-1.06353	7.82621e-06
ENSMUSG00000039313	Minar1	-2.38093	0.00633285
ENSMUSG00000039364	Sectm1b	4.93734	2.77607e-115
ENSMUSG00000039452	Snx22	-1.46879	8.21733e-38
ENSMUSG00000039456	Morc3	1.11936	8.48086e-94
ENSMUSG00000039501	Znfx1	2.25916	8.16799e-181
ENSMUSG00000039519	Cyp7b1	2.75531	6.99244e-127
ENSMUSG00000039531	Zup1	1.29123	1.96994e-76
ENSMUSG00000039672	Kcne2	-1.31406	5.10965e-14
ENSMUSG00000039682	Lap3	1.10091	4.34783e-71
ENSMUSG00000039699	Batf2	2.79461	7.97082e-95
ENSMUSG00000039717	Ralyl	-1.35263	0.0214029
ENSMUSG00000039748	Exo1	1.03897	9.2227e-14
ENSMUSG00000039814	Xkr5	1.1426	4.62415e-05
ENSMUSG00000039853	Trim14	1.52815	1.82927e-99
ENSMUSG00000039865	Slc44a3	-1.1117	6.23267e-26
ENSMUSG00000039883	Lrrc17	-1.0112	3.85228e-09
ENSMUSG00000039899	Fgl2	1.69861	3.48463e-80
ENSMUSG00000039904	Gpr37	-1.68838	5.89241e-05
ENSMUSG00000039942	Ptger4	1.64956	1.53131e-72
ENSMUSG00000039981	Zc3h12d	1.0502	6.83671e-21
ENSMUSG00000039994	Timeless	1.10217	1.08825e-103
ENSMUSG00000039997	Ifi203	1.94598	1.07081e-81
ENSMUSG00000040010	Slc7a5	1.27877	6.21038e-47
ENSMUSG00000040017	Saa4	9.31314	1.90804e-22
ENSMUSG00000040026	Saa3	9.69624	4.98527e-238
ENSMUSG00000040033	Stat2	2.66851	3.79594e-287
ENSMUSG00000040035	Disp2	1.04488	1.43053e-11
ENSMUSG00000040037	Negr1	-1.11867	2.13441e-07
ENSMUSG00000040046	Tph1	1.25524	0.0114865
ENSMUSG00000040055	Gjb6	-1.1038	1.31985e-09
ENSMUSG00000040133	Gpr176	2.35543	1.35267e-41
ENSMUSG00000040138	Ndp	-1.43365	0.000629513
ENSMUSG00000040152	Thbs1	1.75311	1.98683e-12
ENSMUSG00000040165	Cd209c	-1.61636	5.14272e-09
ENSMUSG00000040204	Pclaf	1.43586	2.65005e-32
ENSMUSG00000040205	Cuzd1	1.93059	0.0237118
ENSMUSG00000040229	Gpr34	-1.01576	1.99705e-12
ENSMUSG00000040253	Gbp7	1.95451	7.46954e-62
ENSMUSG00000040264	Gbp2b	2.16041	1.35634e-11
ENSMUSG00000040296	Ddx58	2.13435	3.453e-286
ENSMUSG00000040298	Btbd16	3.4166	3.85242e-31
ENSMUSG00000040328	Olfr56	3.44647	5.42953e-139
ENSMUSG00000040412	Elapor1	-1.03179	6.79535e-06
ENSMUSG00000040428	Plekha4	2.6246	2.31699e-295
ENSMUSG00000040441	Slc26a10	-1.22624	7.08563e-05
ENSMUSG00000040483	Xaf1	2.92767	0
ENSMUSG00000040485	Lrrc52	-1.27471	0.00149787
ENSMUSG00000040505	Abcg5	-2.10149	0.000331155
ENSMUSG00000040528	Milr1	1.77381	1.57294e-84
ENSMUSG00000040533	Matn1	2.18224	0.0485536
ENSMUSG00000040537	Adam22	-1.13506	1.32345e-22
ENSMUSG00000040552	C3ar1	3.45055	9.85224e-161
ENSMUSG00000040557	Mettl27	-1.00477	1.63065e-25
ENSMUSG00000040613	Apobec1	1.96191	9.1796e-123
ENSMUSG00000040653	Ppp1r14c	-1.13873	1.23275e-08
ENSMUSG00000040706	Agmat	-1.89199	0.00279206
ENSMUSG00000040711	Sh3pxd2b	1.15288	7.95849e-49
ENSMUSG00000040747	Cd53	1.26478	1.95776e-68
ENSMUSG00000040751	Lat2	1.44284	7.68411e-49
ENSMUSG00000040808	S100g	-1.3946	3.01386e-17
ENSMUSG00000040829	Zmynd15	1.45086	5.398e-45
ENSMUSG00000040935	Padi6	3.66079	0.0257774
ENSMUSG00000040938	Slc16a11	-1.14958	9.32205e-27
ENSMUSG00000040969	Arhgef38	-1.09899	6.66903e-06
ENSMUSG00000041052	Slc7a13	-2.45834	0.00975221
ENSMUSG00000041165	Spem1	1.96825	5.95578e-06
ENSMUSG00000041323	Ak7	-1.1514	6.814e-34
ENSMUSG00000041324	Inhba	2.33598	1.99903e-79
ENSMUSG00000041347	Bdkrb1	2.52654	1.52182e-70
ENSMUSG00000041377	Ninj2	2.30858	8.02107e-11
ENSMUSG00000041423	Paqr6	-1.03175	3.20793e-15
ENSMUSG00000041481	Serpina3g	2.54871	3.49622e-36
ENSMUSG00000041523	Upk2	-1.10109	9.73005e-06
ENSMUSG00000041644	Slc5a12	-1.19991	5.66649e-09
ENSMUSG00000041681	Iapp	4.37592	1.37727e-05
ENSMUSG00000041700	Lhfpl1	-1.52073	0.00383709
ENSMUSG00000041736	Tspo	1.15717	8.25254e-74
ENSMUSG00000041754	Trem3	1.26367	1.96172e-12
ENSMUSG00000041762	Gpr155	-1.13272	4.2614e-32
ENSMUSG00000041827	Oasl1	5.42031	0
ENSMUSG00000041872	Il17f	1.57322	0.0418537
ENSMUSG00000041920	Slc16a6	1.0197	4.75876e-24
ENSMUSG00000041954	Tnfrsf18	1.00174	3.08028e-13
ENSMUSG00000042029	Ncapg2	1.23778	2.13669e-47
ENSMUSG00000042096	Dao	1.78977	0.00307522
ENSMUSG00000042109	Csdc2	-1.04242	1.5036e-12
ENSMUSG00000042179	Pnliprp1	-1.08352	0.0135601
ENSMUSG00000042200	Cdrt4	-1.07386	0.028511
ENSMUSG00000042251	Pm20d1	-1.09148	9.32579e-08
ENSMUSG00000042256	Ptchd4	-1.57388	0.0495726
ENSMUSG00000042265	Trem1	1.3889	2.76773e-17
ENSMUSG00000042349	Ikbke	1.04651	2.80798e-46
ENSMUSG00000042353	Frem3	1.87146	0.000517451
ENSMUSG00000042357	Gjb5	1.10672	0.000188051
ENSMUSG00000042359	Osbpl6	-1.0509	2.38684e-28
ENSMUSG00000042385	Gzmk	2.6674	1.64236e-11
ENSMUSG00000042433	Dnaaf6b	-1.35473	4.57582e-12
ENSMUSG00000042489	Clspn	1.34979	4.4681e-31
ENSMUSG00000042622	Maff	1.0348	4.0087e-17
ENSMUSG00000042638	Gucy2c	2.95073	6.32775e-20
ENSMUSG00000042671	Rgs8	2.02019	0.0308052
ENSMUSG00000042677	Zc3h12a	1.50996	3.36763e-142
ENSMUSG00000042678	Myo15	-1.06715	6.03321e-06
ENSMUSG00000042726	Trafd1	2.01676	1.23494e-239
ENSMUSG00000042750	Bex2	-1.52339	1.07988e-11
ENSMUSG00000042901	Aida	1.31532	3.35491e-148
ENSMUSG00000043050	Tnp2	6.00731	5.72679e-08
ENSMUSG00000043091	Tuba1c	1.21208	2.14389e-80
ENSMUSG00000043126	D830039M14Rik	-1.16516	0.00123081
ENSMUSG00000043144	Aqp6	6.5694	3.50594e-10
ENSMUSG00000043230	Fam124b	-1.169	2.01615e-12
ENSMUSG00000043263	Ifi209	2.67734	2.31177e-150
ENSMUSG00000043385	Olfr267	2.82989	0.00599092
ENSMUSG00000043496	Tril	-1.3829	3.9462e-25
ENSMUSG00000043541	Casc1	-1.19198	2.05056e-35
ENSMUSG00000043613	Mmp3	2.24644	7.4262e-112
ENSMUSG00000043635	Adamts3	1.32454	1.12955e-16
ENSMUSG00000043740	B430306N03Rik	2.9767	2.01794e-174
ENSMUSG00000043760	Pkhd1	-1.46189	8.06724e-09
ENSMUSG00000043832	Clec4a3	1.82677	1.21505e-71
ENSMUSG00000043857	Mgat5b	-1.32559	0.0237941
ENSMUSG00000043939	A530064D06Rik	3.29138	7.19692e-125
ENSMUSG00000044006	Cilp2	-1.13959	1.1719e-06
ENSMUSG00000044062	Plekhd1os	-1.17195	2.42044e-05
ENSMUSG00000044156	Hepacam2	-2.0056	2.85726e-30
ENSMUSG00000044162	Tnip3	3.09182	2.35258e-171
ENSMUSG00000044165	Bcl2l15	1.33819	0.00635356
ENSMUSG00000044176	Spink10	1.85118	0.000213907
ENSMUSG00000044313	Mab21l3	2.04033	7.26013e-28
ENSMUSG00000044349	Snhg11	-1.10257	4.15815e-19
ENSMUSG00000044350	Lacc1	1.91954	3.33013e-116
ENSMUSG00000044365	Cxxc4	-1.22426	4.91097e-18
ENSMUSG00000044461	Shisa2	-1.39733	1.56298e-18
ENSMUSG00000044583	Tlr7	1.56516	1.63502e-48
ENSMUSG00000044624	Gm4922	-3.56524	0.0363616
ENSMUSG00000044681	Cnpy1	-1.22153	0.0324271
ENSMUSG00000044701	Il27	3.25382	2.17813e-50
ENSMUSG00000044703	Phf11a	4.84558	2.26227e-260
ENSMUSG00000044708	Kcnj10	1.02217	6.62773e-07
ENSMUSG00000044719	E230025N22Rik	1.11268	6.44242e-07
ENSMUSG00000044726	Erich5	-1.91371	1.18405e-09
ENSMUSG00000044749	Abca6	-1.26809	2.37998e-19
ENSMUSG00000044811	Cd300c2	1.39057	5.776e-37
ENSMUSG00000044816	D630023F18Rik	1.83877	0.00573804
ENSMUSG00000044827	Tlr1	1.70516	1.19123e-45
ENSMUSG00000044903	Psg22	4.31665	0.000767428
ENSMUSG00000045027	Prss22	3.19858	1.48978e-50
ENSMUSG00000045036	Tmem232	-1.51213	2.71343e-27
ENSMUSG00000045201	Lrrc3b	-1.16093	5.37874e-05
ENSMUSG00000045273	Cenph	1.1163	4.18866e-10
ENSMUSG00000045322	Tlr9	3.35542	9.36701e-138
ENSMUSG00000045328	Cenpe	1.01034	1.38862e-15
ENSMUSG00000045349	Sh2d5	1.59576	5.73339e-16
ENSMUSG00000045381	Olfr433	1.88884	3.53458e-08
ENSMUSG00000045441	Gprin3	-1.01837	3.59016e-07
ENSMUSG00000045467	Ttll13	-1.13126	6.89955e-13
ENSMUSG00000045502	Hcar2	1.69601	8.23145e-23
ENSMUSG00000045514	Olfr460	3.20108	0.00790818
ENSMUSG00000045515	Pou3f3	-1.53139	1.63779e-05
ENSMUSG00000045763	Basp1	1.72688	2.32157e-91
ENSMUSG00000045827	Serpinb9	1.03372	9.57508e-94
ENSMUSG00000045868	Gvin1	1.84388	1.62041e-42
ENSMUSG00000045915	Ccdc42	-1.06307	3.36624e-16
ENSMUSG00000045932	Ifit2	4.45978	0
ENSMUSG00000045967	Gpr158	-2.16644	0.000771037
ENSMUSG00000046031	Calhm6	4.2594	1.00546e-147
ENSMUSG00000046093	Hpcal4	-1.99681	2.38458e-14
ENSMUSG00000046108	Il17c	2.04096	0.0181504
ENSMUSG00000046159	Chrm3	-1.03441	1.09214e-13
ENSMUSG00000046179	E2f8	1.52719	8.7097e-52
ENSMUSG00000046182	Gsg1l	-1.82369	2.74394e-17
ENSMUSG00000046196	Ttc39d	-1.01864	0.00231377
ENSMUSG00000046223	Plaur	1.14458	5.89734e-29
ENSMUSG00000046242	1600029I14Rik	-1.02123	9.49684e-33
ENSMUSG00000046323	Dppa3	3.17543	2.1697e-10
ENSMUSG00000046337	Fam178b	-1.22081	3.90955e-23
ENSMUSG00000046345	Smco1	-1.87532	0.00129295
ENSMUSG00000046450	Olfr71	-2.91884	8.88529e-05
ENSMUSG00000046591	Ticrr	1.57577	9.48431e-23
ENSMUSG00000046610	Oacyl	1.34179	1.26966e-07
ENSMUSG00000046687	Gm5424	2.9069	3.00565e-17
ENSMUSG00000046688	Tifa	1.46472	1.83561e-81
ENSMUSG00000046699	Slitrk4	1.42663	0.002666
ENSMUSG00000046711	Hmga1	1.24029	6.13208e-71
ENSMUSG00000046718	Bst2	3.20778	4.02915e-263
ENSMUSG00000046782	Ttc6	-1.05531	2.13007e-21
ENSMUSG00000046805	Mpeg1	1.74634	3.04747e-104
ENSMUSG00000046814	Gchfr	-1.13485	1.48805e-07
ENSMUSG00000046879	Irgm1	2.98177	0
ENSMUSG00000046993	Gm5637	1.05607	0.0136295
ENSMUSG00000047013	Fbxo41	-1.07028	0.0128222
ENSMUSG00000047034	Ankrd33	-2.27756	0.0379439
ENSMUSG00000047098	Rnf31	1.13927	1.91001e-103
ENSMUSG00000047146	Tet1	-1.25473	5.14294e-14
ENSMUSG00000047180	Neurl3	1.13286	2.2811e-47
ENSMUSG00000047197	Gjd3	1.90828	5.96552e-07
ENSMUSG00000047230	Cldn2	2.7576	7.13355e-44
ENSMUSG00000047293	Gpr15	2.49375	5.37182e-27
ENSMUSG00000047462	Gpr141b	-1.73359	1.68988e-18
ENSMUSG00000047485	Klhl34	-1.68783	0.0442218
ENSMUSG00000047495	Dlgap2	-2.63821	0.0276189
ENSMUSG00000047501	Cldn4	1.4951	1.43654e-32
ENSMUSG00000047502	Mroh7	-1.14304	0.000443023
ENSMUSG00000047511	Olfr1396	-2.30503	0.0372254
ENSMUSG00000047517	Dmbt1	5.08813	2.95278e-25
ENSMUSG00000047518	Slfnl1	1.28238	0.0151527
ENSMUSG00000047562	Mmp10	5.03133	1.43277e-06
ENSMUSG00000047592	Nxpe5	1.4141	3.60781e-11
ENSMUSG00000047631	Apof	3.10356	1.51493e-20
ENSMUSG00000047641	Krt87	1.93713	1.84835e-18
ENSMUSG00000047720	Clec2m	2.4657	0.0194501
ENSMUSG00000047728	Ly6g2	4.48663	2.94817e-05
ENSMUSG00000047735	Samd9l	1.81679	3.07037e-174
ENSMUSG00000047751	Utf1	1.96921	0.00933957
ENSMUSG00000047798	Cd300lf	2.36351	1.7079e-104
ENSMUSG00000047810	Ccdc88b	1.44496	3.66564e-68
ENSMUSG00000047819	Tigd4	-1.18199	0.00192222
ENSMUSG00000047841	Fndc11	-1.49275	2.00486e-09
ENSMUSG00000047844	Bex4	-1.02549	1.62016e-09
ENSMUSG00000047898	Ccr4	1.28441	1.93444e-07
ENSMUSG00000047945	Marcksl1	1.56579	2.76523e-96
ENSMUSG00000048001	Hes5	-1.89063	0.0318667
ENSMUSG00000048031	Fcrl5	1.38528	1.88825e-06
ENSMUSG00000048163	Selplg	1.16807	1.19581e-64
ENSMUSG00000048385	Scrt1	1.45045	0.0289876
ENSMUSG00000048534	Jaml	1.46084	4.3983e-53
ENSMUSG00000048572	Tmem252	1.18515	4.47201e-05
ENSMUSG00000048621	Gm6377	2.55235	1.32882e-89
ENSMUSG00000048636	A730049H05Rik	1.72268	2.42688e-15
ENSMUSG00000048731	Ggnbp1	-1.25067	2.0058e-12
ENSMUSG00000048752	Prss50	4.86145	4.15726e-05
ENSMUSG00000048806	Ifnb1	8.3566	3.48449e-18
ENSMUSG00000048814	Lonrf2	-1.14576	0.000366504
ENSMUSG00000048834	Vstm2a	-1.44976	2.39052e-11
ENSMUSG00000048852	Gm12185	2.64817	2.69875e-66
ENSMUSG00000048865	Arhgap30	1.08502	1.85217e-38
ENSMUSG00000048905	Bnip5	2.17155	2.5288e-18
ENSMUSG00000048992	Prss32	2.25277	0.0174878
ENSMUSG00000049037	Clec4a1	1.87374	7.30117e-83
ENSMUSG00000049103	Ccr2	1.63302	3.11203e-71
ENSMUSG00000049112	Oxtr	-2.00707	0.00823743
ENSMUSG00000049176	Frmpd4	-1.25684	0.0269096
ENSMUSG00000049303	Syt12	1.85296	7.8101e-40
ENSMUSG00000049349	Gm5105	-1.2885	0.0147524
ENSMUSG00000049401	Ogfr	1.79071	1.25033e-304
ENSMUSG00000049491	Slc36a3	2.17859	2.34322e-06
ENSMUSG00000049502	Dtx3l	2.13944	9.84542e-162
ENSMUSG00000049539	H1f1	1.28956	0.0472702
ENSMUSG00000049565	Aknad1	-1.23791	0.0246157
ENSMUSG00000049625	Tifab	1.39926	8.37238e-63
ENSMUSG00000049719	Prss46	6.06263	5.25984e-09
ENSMUSG00000049741	Rxfp4	-1.71047	0.00065485
ENSMUSG00000049916	2610318N02Rik	1.10712	0.000175308
ENSMUSG00000049928	Glp2r	3.29861	7.2172e-12
ENSMUSG00000049939	Lrrc4	1.44581	7.62734e-29
ENSMUSG00000049946	BC030500	1.50842	8.01589e-11
ENSMUSG00000049988	Lrrc25	2.41597	4.12402e-157
ENSMUSG00000050010	Shisa3	1.02054	1.61425e-06
ENSMUSG00000050014	Apol10b	1.62964	4.20757e-26
ENSMUSG00000050075	Gpr171	1.54535	2.11702e-26
ENSMUSG00000050097	Ces2b	-1.10451	2.2944e-06
ENSMUSG00000050107	Haspin	1.1038	2.598e-19
ENSMUSG00000050232	Cxcr3	1.27147	6.0297e-15
ENSMUSG00000050272	Dscam	1.61731	0.00251081
ENSMUSG00000050335	Lgals3	1.1316	1.33703e-54
ENSMUSG00000050370	Ch25h	3.23429	2.61869e-113
ENSMUSG00000050439	Enthd1	2.54008	5.15985e-06
ENSMUSG00000050445	Cyp8b1	-2.80236	1.23627e-06
ENSMUSG00000050473	Slc35d3	-1.13408	5.81718e-07
ENSMUSG00000050490	Psma5-ps	1.06269	0.0384948
ENSMUSG00000050520	Cldn8	-1.35662	5.71555e-13
ENSMUSG00000050565	Tor1aip2	1.30828	5.42393e-174
ENSMUSG00000050578	Mmp13	1.61609	2.5916e-15
ENSMUSG00000050671	Ism2	-2.07457	3.63075e-08
ENSMUSG00000050721	Plekho2	1.25974	1.68896e-115
ENSMUSG00000050747	Trim15	1.43731	2.99158e-11
ENSMUSG00000050763	Olfr1395	3.55978	0.00457827
ENSMUSG00000050765	Gm5084	-1.05824	2.46932e-05
ENSMUSG00000050844	1700020N01Rik	3.29521	0.0136777
ENSMUSG00000050896	Rtn4rl2	2.82175	2.06663e-91
ENSMUSG00000050908	Tvp23a	1.49883	1.76733e-24
ENSMUSG00000050957	Insl6	1.09622	5.28131e-05
ENSMUSG00000050966	Lin28a	1.57458	0.000831387
ENSMUSG00000051048	P4ha3	1.12376	3.40622e-18
ENSMUSG00000051220	Ercc6l	1.03177	6.40627e-20
ENSMUSG00000051235	Gen1	1.10276	5.29993e-14
ENSMUSG00000051251	Nhlh1	3.4261	8.55062e-05
ENSMUSG00000051314	Ffar2	1.70075	2.94216e-28
ENSMUSG00000051354	Samd3	1.39431	6.54018e-19
ENSMUSG00000051439	Cd14	1.31555	2.20224e-21
ENSMUSG00000051490	Foxd4	2.62149	0.000216339
ENSMUSG00000051498	Tlr6	1.23753	2.00558e-44
ENSMUSG00000051716	Apon	2.41516	2.55161e-14
ENSMUSG00000051726	Kcnf1	-1.59225	1.07615e-11
ENSMUSG00000051790	Nlgn2	1.23432	1.8787e-67
ENSMUSG00000051844	B230319C09Rik	-1.13995	0.00259301
ENSMUSG00000051980	Casr	-1.04291	0.00730377
ENSMUSG00000052131	Akr1b7	-1.0353	3.87861e-06
ENSMUSG00000052160	Pld4	1.51896	3.4169e-60
ENSMUSG00000052212	Cd177	3.33648	1.67655e-103
ENSMUSG00000052248	Zeb2os	1.17582	3.41353e-37
ENSMUSG00000052270	Fpr2	1.07182	1.04305e-29
ENSMUSG00000052384	Nrros	1.18963	2.87842e-63
ENSMUSG00000052477	C130026I21Rik	2.22707	1.48299e-20
ENSMUSG00000052482	Gm8174	2.11821	0.00198488
ENSMUSG00000052485	Tmem171	1.44001	1.14169e-34
ENSMUSG00000052496	Pkdrej	-1.30765	3.27422e-07
ENSMUSG00000052631	Sh2d6	1.80722	2.38748e-12
ENSMUSG00000052688	Rab7b	1.26456	1.26924e-46
ENSMUSG00000052749	Trim30b	2.37694	3.89708e-60
ENSMUSG00000052776	Oas1a	4.10011	0
ENSMUSG00000052837	Junb	1.41887	2.44748e-39
ENSMUSG00000052861	Dnah6	-1.33993	5.90628e-31
ENSMUSG00000052974	Cyp2f2	-1.67748	1.13384e-24
ENSMUSG00000053007	Creb5	1.2057	2.00835e-61
ENSMUSG00000053024	Cntn2	1.17789	0.0299505
ENSMUSG00000053025	Sv2b	-1.65108	2.62486e-05
ENSMUSG00000053063	Clec12a	1.65729	2.6139e-65
ENSMUSG00000053093	Myh7	-1.73013	9.92492e-23
ENSMUSG00000053101	Gpr141	2.3954	3.38363e-65
ENSMUSG00000053113	Socs3	2.11368	2.94772e-122
ENSMUSG00000053175	Bcl3	1.74969	9.04806e-74
ENSMUSG00000053194	Cib4	-2.54384	5.35777e-06
ENSMUSG00000053268	Dspp	3.5489	0.00171966
ENSMUSG00000053318	Slamf8	2.70843	1.2456e-64
ENSMUSG00000053338	Tarm1	3.87461	3.71846e-61
ENSMUSG00000053465	Hs6st3	-1.01891	1.97934e-06
ENSMUSG00000053475	Tnfaip6	2.71276	2.69264e-46
ENSMUSG00000053765	Oas1f	3.34515	0.0257127
ENSMUSG00000053797	Krt16	4.58513	8.78429e-23
ENSMUSG00000053835	H2-T24	2.00995	1.10363e-206
ENSMUSG00000053930	Shisa6	-1.27426	4.31359e-09
ENSMUSG00000054072	Iigp1	3.19088	1.34211e-212
ENSMUSG00000054136	Adm2	1.95293	1.98071e-06
ENSMUSG00000054191	Klf1	-1.56871	0.0125046
ENSMUSG00000054196	Cthrc1	-1.09908	5.55427e-11
ENSMUSG00000054203	Ifi205	5.1719	0
ENSMUSG00000054342	Kcnn4	1.06916	8.77122e-23
ENSMUSG00000054404	Slfn5	1.53431	3.11904e-90
ENSMUSG00000054409	Tmem74	-1.13203	0.000489089
ENSMUSG00000054422	Fabp1	-1.3812	6.78387e-15
ENSMUSG00000054477	Kcnn2	-1.12559	2.2619e-10
ENSMUSG00000054514	Atad3aos	-1.11519	2.5703e-06
ENSMUSG00000054520	Sh3bp2	1.44264	5.65768e-77
ENSMUSG00000054556	Gm4876	-1.2808	2.07631e-11
ENSMUSG00000054619	Mettl7a1	-1.24328	1.20859e-62
ENSMUSG00000054676	1600014C10Rik	1.74616	5.36904e-97
ENSMUSG00000054764	Mtnr1a	4.45277	0.000269261
ENSMUSG00000054850	Smim10l2a	-1.02138	0.000382563
ENSMUSG00000054986	Sec14l3	-1.19523	4.34114e-39
ENSMUSG00000055022	Cntn1	-1.06705	2.42831e-06
ENSMUSG00000055110	A630012P03Rik	8.19222	5.68831e-21
ENSMUSG00000055125	M5C1000I18Rik	-1.88997	0.00874337
ENSMUSG00000055170	Ifng	2.49301	4.15853e-17
ENSMUSG00000055172	C1ra	1.58988	4.20186e-113
ENSMUSG00000055198	Gm12830	-3.73304	0.00916386
ENSMUSG00000055202	Zfp811	-1.0998	2.70094e-06
ENSMUSG00000055373	Fut9	-1.38195	0.000127397
ENSMUSG00000055409	Nell1	-2.21614	0.00060318
ENSMUSG00000055413	H2-Q5	1.63798	9.3936e-48
ENSMUSG00000055489	Ano5	-1.13056	0.000248535
ENSMUSG00000055541	Lair1	2.32425	7.37855e-83
ENSMUSG00000055629	B4galnt4	1.24031	5.34589e-10
ENSMUSG00000055748	Gsdmc4	1.23007	0.00742316
ENSMUSG00000055937	Krt28	1.81396	0.000390803
ENSMUSG00000055994	Nod2	1.64446	9.77363e-52
ENSMUSG00000056025	Clca3a1	1.89257	1.19041e-23
ENSMUSG00000056054	S100a8	1.05167	1.50373e-05
ENSMUSG00000056069	Otulinl	1.028	3.47756e-38
ENSMUSG00000056071	S100a9	1.15954	1.80331e-06
ENSMUSG00000056116	H2-T22	2.54882	1.38859e-187
ENSMUSG00000056144	Trim34a	1.68437	2.69817e-172
ENSMUSG00000056270	Prr9	3.73203	0.0060199
ENSMUSG00000056288	Gm11961	-3.88152	0.00188675
ENSMUSG00000056290	Ms4a4b	1.25156	2.76835e-50
ENSMUSG00000056379	Taar1	4.47819	0.000238608
ENSMUSG00000056399	Prss34	1.4928	0.00230658
ENSMUSG00000056413	Adap1	1.59906	2.63111e-68
ENSMUSG00000056494	Cngb3	5.83712	5.81079e-79
ENSMUSG00000056529	Ptafr	3.03247	1.06889e-167
ENSMUSG00000056596	Trnp1	-1.15092	1.75845e-30
ENSMUSG00000056605	Krt72	-3.65844	0.0228781
ENSMUSG00000056656	Apol8	2.26646	8.26483e-08
ENSMUSG00000056749	Nfil3	1.32839	6.32775e-20
ENSMUSG00000056758	Hmga2	1.56843	0.00688355
ENSMUSG00000057060	Slc35f3	-1.42646	4.15815e-19
ENSMUSG00000057135	Scimp	2.9663	1.9733e-185
ENSMUSG00000057143	Trim12c	1.45808	1.00031e-218
ENSMUSG00000057182	Scn3a	-1.18611	3.68417e-25
ENSMUSG00000057191	AB124611	1.2303	8.14634e-34
ENSMUSG00000057265	Bbof1	-1.18549	3.67841e-24
ENSMUSG00000057337	Chst3	-1.02046	5.54492e-19
ENSMUSG00000057346	Apol9a	4.66978	2.54833e-225
ENSMUSG00000057378	Ryr3	-1.05082	2.44546e-07
ENSMUSG00000057465	Saa2	9.66448	4.89024e-23
ENSMUSG00000057596	Trim30d	2.95786	1.67344e-148
ENSMUSG00000057606	Colq	-1.24176	1.49066e-17
ENSMUSG00000057716	Tmem178b	-1.81937	1.06952e-15
ENSMUSG00000057729	Prtn3	1.51997	4.71816e-11
ENSMUSG00000057789	Bak1	1.20714	3.41385e-167
ENSMUSG00000057899	Adgrf2	-1.20114	0.000396437
ENSMUSG00000057933	Gsta2	-1.53472	3.18089e-07
ENSMUSG00000058135	Gstm1	-1.03472	9.53299e-32
ENSMUSG00000058159	T2	-1.47532	3.02689e-24
ENSMUSG00000058163	Gm5431	3.73973	5.594e-220
ENSMUSG00000058174	Gm5148	-1.40604	8.17122e-16
ENSMUSG00000058183	Mmel1	-1.35566	0.00190807
ENSMUSG00000058207	Serpina3k	2.20605	0.0496899
ENSMUSG00000058287	Gm12253	3.00885	3.94443e-11
ENSMUSG00000058290	Espl1	1.17385	2.90004e-40
ENSMUSG00000058420	Syt17	-1.08052	3.22963e-24
ENSMUSG00000058427	Cxcl2	5.25033	5.93448e-54
ENSMUSG00000058435	Btnl4	3.74191	5.78897e-07
ENSMUSG00000058589	Anks1b	1.6053	2.10934e-05
ENSMUSG00000058620	Adra2b	-1.34642	0.0126419
ENSMUSG00000058624	Gda	1.10245	3.82375e-50
ENSMUSG00000058715	Fcer1g	2.01795	2.76497e-94
ENSMUSG00000058755	Osm	2.38518	5.77663e-59
ENSMUSG00000058818	Pirb	1.87224	5.0639e-92
ENSMUSG00000058831	Opn1sw	-1.07355	0.0415131
ENSMUSG00000058869	Gm4832	4.36229	0.000443441
ENSMUSG00000058914	C1qtnf3	-1.27129	1.5313e-08
ENSMUSG00000058921	Slc10a5	-1.32994	1.23482e-08
ENSMUSG00000059089	Fcgr4	2.6324	1.42619e-101
ENSMUSG00000059108	Ifitm6	1.64315	7.49149e-27
ENSMUSG00000059128	Ifnl2	8.33527	4.76382e-18
ENSMUSG00000059326	Csf2ra	1.00636	4.83321e-37
ENSMUSG00000059406	Tmprss9	1.61837	0.00417167
ENSMUSG00000059412	Fxyd2	-1.26804	1.05503e-05
ENSMUSG00000059463	Spag11b	-1.6132	4.1971e-07
ENSMUSG00000059498	Fcgr3	1.09555	1.85473e-32
ENSMUSG00000059631	1500035N22Rik	-1.98056	7.86539e-06
ENSMUSG00000059639	Clec4a4	2.6889	7.47202e-07
ENSMUSG00000059645	Gm7361	4.352	0.00251108
ENSMUSG00000059657	Stfa2l1	1.54775	8.36692e-06
ENSMUSG00000059763	Taar2	-1.35863	0.0417786
ENSMUSG00000059776	Rpl13-ps6	-2.53319	0.0364029
ENSMUSG00000059824	Dbp	-1.16515	1.03346e-08
ENSMUSG00000059854	Hydin	-1.11965	6.55713e-13
ENSMUSG00000060029	4930473A02Rik	1.63909	0.00633905
ENSMUSG00000060131	Atp8b4	1.28558	1.42261e-37
ENSMUSG00000060183	Cxcl11	9.08759	4.59239e-60
ENSMUSG00000060216	Arrb2	1.10226	1.70247e-50
ENSMUSG00000060314	Zfp941	-1.01352	0.000335584
ENSMUSG00000060519	Tor3a	1.86096	9.65997e-270
ENSMUSG00000060550	H2-Q7	2.05708	2.83368e-59
ENSMUSG00000060747	Ifnl3	8.09563	2.78985e-17
ENSMUSG00000060802	B2m	1.71223	4.49142e-97
ENSMUSG00000061048	Cdh3	1.03739	1.55755e-07
ENSMUSG00000061080	Lsamp	-1.03401	0.00572418
ENSMUSG00000061100	Retnla	2.02232	4.91741e-18
ENSMUSG00000061232	H2-K1	1.84111	3.29379e-142
ENSMUSG00000061298	Agbl4	-1.18953	1.77938e-05
ENSMUSG00000061322	Dnai1	-1.13218	1.31382e-20
ENSMUSG00000061531	Tmem236	1.20267	0.0230805
ENSMUSG00000061540	Orm2	5.52445	1.29014e-68
ENSMUSG00000061576	Dpp6	-1.37114	6.39467e-17
ENSMUSG00000061577	Adgrg5	1.59355	6.01446e-32
ENSMUSG00000061601	Pclo	-1.3999	5.72921e-17
ENSMUSG00000061615	H2ac4	2.79834	0.00416364
ENSMUSG00000061769	Klra6	1.63267	0.000243118
ENSMUSG00000061815	Rufy4	-1.02309	6.94546e-12
ENSMUSG00000061852	Gm53056	2.08864	8.01923e-05
ENSMUSG00000061911	Myt1l	1.39431	0.0192208
ENSMUSG00000061947	Serpina10	1.53488	7.59379e-14
ENSMUSG00000061959	Ces1e	-1.7744	3.15069e-23
ENSMUSG00000062007	Hsh2d	2.09748	1.72197e-121
ENSMUSG00000062082	Cd200r4	1.05687	8.95471e-23
ENSMUSG00000062148	Ear6	1.97325	3.62538e-07
ENSMUSG00000062154	Tex33	1.65619	0.0280092
ENSMUSG00000062245	Olfr170	1.51013	0.0280666
ENSMUSG00000062257	Opcml	-1.20036	1.24103e-11
ENSMUSG00000062296	Trank1	1.69218	0.00892554
ENSMUSG00000062310	Glrp1	2.54442	6.80424e-10
ENSMUSG00000062329	Cytl1	-1.02785	3.65703e-06
ENSMUSG00000062380	Tubb3	2.58842	2.54315e-18
ENSMUSG00000062432	Cyp26c1	1.37784	0.0311203
ENSMUSG00000062480	Acat3	1.69814	6.80334e-13
ENSMUSG00000062488	Ifit3b	4.4233	0
ENSMUSG00000062727	H2bc12	2.87117	0.0416784
ENSMUSG00000062980	Cped1	-1.2938	8.53947e-43
ENSMUSG00000063130	Calml3	-1.49499	0.0279768
ENSMUSG00000063234	Gpr84	4.45978	2.21787e-98
ENSMUSG00000063239	Grm4	-1.02785	0.000121405
ENSMUSG00000063260	Syt10	-1.12214	5.3987e-08
ENSMUSG00000063268	Parp10	1.83297	6.08466e-268
ENSMUSG00000063286	Gm8995	1.61006	5.61556e-44
ENSMUSG00000063445	Nmral1	1.47706	4.0752e-77
ENSMUSG00000063447	Ube2d2b	-1.37173	0.0161503
ENSMUSG00000063522	Ly6m	-1.16001	0.00087131
ENSMUSG00000063529	Stmnd1	-1.14422	6.42748e-19
ENSMUSG00000063626	Unc5d	-1.32137	2.35513e-05
ENSMUSG00000063681	Crb1	-1.52708	1.69645e-07
ENSMUSG00000063730	Hsd3b2	-2.4218	1.04355e-11
ENSMUSG00000063779	Chil4	-3.93471	9.91816e-05
ENSMUSG00000063820	Arl9	1.25242	2.10892e-05
ENSMUSG00000063903	Klk1	1.81445	3.4866e-09
ENSMUSG00000063975	Slco1a5	1.27267	1.6531e-07
ENSMUSG00000064036	Mro	-2.68508	0.0345936
ENSMUSG00000064115	Cadm2	-1.75785	1.14422e-21
ENSMUSG00000064280	Ccdc146	-1.01732	3.53339e-18
ENSMUSG00000064293	Cntn4	-2.06194	8.0516e-18
ENSMUSG00000064294	Aox3	-1.53307	1.1911e-13
ENSMUSG00000064310	Zpld1	-1.81193	0.00264632
ENSMUSG00000064356	ATP8	-1.00515	0.0321433
ENSMUSG00000064398	Gm23628	1.57072	0.0346969
ENSMUSG00000065208	Gm24616	1.01233	0.02166
ENSMUSG00000065396	Mir99b	1.8677	0.0290736
ENSMUSG00000065590	Mir212	3.19601	0.0191508
ENSMUSG00000065952	Rps23rg1	-1.50884	0.0257679
ENSMUSG00000065968	Ifitm7	3.85445	0.0342756
ENSMUSG00000065987	Cd209b	-1.05251	0.00372457
ENSMUSG00000066258	Trim12a	1.56436	6.90598e-148
ENSMUSG00000066279	Chrna10	-1.28548	3.77906e-07
ENSMUSG00000066363	Serpina3f	3.81475	2.54189e-49
ENSMUSG00000066487	Gm5786	1.05407	0.00289519
ENSMUSG00000066677	Ifi208	1.76164	5.64359e-95
ENSMUSG00000066684	Pilrb1	1.30003	1.61885e-24
ENSMUSG00000066704	Cyp2b19	-2.71697	0.0224393
ENSMUSG00000066755	Tnfsf18	1.35025	0.000173947
ENSMUSG00000066861	Oas1g	5.0962	5.41316e-292
ENSMUSG00000066867	Oas1e	3.41447	1.14316e-13
ENSMUSG00000066975	Cryba4	1.39346	3.19727e-07
ENSMUSG00000067049	Unc93a	3.74057	1.72896e-11
ENSMUSG00000067058	Rps15a-ps5	1.05005	0.02084
ENSMUSG00000067203	H2-K2	1.16006	3.00843e-26
ENSMUSG00000067206	Lrrc66	2.20659	0.000188843
ENSMUSG00000067212	H2-T23	2.35485	8.64879e-182
ENSMUSG00000067297	Ifit1bl2	1.42968	3.60635e-51
ENSMUSG00000067591	Klra3	1.00609	3.24401e-10
ENSMUSG00000067594	Krt77	-2.79692	0.0419655
ENSMUSG00000067599	Klra7	1.2501	4.11649e-14
ENSMUSG00000067613	Krt83	1.52079	0.00037328
ENSMUSG00000067736	Gm10222	-1.17251	3.44324e-05
ENSMUSG00000067916	Zfp991	1.06314	6.21808e-14
ENSMUSG00000068099	Smim45	2.61728	0.00566172
ENSMUSG00000068101	Cenpm	1.12726	1.48527e-08
ENSMUSG00000068129	Cst7	1.64171	4.95868e-30
ENSMUSG00000068227	Il2rb	1.32378	1.11208e-46
ENSMUSG00000068231	Vmn1r43	2.08392	0.0318131
ENSMUSG00000068245	Phf11d	3.39731	0
ENSMUSG00000068246	Apol9b	4.0038	2.92384e-203
ENSMUSG00000068302	Noto	-2.84659	0.00801114
ENSMUSG00000068323	Slc4a5	-1.43961	5.69099e-24
ENSMUSG00000068417	Pnp2	2.91098	2.49484e-104
ENSMUSG00000068606	Gm4841	4.18473	9.85702e-78
ENSMUSG00000068615	Gjd2	-3.36105	0.00564192
ENSMUSG00000068696	Gpr88	1.39618	8.63308e-29
ENSMUSG00000068758	Il3ra	1.41091	2.82937e-96
ENSMUSG00000068855	H2ac20	1.87959	4.30457e-06
ENSMUSG00000068860	Gm128	-1.63831	1.28874e-06
ENSMUSG00000068877	Selenbp2	-2.62406	3.79055e-07
ENSMUSG00000069085	Dytn	-1.39178	0.00202098
ENSMUSG00000069170	Adgrv1	-1.07742	3.35092e-13
ENSMUSG00000069265	H3c1	1.70012	0.00679648
ENSMUSG00000069268	H2bc7	2.99908	0.0148972
ENSMUSG00000069300	H2bc11	1.13398	0.0382599
ENSMUSG00000069301	H2ac11	1.57348	0.0373076
ENSMUSG00000069302	H2ac12	3.12243	0.019934
ENSMUSG00000069309	H2ac22	4.24452	0.00118915
ENSMUSG00000069379	Gm4950	1.63322	0.0258775
ENSMUSG00000069540	Gm4925	-1.03653	0.00545216
ENSMUSG00000069601	Ank3	-1.07572	1.72842e-07
ENSMUSG00000069607	Cd300ld3	1.06861	2.62566e-07
ENSMUSG00000069609	Cd300ld4	3.67123	4.18819e-09
ENSMUSG00000069792	Wfdc17	2.436	8.47288e-60
ENSMUSG00000069793	Slfn9	3.68444	2.52234e-271
ENSMUSG00000069830	Nlrp1a	1.76961	1.77604e-33
ENSMUSG00000069855	Slc47a2	-1.11243	3.13118e-05
ENSMUSG00000069867	Pabpn1l	-2.26614	8.54589e-06
ENSMUSG00000069874	Irgm2	2.24489	2.93206e-79
ENSMUSG00000069892	9930111J21Rik2	1.27123	9.11035e-29
ENSMUSG00000069893	9930111J21Rik1	1.25614	6.63153e-19
ENSMUSG00000069910	Spdl1	1.61582	7.17891e-28
ENSMUSG00000070031	Sp140	1.9866	1.55125e-124
ENSMUSG00000070034	Sp110	1.89622	3.43643e-174
ENSMUSG00000070127	Mir146b	2.65257	0.0240314
ENSMUSG00000070166	Gm25821	1.49926	0.0183668
ENSMUSG00000070284	Gmppb	1.24775	1.51792e-135
ENSMUSG00000070327	Rnf213	2.8579	5.10218e-169
ENSMUSG00000070345	Hsf5	1.7184	1.66493e-05
ENSMUSG00000070388	Fbxo39	2.55774	3.65725e-16
ENSMUSG00000070390	Nlrp1b	1.03448	2.36873e-13
ENSMUSG00000070421	Olfr658	4.18276	0.000397125
ENSMUSG00000070427	Il18bp	3.66227	0
ENSMUSG00000070501	Ifi214	2.09335	3.14317e-47
ENSMUSG00000070524	Fcrlb	2.73323	2.552e-27
ENSMUSG00000070529	Wfdc10	-1.89232	2.48823e-09
ENSMUSG00000070530	Wfdc16	-1.99686	3.02242e-08
ENSMUSG00000070605	Zfp992	1.09361	7.78818e-13
ENSMUSG00000070691	Runx3	2.31128	1.34796e-125
ENSMUSG00000070732	Rbm44	1.20445	0.00827969
ENSMUSG00000070904	Ifna4	5.49871	3.363e-07
ENSMUSG00000070985	Acnat1	-1.2065	3.94314e-05
ENSMUSG00000070999	Ccin	1.31112	0.0184455
ENSMUSG00000071005	Ccl19	1.59291	1.28239e-12
ENSMUSG00000071068	Treml2	1.55251	4.4122e-48
ENSMUSG00000071177	Serpina1d	2.12044	0.0357405
ENSMUSG00000071311	Gpr31b	7.03456	4.82452e-33
ENSMUSG00000071341	Egr4	2.55895	0.00543742
ENSMUSG00000071350	Setdb2	1.73301	8.03844e-132
ENSMUSG00000071552	Tigit	1.86229	9.77649e-22
ENSMUSG00000071562	Stfa1	1.05573	0.0246622
ENSMUSG00000071633	Gm4952	3.47513	3.43292e-05
ENSMUSG00000071637	Cebpd	1.5523	6.89297e-09
ENSMUSG00000071691	Gm960	-1.3934	0.00151732
ENSMUSG00000071713	Csf2rb	1.34372	3.33786e-59
ENSMUSG00000071714	Csf2rb2	1.76609	8.41258e-75
ENSMUSG00000071715	Ncf4	1.54002	2.8465e-49
ENSMUSG00000071745	Pwwp4b	-1.39609	0.0458693
ENSMUSG00000071753	Cdr1os	-1.47396	0.000114019
ENSMUSG00000071890	Mroh9	2.7775	0.0278347
ENSMUSG00000072109	A530040E14Rik	2.42904	1.05991e-34
ENSMUSG00000072244	Trim6	1.44359	5.11233e-36
ENSMUSG00000072473	1700024G13Rik	-1.40311	1.63075e-24
ENSMUSG00000072553	Gm525	-1.19039	0.00662183
ENSMUSG00000072572	Slc39a2	1.2812	1.23798e-29
ENSMUSG00000072591	Fzd10os	-1.07451	0.000702054
ENSMUSG00000072620	Slfn2	2.43486	3.54843e-197
ENSMUSG00000072621	Slfn10-ps	3.03366	1.23401e-82
ENSMUSG00000072844	G530011O06Rik	4.90366	4.1614e-85
ENSMUSG00000072949	Acot1	-1.16985	3.34311e-11
ENSMUSG00000072966	Gprasp2	-1.26715	6.94957e-15
ENSMUSG00000072980	Oip5	1.01936	7.69161e-08
ENSMUSG00000073051	Gm14812	-1.95665	0.000134078
ENSMUSG00000073077	Cfap47	-1.06135	8.5148e-13
ENSMUSG00000073130	Gm1141	1.28117	0.00494145
ENSMUSG00000073144	4930599N23Rik	2.55287	5.25659e-51
ENSMUSG00000073164	2410018L13Rik	1.21735	0.0253759
ENSMUSG00000073208	Speer4c	2.69907	2.01537e-41
ENSMUSG00000073234	Gm8773	2.20892	0.00108775
ENSMUSG00000073242	Dnmt3aos	7.14304	2.69529e-13
ENSMUSG00000073399	Trim40	-1.06812	0.0482045
ENSMUSG00000073405	H2-T-ps	1.15731	4.0413e-24
ENSMUSG00000073407	Gm6034	2.82091	5.5635e-25
ENSMUSG00000073409	H2-Q6	1.83902	1.05957e-47
ENSMUSG00000073411	H2-D1	1.54582	1.75246e-121
ENSMUSG00000073412	Lst1	2.3359	4.26202e-81
ENSMUSG00000073418	C4b	1.48876	3.18585e-38
ENSMUSG00000073424	Cyp4f15	-1.29463	6.05461e-36
ENSMUSG00000073489	Ifi204	4.72593	0
ENSMUSG00000073490	Ifi207	3.31645	6.53667e-213
ENSMUSG00000073491	Ifi213	2.61903	2.61905e-84
ENSMUSG00000073494	Sh2d1b2	3.59668	1.02286e-08
ENSMUSG00000073555	Gm4951	2.9545	2.08776e-71
ENSMUSG00000073598	1700066B19Rik	1.82281	1.23558e-16
ENSMUSG00000073640	Rpl27-ps3	1.81557	0.000828273
ENSMUSG00000073805	Insyn2a	-1.80458	5.02484e-09
ENSMUSG00000073860	Gm829	3.56545	0.018609
ENSMUSG00000074006	Omp	2.33097	2.53108e-18
ENSMUSG00000074093	Svip	-1.02187	4.71e-47
ENSMUSG00000074115	Saa1	7.3919	1.66083e-72
ENSMUSG00000074141	Il4i1	1.95297	1.42151e-28
ENSMUSG00000074146	4930579C12Rik	2.05865	0.00574515
ENSMUSG00000074151	Nlrc5	2.32677	4.01267e-81
ENSMUSG00000074179	Gsta5	-2.85382	0.041328
ENSMUSG00000074183	Gsta1	-1.92405	0.0419235
ENSMUSG00000074217	Misp3	-1.09906	1.04936e-28
ENSMUSG00000074219	Gm10644	-1.00328	2.49131e-11
ENSMUSG00000074342	I830077J02Rik	1.51203	4.14541e-57
ENSMUSG00000074417	Pira11	1.3011	1.77285e-20
ENSMUSG00000074419	Pira6	1.96209	2.82499e-35
ENSMUSG00000074420	Gm10693	2.0594	7.30363e-05
ENSMUSG00000074491	Clec4g	-1.0473	1.10443e-06
ENSMUSG00000074505	Fat3	-1.02657	6.29953e-11
ENSMUSG00000074578	Zfas1	1.37526	6.68686e-40
ENSMUSG00000074622	Mafb	2.00096	2.68662e-77
ENSMUSG00000074652	Myh7b	-1.57084	7.5494e-05
ENSMUSG00000074677	Sirpb1c	1.90599	7.06687e-95
ENSMUSG00000074678	Defb25	-1.09746	0.0491173
ENSMUSG00000074758	Gm5535	3.61112	2.7872e-06
ENSMUSG00000074892	B3galt5	1.0881	0.00891117
ENSMUSG00000074896	Ifit3	4.78668	0
ENSMUSG00000074981	Dcdc5	-1.21884	6.13737e-12
ENSMUSG00000075010	AW112010	2.02536	4.64862e-122
ENSMUSG00000075023	Accsl	2.5038	0.00667281
ENSMUSG00000075122	Cd80	2.149	3.27873e-70
ENSMUSG00000075269	Bex6	3.98425	5.9607e-18
ENSMUSG00000075334	Rprm	-1.32411	1.58774e-11
ENSMUSG00000075502	Kbtbd6	1.29501	1.28442e-07
ENSMUSG00000075602	Ly6a	1.96513	7.05052e-136
ENSMUSG00000075605	Slurp2	-1.45324	0.00590762
ENSMUSG00000076146	Mir449c	1.64961	0.00381817
ENSMUSG00000076441	Ass1	1.92487	3.52021e-155
ENSMUSG00000076536	Igkv4-86	1.75218	0.037221
ENSMUSG00000076540	Igkv4-80	-2.09287	0.00649406
ENSMUSG00000076555	Igkv4-57-1	-1.66554	0.00060052
ENSMUSG00000076577	Igkv8-30	-2.17626	0.0168296
ENSMUSG00000076754	Trgv2	1.04751	0.000877825
ENSMUSG00000076824	Trav14n-3	1.5274	0.0178038
ENSMUSG00000076916	Traj13	3.0867	0.0329029
ENSMUSG00000077565	Gm23201	1.45353	1.50739e-05
ENSMUSG00000077704	Snord89	1.26118	0.000448842
ENSMUSG00000078127	Fam170b	3.11395	0.0126451
ENSMUSG00000078153	Psme2b	1.39036	2.7485e-73
ENSMUSG00000078252	Krtap17-1	-1.2214	2.23184e-08
ENSMUSG00000078307	AI593442	-2.48095	9.04928e-07
ENSMUSG00000078349	AW011738	2.31782	3.72064e-162
ENSMUSG00000078354	Ifna2	5.58078	8.5221e-07
ENSMUSG00000078452	Raet1a	1.55814	0.000374605
ENSMUSG00000078487	Ankrd65	-1.3327	7.56762e-28
ENSMUSG00000078502	Zfp268	1.20266	2.497e-26
ENSMUSG00000078518	Gm13030	4.07925	0.00181906
ENSMUSG00000078521	Aunip	1.56058	9.01946e-12
ENSMUSG00000078528	Gm17068	3.29628	0.0307525
ENSMUSG00000078597	Cyp4a12b	-1.80077	7.16093e-07
ENSMUSG00000078605	E030025P04Rik	-1.44047	0.00177763
ENSMUSG00000078606	Gvin2	1.92154	4.68279e-41
ENSMUSG00000078607	1810010H24Rik	-1.12993	2.20472e-25
ENSMUSG00000078616	Trim30c	5.42779	3.60892e-202
ENSMUSG00000078627	Marchf10	-1.09676	0.00025622
ENSMUSG00000078639	Gm12695	-1.04344	3.71928e-07
ENSMUSG00000078763	Slfn1	3.5483	1.28852e-289
ENSMUSG00000078771	Evi2a	1.72201	1.9833e-70
ENSMUSG00000078776	9530053A07Rik	-1.06254	1.41778e-14
ENSMUSG00000078780	Gm5150	1.08269	9.85781e-19
ENSMUSG00000078783	Gm9733	1.61269	8.70444e-21
ENSMUSG00000078795	Ceacam15	2.21253	0.00387799
ENSMUSG00000078853	Igtp	3.08373	4.74862e-109
ENSMUSG00000078920	Ifi47	2.49923	6.59547e-151
ENSMUSG00000078921	Tgtp2	2.38905	3.42807e-56
ENSMUSG00000078922	Tgtp1	4.13779	1.94995e-188
ENSMUSG00000078925	D030018L15Rik	-1.31199	0.00216978
ENSMUSG00000078945	Naip2	1.39029	3.30303e-49
ENSMUSG00000078963	Hsbp1l1	-1.44541	2.38789e-06
ENSMUSG00000078964	Ces1b	-1.06541	0.0218715
ENSMUSG00000079012	Serpina3m	4.47528	2.9638e-88
ENSMUSG00000079014	Serpina3i	2.60504	5.94491e-64
ENSMUSG00000079017	Ifi27l2a	3.36019	2.34518e-64
ENSMUSG00000079018	Ly6c1	1.31422	6.03041e-50
ENSMUSG00000079022	Col22a1	1.07498	5.24627e-08
ENSMUSG00000079049	Serpinb1c	1.22682	4.96802e-05
ENSMUSG00000079055	Slc8a3	-1.07307	0.00109136
ENSMUSG00000079120	AY761185	3.12488	0.0133661
ENSMUSG00000079162	Trim43b	4.34281	0.000449741
ENSMUSG00000079173	Zan	-1.21546	3.65861e-09
ENSMUSG00000079186	Gzmc	5.17833	7.05646e-27
ENSMUSG00000079197	Psme2	1.59974	2.8672e-166
ENSMUSG00000079227	Ccr5	3.20864	3.41229e-218
ENSMUSG00000079261	Gm15217	-1.26096	0.00662617
ENSMUSG00000079262	Slco1a6	1.70194	0.00665973
ENSMUSG00000079267	Gm5930	-1.49757	0.00544493
ENSMUSG00000079278	Tmem233	-1.94622	4.8379e-05
ENSMUSG00000079293	Clec7a	1.23579	1.1596e-44
ENSMUSG00000079330	Lemd1	2.57325	6.08432e-05
ENSMUSG00000079339	Ifit1bl1	4.56618	1.21668e-237
ENSMUSG00000079355	Ackr4	-1.41779	1.06099e-14
ENSMUSG00000079363	Gbp4	1.76999	4.11745e-39
ENSMUSG00000079419	Ms4a6c	3.37663	3.38649e-268
ENSMUSG00000079432	Gm15023	-3.68507	0.00872383
ENSMUSG00000079434	Neu2	-1.21085	9.54633e-05
ENSMUSG00000079436	Kcnj13	-1.08808	2.75448e-11
ENSMUSG00000079457	Gm7609	2.59194	1.46372e-18
ENSMUSG00000079491	H2-T10	2.03656	1.36895e-68
ENSMUSG00000079492	Gm11127	3.08698	0.00153502
ENSMUSG00000079523	Tmsb10	1.07928	1.53816e-34
ENSMUSG00000079597	Cstdc4	1.68089	1.70278e-06
ENSMUSG00000079625	Tm4sf19	3.10509	3.95437e-14
ENSMUSG00000079853	Klra1	1.10792	5.96154e-06
ENSMUSG00000080115	Eef1akmt3	1.27255	2.26349e-05
ENSMUSG00000080782	Gm13495	3.71097	0.00462932
ENSMUSG00000080917	Pira2-ps1	1.53391	6.37038e-05
ENSMUSG00000081044	AU015836	-1.56883	0.0112422
ENSMUSG00000081111	Gm5913	1.19039	0.044185
ENSMUSG00000081511	Gm11475	2.56053	0.0350718
ENSMUSG00000081665	Pira1	1.38638	3.2008e-25
ENSMUSG00000081683	Fzd10	-1.32409	0.0205827
ENSMUSG00000081723	Gm15931	1.78942	1.34269e-55
ENSMUSG00000082088	Gm15753	1.55797	2.79776e-07
ENSMUSG00000082171	Rpl27-ps2	-1.58149	0.0428241
ENSMUSG00000082419	Gm11425	2.7349	2.28111e-27
ENSMUSG00000082778	Gm15191	3.93947	2.01998e-10
ENSMUSG00000082976	Gm15056	7.43597	5.63488e-27
ENSMUSG00000083044	Gm12416	1.33776	0.00603967
ENSMUSG00000083282	Ctsf	-1.11482	6.04719e-58
ENSMUSG00000083534	H2-M6-ps	-1.48056	9.40785e-05
ENSMUSG00000083822	Hmgb1-ps5	2.08513	2.42868e-13
ENSMUSG00000084098	Gm13422	2.76198	0.011275
ENSMUSG00000084195	Gm15372	3.35923	0.0442515
ENSMUSG00000084773	Gm12159	-1.7474	0.0176589
ENSMUSG00000085024	C230035I16Rik	-1.43991	1.22657e-07
ENSMUSG00000085069	Prdm16os	-1.44776	2.73417e-45
ENSMUSG00000085382	Gm13861	-1.54352	0.00949357
ENSMUSG00000085394	2210414B05Rik	3.29491	0.0168085
ENSMUSG00000085407	1700095J03Rik	-1.08424	4.14632e-06
ENSMUSG00000085415	Selenok-ps1	1.31035	0.016943
ENSMUSG00000085416	1700019G24Rik	-4.09516	0.000890856
ENSMUSG00000085440	Sorbs2os	-1.24848	5.62511e-09
ENSMUSG00000085514	Bcas3os2	-1.05776	2.89059e-06
ENSMUSG00000085531	Slc36a3os	2.38522	1.60855e-13
ENSMUSG00000085576	Dpy19l2	-1.37925	5.55568e-06
ENSMUSG00000085596	Gm11476	1.0535	2.36795e-14
ENSMUSG00000085682	Gm14267	1.42455	0.0130346
ENSMUSG00000085761	4930455G09Rik	1.83675	3.87818e-07
ENSMUSG00000085800	1700066O22Rik	-3.25679	0.0183262
ENSMUSG00000085811	Cep112it	2.17742	0.0121024
ENSMUSG00000085828	Gm15612	-1.11007	9.81159e-05
ENSMUSG00000085880	Gm15229	5.63748	2.81133e-07
ENSMUSG00000085939	Cd63-ps	1.8034	1.36879e-11
ENSMUSG00000086003	B230206L02Rik	-1.23073	3.48093e-05
ENSMUSG00000086006	Gm13293	1.11738	4.24411e-21
ENSMUSG00000086034	Gm15201	-1.54562	0.00530818
ENSMUSG00000086150	Bach2os	3.91201	5.50414e-32
ENSMUSG00000086213	A330040F15Rik	4.30582	8.08235e-46
ENSMUSG00000086273	Rbm46os	-1.51118	0.00013002
ENSMUSG00000086287	Gm15972	-1.4788	4.11344e-06
ENSMUSG00000086454	Platr14	-1.28958	0.0453837
ENSMUSG00000086514	Gm11747	-2.66041	1.53493e-05
ENSMUSG00000086746	Gm15222	-1.22976	1.31707e-11
ENSMUSG00000086808	Gm11981	-3.29148	0.0461141
ENSMUSG00000086843	E030013I19Rik	-1.38813	4.21578e-33
ENSMUSG00000086915	Gm16364	-1.03544	1.62072e-09
ENSMUSG00000086943	4732414G09Rik	-1.83337	0.000305765
ENSMUSG00000086947	4930522O17Rik	-1.63548	0.000126332
ENSMUSG00000086969	4930443O20Rik	-1.4882	1.51994e-05
ENSMUSG00000086999	Bcas1os2	-4.12907	0.0154207
ENSMUSG00000087030	Gm16143	-1.80611	0.00430322
ENSMUSG00000087074	Gm14249	4.57946	5.1837e-06
ENSMUSG00000087107	AI662270	1.50629	1.1881e-40
ENSMUSG00000087113	Gm11714	2.42848	0.00105906
ENSMUSG00000087166	L1td1	-1.25652	5.77715e-05
ENSMUSG00000087175	Gm15133	1.48017	7.62921e-12
ENSMUSG00000087213	2810408I11Rik	1.5829	5.00002e-07
ENSMUSG00000087230	Mroh3	1.686	4.30242e-06
ENSMUSG00000087408	Gdf1	-1.20999	3.84301e-05
ENSMUSG00000087466	A330041J22Rik	-1.4247	5.09127e-07
ENSMUSG00000088015	Mir1932	1.85048	0.0348698
ENSMUSG00000089080	Gm24003	3.13102	0.0415809
ENSMUSG00000089647	Gm2245	4.24567	0.000507845
ENSMUSG00000089722	Cd300ld5	1.77512	0.000892074
ENSMUSG00000089789	Rdh1	1.13616	0.00478998
ENSMUSG00000089798	1700028K03Rik	-2.23832	0.0479818
ENSMUSG00000089804	Gm16136	-1.01267	1.57623e-24
ENSMUSG00000089844	A530032D15Rik	2.87761	1.03492e-30
ENSMUSG00000089874	9230117E06Rik	-1.47393	4.31538e-15
ENSMUSG00000089929	Bcl2a1b	1.58301	7.351e-36
ENSMUSG00000089937	Gm7281	1.99861	0.00882296
ENSMUSG00000089942	Pira2	1.74725	4.17283e-39
ENSMUSG00000090125	Pou3f1	3.58995	1.51525e-44
ENSMUSG00000090141	Gm614	1.18527	0.00138169
ENSMUSG00000090174	Gm10612	2.46543	0.00282899
ENSMUSG00000090206	Tepp	-1.43822	2.07219e-18
ENSMUSG00000090215	Trim34b	1.38055	1.16229e-12
ENSMUSG00000090231	Cfb	3.95413	2.24382e-239
ENSMUSG00000090254	Gm1965	-1.98195	0.000151802
ENSMUSG00000090272	Mndal	1.80045	1.668e-72
ENSMUSG00000090319	Gm4462	2.32078	0.0296229
ENSMUSG00000090439	Gm17455	1.12452	0.00897428
ENSMUSG00000090544	Gm6576	3.40962	0.0435485
ENSMUSG00000090550	Prlh	2.14571	0.000149464
ENSMUSG00000090588	Muc21	3.99077	0.0163191
ENSMUSG00000090637	Gm6189	1.9371	0.00104668
ENSMUSG00000090658	Prss47	4.35923	0.00155741
ENSMUSG00000090675	Olfr111	1.9175	5.74755e-06
ENSMUSG00000090685	Atp6v1fnb	3.72533	0.0201734
ENSMUSG00000090840	1700092M07Rik	1.22714	0.0217989
ENSMUSG00000090877	Hspa1b	1.33142	0.00879559
ENSMUSG00000090881	Phf11	3.21965	1.39975e-67
ENSMUSG00000090942	F830016B08Rik	2.90819	2.49851e-59
ENSMUSG00000091144	Phf11c	2.68563	1.99733e-152
ENSMUSG00000091311	Spata31d1b	1.54007	0.0371449
ENSMUSG00000091387	Gcnt4	1.0413	9.82649e-06
ENSMUSG00000091556	Gm14569	-1.23733	1.31747e-05
ENSMUSG00000091618	H60c	-1.61227	1.30193e-09
ENSMUSG00000091648	C2cd4d	-2.68816	0.00778188
ENSMUSG00000091649	Phf11b	3.95299	0
ENSMUSG00000091650	Apol11a	2.7955	1.03153e-05
ENSMUSG00000091712	Sec14l5	-1.35865	6.20778e-11
ENSMUSG00000091730	Gm17230	2.56582	0.00872954
ENSMUSG00000091794	Vmn2r18	2.08613	0.0279246
ENSMUSG00000091866	Gm6257	-3.63185	0.000405066
ENSMUSG00000091971	Hspa1a	1.3284	0.00489032
ENSMUSG00000092021	Gbp11	3.8467	8.47614e-110
ENSMUSG00000092072	Gm4540	1.00201	0.0235915
ENSMUSG00000092243	Gm7030	2.16035	0.0451052
ENSMUSG00000092349	Smim40	2.09486	4.00358e-12
ENSMUSG00000092471	Cyp21a2-ps	1.05889	0.04169
ENSMUSG00000092528	Nlrp1c-ps	1.03586	0.000107419
ENSMUSG00000092574	2810047C21Rik1	2.54796	0.0481159
ENSMUSG00000092618	Btnl6	2.21175	2.76552e-05
ENSMUSG00000093805	Gal3st2b	1.61273	0.0441901
ENSMUSG00000093806	Asmt	1.41928	0.00136601
ENSMUSG00000093896	Ighv1-76	-2.76457	0.0113551
ENSMUSG00000093973	Mrgpra2a	2.069	0.0102415
ENSMUSG00000094088	Ighv1-64	-1.27348	0.011536
ENSMUSG00000094112	9330182O14Rik	3.14284	0.021254
ENSMUSG00000094124	Ighv1-74	-1.10609	0.0188706
ENSMUSG00000094248	H2ac23	3.84293	0.000481254
ENSMUSG00000094584	Ms4a18	4.62222	0.000119305
ENSMUSG00000094626	Tmem121b	-1.39153	6.97256e-10
ENSMUSG00000094651	Gal3st2	1.03814	0.000151228
ENSMUSG00000094652	Ighv1-42	-1.76183	0.0305362
ENSMUSG00000094707	A830019P07Rik	-1.98803	0.00247739
ENSMUSG00000094733	Csta3	2.59769	0.0276842
ENSMUSG00000094796	BC147527	3.34909	3.06332e-138
ENSMUSG00000095026	Gm3336	-1.03936	0.0152844
ENSMUSG00000095028	Sirpb1b	1.95423	1.93679e-65
ENSMUSG00000095276	Gfy	-2.19335	3.13664e-05
ENSMUSG00000095493	A630023A22Rik	3.92526	6.58319e-17
ENSMUSG00000095498	Ifna1	5.44081	2.92481e-06
ENSMUSG00000095583	Ighv14-2	-2.63408	0.00205281
ENSMUSG00000095609	Gm21188	1.9017	1.47211e-56
ENSMUSG00000095620	Csta2	1.45883	3.30562e-12
ENSMUSG00000095687	Rnaset2a	2.20991	9.83701e-15
ENSMUSG00000095788	Sirpb1a	2.3034	3.12001e-85
ENSMUSG00000095896	Ifna14	4.23413	0.0294077
ENSMUSG00000096233	Gm13238	1.5029	0.00153967
ENSMUSG00000096257	Ccer2	2.95738	0.048244
ENSMUSG00000096573	1700009J07Rik	-1.16926	0.0436073
ENSMUSG00000096682	Ifna5	5.70975	5.86321e-08
ENSMUSG00000096719	Mrgpra2b	2.8504	2.51307e-16
ENSMUSG00000096727	Psmb9	1.63029	7.75861e-73
ENSMUSG00000096878	Gm21083	5.49817	1.63766e-07
ENSMUSG00000096960	A230028O05Rik	2.64124	2.30703e-14
ENSMUSG00000097050	Gm9918	-1.53907	3.46959e-05
ENSMUSG00000097098	9330111N05Rik	-1.15392	0.008388
ENSMUSG00000097178	2310002F09Rik	-1.34881	8.13114e-05
ENSMUSG00000097182	A830009L08Rik	-2.44954	0.0177722
ENSMUSG00000097260	Gm5706	-2.3333	5.8026e-05
ENSMUSG00000097279	Gm5106	1.86983	0.0275458
ENSMUSG00000097281	Gm26685	-1.31088	0.0195099
ENSMUSG00000097360	9430065F17Rik	-1.4578	0.00151967
ENSMUSG00000097383	1500026H17Rik	-1.26015	1.3967e-06
ENSMUSG00000097418	Mir155hg	2.99042	2.15963e-26
ENSMUSG00000097462	9530026P05Rik	-1.21165	3.61378e-12
ENSMUSG00000097463	4930448E22Rik	-1.2858	0.0188711
ENSMUSG00000097494	4933406C10Rik	-1.10444	1.05582e-12
ENSMUSG00000097547	B230110C06Rik	-2.19956	0.0447716
ENSMUSG00000097572	Gm26797	1.29949	5.79841e-21
ENSMUSG00000097585	E230029C05Rik	1.13072	2.35152e-15
ENSMUSG00000097613	Gm17597	-1.07642	0.0434818
ENSMUSG00000097650	4921507G05Rik	-1.24268	0.0332922
ENSMUSG00000097665	Gm16853	-1.20817	0.00335311
ENSMUSG00000097697	4833412C05Rik	-1.74519	9.32877e-06
ENSMUSG00000097726	9530036O11Rik	-1.13841	4.59724e-17
ENSMUSG00000097740	E030044B06Rik	-2.51707	5.76855e-27
ENSMUSG00000097756	A730056A06Rik	-1.56176	1.19552e-05
ENSMUSG00000097779	4833407H14Rik	1.01129	1.17453e-07
ENSMUSG00000097789	Gm2115	-1.47533	6.08904e-10
ENSMUSG00000097804	Gm16685	2.19267	9.36952e-49
ENSMUSG00000097848	Gm807	3.70786	0.00100937
ENSMUSG00000098008	A930001A20Rik	-1.87043	3.25383e-12
ENSMUSG00000098158	Gm4804	-1.03858	0.0025339
ENSMUSG00000098431	Mir7666	-1.06472	0.0052384
ENSMUSG00000098470	C1rb	3.42298	6.10893e-17
ENSMUSG00000098678	Mroh6	-1.24363	0.0257127
ENSMUSG00000098679	Mir7688	1.4983	5.52746e-05
ENSMUSG00000098934	Gvin-ps4	2.05237	2.2154e-10
ENSMUSG00000098985	Gm27219	1.85598	2.28982e-05
ENSMUSG00000099241	Gvin-ps2	2.35342	1.46285e-19
ENSMUSG00000099398	Ms4a14	2.83125	5.39253e-66
ENSMUSG00000099411	2310015D24Rik	-1.19402	0.0180774
ENSMUSG00000099448	Gm18801	4.35401	0.000136902
ENSMUSG00000099517	H3c8	1.19341	0.0281675
ENSMUSG00000099553	Gm29538	-1.01662	3.09701e-11
ENSMUSG00000099762	Gm21149	1.07606	9.38463e-08
ENSMUSG00000099775	Gm5960	4.42217	3.35641e-21
ENSMUSG00000099843	Gm7160	1.24889	1.69224e-38
ENSMUSG00000099858	Gm6652	-1.43069	8.43807e-06
ENSMUSG00000099907	Gm10421	-1.08432	0.0430697
ENSMUSG00000099930	Gm2396	2.54758	1.75346e-10
ENSMUSG00000099974	Bcl2a1d	1.44859	4.27623e-33
ENSMUSG00000100002	Gm29642	-1.28282	0.0176628
ENSMUSG00000100121	1700025N23Rik	1.5464	0.000305765
ENSMUSG00000100281	4930422M22Rik	-1.94517	0.0332347
ENSMUSG00000100558	1700025F24Rik	-2.5631	0.043882
ENSMUSG00000100625	1700016G22Rik	2.51551	0.021849
ENSMUSG00000100798	Gm19589	5.18726	2.29294e-06
ENSMUSG00000101279	Gm18342	2.36279	2.22073e-07
ENSMUSG00000101389	Ms4a4a	3.13398	5.68055e-98
ENSMUSG00000101581	C430002N11Rik	1.94118	0.007372
ENSMUSG00000101585	1600010M07Rik	1.11429	4.07947e-08
ENSMUSG00000101731	3830432H09Rik	2.51364	0.000215371
ENSMUSG00000101958	Gm19085	-1.2132	0.0194626
ENSMUSG00000101969	Gm20125	4.09557	4.91852e-06
ENSMUSG00000102037	Bcl2a1a	1.13768	2.68864e-25
ENSMUSG00000102051	Ly6a2	2.78142	6.56577e-43
ENSMUSG00000102099	1700011B04Rik	4.13742	0.000914309
ENSMUSG00000102543	Pcdhgc5	1.42305	1.78444e-24
ENSMUSG00000102544	Gm5103	-1.09772	0.00184197
ENSMUSG00000102606	Rpl21-ps1	2.85002	0.037168
ENSMUSG00000102674	8030442B05Rik	2.55042	0.00487896
ENSMUSG00000103168	Gm30948	-1.45206	0.00023345
ENSMUSG00000103255	Pcdhac1	-1.38879	0.000438544
ENSMUSG00000103286	Gm5850	5.13359	0.00015218
ENSMUSG00000103406	Gm5541	3.76706	0.00143186
ENSMUSG00000103746	1700001G17Rik	-1.42406	0.00012016
ENSMUSG00000103948	4930594C11Rik	1.63921	0.0191508
ENSMUSG00000104529	Rbakdn	-1.28485	0.0108573
ENSMUSG00000104713	Gbp6	2.9758	3.52105e-116
ENSMUSG00000105096	Gbp10	4.52357	4.9736e-75
ENSMUSG00000105504	Gbp5	3.11602	2.56183e-112
ENSMUSG00000105651	1700017M07Rik	-2.00838	0.00743923
ENSMUSG00000105987	AI506816	1.20693	2.77774e-112
ENSMUSG00000105993	Tex13d	3.75933	0.0275883
ENSMUSG00000106350	Kif19b	1.58479	0.0231748
ENSMUSG00000106352	5033403H07Rik	-1.02541	8.3241e-06
ENSMUSG00000106379	Lhfpl3	-1.09245	0.0150108
ENSMUSG00000106445	Gm21190	2.74351	1.76714e-05
ENSMUSG00000106461	Gm20755	-1.53584	6.25704e-11
ENSMUSG00000106568	Gm42814	-1.47528	0.0428361
ENSMUSG00000106664	Gm17936	2.96369	0.0108719
ENSMUSG00000107008	Gm2762	1.21858	0.0190641
ENSMUSG00000107108	Gm9936	3.55142	0.001317
ENSMUSG00000107198	Gm19619	2.85337	0.0451289
ENSMUSG00000107479	2610300M13Rik	2.8205	3.94752e-13
ENSMUSG00000107666	4933406J09Rik	2.59479	0.0149384
ENSMUSG00000107722	2900060B14Rik	2.45377	2.00797e-05
ENSMUSG00000108084	Gm7932	1.52253	7.30223e-22
ENSMUSG00000108354	4931431B13Rik	1.65439	0.0189176
ENSMUSG00000108362	Gm18561	1.99603	0.0265281
ENSMUSG00000108695	Siglecl1	3.08978	0.00924737
ENSMUSG00000108767	Gm29763	-2.10313	0.0253686
ENSMUSG00000108900	Ccdc194	1.35887	1.85817e-08
ENSMUSG00000108924	4933436H12Rik	-4.18849	0.000163785
ENSMUSG00000108932	Gm31463	-1.14786	0.00149785
ENSMUSG00000109093	Gm39079	1.70775	0.000302486
ENSMUSG00000109228	Fam81b	-1.01045	9.28965e-21
ENSMUSG00000109305	Smim38	-1.02804	2.86111e-12
ENSMUSG00000109408	A930037H05Rik	-2.31069	4.15055e-22
ENSMUSG00000109473	B930025P03Rik	-1.50837	0.00208755
ENSMUSG00000109560	Gm8463	5.28215	0.0010881
ENSMUSG00000109675	Nxpe1-ps	1.67284	2.79062e-19
ENSMUSG00000109700	Gm21123	3.13786	0.0168296
ENSMUSG00000109713	Pvrig	1.19951	0.000244693
ENSMUSG00000109827	Gm6213	-1.48334	9.10172e-06
ENSMUSG00000110018	5430437J10Rik	1.75223	1.17807e-28
ENSMUSG00000110125	Gm33148	-1.98019	0.0478397
ENSMUSG00000110235	Gm5086	1.17926	2.44036e-06
ENSMUSG00000110244	Gm2253	1.58798	0.0196792
ENSMUSG00000110547	Gm29773	-1.79495	0.0210687
ENSMUSG00000110573	Gm5485	3.95479	0.00267275
ENSMUSG00000110622	Iqcn	2.82837	6.98998e-05
ENSMUSG00000110629	4930567H12Rik	-1.32908	0.00554678
ENSMUSG00000110666	Gm9172	-1.62441	0.0336742
ENSMUSG00000110682	A530010L16Rik	1.28	1.5467e-07
ENSMUSG00000110950	Gm39384	-1.3468	0.0276558
ENSMUSG00000111118	Gm6545	4.2206	1.4751e-142
ENSMUSG00000111205	Gm39307	1.76878	0.000146848
ENSMUSG00000111734	Gm29825	3.53396	0.0306418
ENSMUSG00000111815	Gm6018	-1.57143	0.0482542
ENSMUSG00000111875	Gm5425	1.79522	0.01474
ENSMUSG00000112023	Lilrb4b	2.83656	6.15381e-157
ENSMUSG00000112035	Gm30539	1.1892	3.98216e-07
ENSMUSG00000112095	Sros1	1.21814	1.53176e-05
ENSMUSG00000112129	Pbld1	-1.00709	0.000372881
ENSMUSG00000112148	Lilrb4a.1	2.02284	1.46106e-73
ENSMUSG00000112230	Ifngas1	1.58338	1.92942e-06
ENSMUSG00000112331	Gm33035	-1.28762	0.0120587
ENSMUSG00000112388	AI463170	-1.34376	2.35815e-08
ENSMUSG00000112500	4933411E08Rik	-1.1311	0.0050531
ENSMUSG00000112714	Gm4798	-1.18299	0.0449989
ENSMUSG00000112716	4930471E19Rik	2.58715	0.00418874
ENSMUSG00000112739	Gm20597	-1.23928	0.0191508
ENSMUSG00000112762	4930459C07Rik	2.2319	0.0192069
ENSMUSG00000112792	Gm38407	1.32705	4.15988e-10
ENSMUSG00000113136	Gm19951	2.30831	1.19736e-25
ENSMUSG00000113409	Gm8288	3.55693	0.00734898
ENSMUSG00000113423	Gm3791	2.25322	0.00419834
ENSMUSG00000113637	Gm7049	-1.1284	0.00793767
ENSMUSG00000113679	Gm10432	1.21493	0.000447022
ENSMUSG00000113701	B230303A05Rik	6.14692	1.68868e-09
ENSMUSG00000113856	Gm10790	-1.39411	0.00359323
ENSMUSG00000113960	4933412O06Rik	3.08468	0.0346158
ENSMUSG00000114245	Percc1	-1.33102	2.9493e-17
ENSMUSG00000114404	Gm40915	4.02705	0.0354854
ENSMUSG00000114409	Gm9042	1.91947	3.30173e-05
ENSMUSG00000114538	Gm31517	-2.32448	1.36253e-06
ENSMUSG00000114608	Gm36161	2.30978	2.66151e-74
ENSMUSG00000114784	Gm47754	1.85836	2.2154e-10
ENSMUSG00000114980	4933432I03Rik	3.70566	2.03262e-08
ENSMUSG00000115219	Eef1akmt4	1.24855	1.78169e-21
ENSMUSG00000115338	Pnp	1.99127	1.7846e-141
ENSMUSG00000115426	Gm19510	3.63729	8.41882e-10
ENSMUSG00000115518	Gm10791	1.47608	0.000412831
ENSMUSG00000115536	Gm32857	-1.31212	0.00919176
ENSMUSG00000115759	Gm18787	4.80141	1.22541e-08
ENSMUSG00000115783	Bc1	-1.27422	6.88134e-10
ENSMUSG00000115855	Gm34643	3.30213	1.71756e-11
[truncated: 29 more rows]
