# Supplementary material for: Differential lung gene expression changes in C57BL/6 and DBA/2 mice carrying an identical functional Mx1 gene reveals crucial differences in the host response
Source: BMC Genom Data. 2024 Feb 15;25:19. doi: 10.1186/s12863-024-01203-3 (PMC10870463; doi:10.1186/s12863-024-01203-3)
Supplement: Supplementary file 2 — Additional file 2. Description of data: list of DEGs from comparison of infected B6-Mx1r/r at day 5 p.i. versus B6-Mx1r/r mock controls at day 5 p.i. [file 12863_2024_1203_MOESM2_ESM.xlsx]

## Sheet: S2_DEG_DESeq2_B6Mx1_PR8F_d5_vs_
ENS_ID	SYMBOL	log2FoldChange	padj
ENSMUSG00000000028	Cdc45	1.60786	1.37557e-69
ENSMUSG00000000031	H19	-5.27804	1.11731e-07
ENSMUSG00000000182	Fgf23	7.70881	7.03143e-09
ENSMUSG00000000183	Fgf6	-3.5226	0.00821471
ENSMUSG00000000202	Btbd17	2.30311	1.4068e-18
ENSMUSG00000000204	Slfn4	3.32262	2.54404e-95
ENSMUSG00000000247	Lhx2	3.82741	6.53553e-14
ENSMUSG00000000386	Mx1	3.25984	2.71553e-254
ENSMUSG00000000394	Gcg	2.88403	0.0137374
ENSMUSG00000000544	Gpa33	1.43075	0.034183
ENSMUSG00000000562	Adora3	1.07485	3.66582e-14
ENSMUSG00000000791	Il12rb1	1.298	2.62243e-18
ENSMUSG00000000957	Mmp14	1.00572	8.06202e-49
ENSMUSG00000000982	Ccl3	3.04356	1.06602e-57
ENSMUSG00000001027	Scn4a	-1.36182	1.28561e-05
ENSMUSG00000001095	Slc13a2	1.86593	1.47779e-17
ENSMUSG00000001123	Lgals9	1.33174	4.62056e-122
ENSMUSG00000001131	Timp1	3.95596	7.96211e-166
ENSMUSG00000001228	Uhrf1	2.37426	3.25557e-148
ENSMUSG00000001403	Ube2c	2.03642	1.64002e-48
ENSMUSG00000001473	Tubb6	1.33037	1.3035e-73
ENSMUSG00000001497	Pax9	-1.18828	0.0321581
ENSMUSG00000001506	Col1a1	1.08997	2.58182e-17
ENSMUSG00000001510	Dlx3	-4.4431	0.000186312
ENSMUSG00000001517	Foxm1	1.91379	1.21137e-62
ENSMUSG00000001657	Hoxc8	-4.2097	0.0191219
ENSMUSG00000001661	Hoxc6	-2.28643	0.0132718
ENSMUSG00000002055	Spag5	1.8871	1.2649e-75
ENSMUSG00000002057	Foxn1	-2.11213	0.0280763
ENSMUSG00000002068	Ccne1	2.4002	3.07785e-116
ENSMUSG00000002266	Zim1	-1.06703	7.49357e-05
ENSMUSG00000002297	Dbf4	1.18218	4.26644e-67
ENSMUSG00000002500	Rpl3l	-2.19407	0.0019156
ENSMUSG00000002588	Pon1	-1.26826	2.25543e-12
ENSMUSG00000002664	Pspn	2.91468	0.0331694
ENSMUSG00000002769	Gnmt	-1.16745	3.44297e-10
ENSMUSG00000002835	Chaf1a	1.16576	6.41729e-64
ENSMUSG00000002847	Pla1a	2.47507	2.71583e-27
ENSMUSG00000002870	Mcm2	1.37733	5.72819e-69
ENSMUSG00000003341	Atp8b3	1.38717	0.00706098
ENSMUSG00000003469	Phyhip	-1.15531	0.00133875
ENSMUSG00000003476	Crhr2	-1.54412	0.00238814
ENSMUSG00000003477	Inmt	-1.16407	1.57292e-40
ENSMUSG00000003484	Cyp4f18	1.24327	3.12132e-22
ENSMUSG00000003657	Calb2	1.74716	1.24831e-05
ENSMUSG00000003665	Has1	1.53283	1.96015e-05
ENSMUSG00000003779	Kif20a	2.00378	1.70951e-63
ENSMUSG00000004038	Gstm3	-1.4867	0.00231506
ENSMUSG00000004296	Il12b	2.13581	4.59859e-30
ENSMUSG00000004654	Ghrhr	2.33216	0.00237241
ENSMUSG00000004730	Adgre1	1.21097	6.85348e-42
ENSMUSG00000004791	Pgf	1.18573	6.69854e-39
ENSMUSG00000004885	Crabp2	-5.68366	5.35604e-06
ENSMUSG00000004892	Bcan	-1.33699	2.94616e-20
ENSMUSG00000004939	Nmrk2	-2.02581	0.00175827
ENSMUSG00000004988	Fxyd4	1.05861	0.000652549
ENSMUSG00000005233	Spc25	2.11752	3.32606e-55
ENSMUSG00000005355	Casp14	-7.32035	0.00063141
ENSMUSG00000005410	Mcm5	1.80854	1.02084e-149
ENSMUSG00000005470	Asf1b	1.84028	7.46427e-65
ENSMUSG00000005493	Msh4	3.85602	0.00163213
ENSMUSG00000005547	Cyp2a5	-1.57374	1.32709e-11
ENSMUSG00000005667	Mthfd2	1.81796	1.43158e-128
ENSMUSG00000005716	Pvalb	-4.9156	0.000185662
ENSMUSG00000005800	Mmp8	1.33554	1.56439e-29
ENSMUSG00000006143	Upk3bl	1.74678	0.000773041
ENSMUSG00000006269	Atp6v1b1	-1.20034	1.42393e-06
ENSMUSG00000006398	Cdc20	1.72172	8.48177e-44
ENSMUSG00000006403	Adamts4	2.40202	6.00209e-47
ENSMUSG00000006457	Actn3	-4.90163	4.92293e-08
ENSMUSG00000006567	Atp7b	-1.00718	1.21103e-05
ENSMUSG00000006574	Slc4a1	-1.90559	4.13421e-05
ENSMUSG00000006585	Cdt1	1.42086	4.95893e-88
ENSMUSG00000007080	Pole	2.00595	2.56318e-84
ENSMUSG00000007107	Atp1a4	1.13701	0.0353957
ENSMUSG00000007122	Casq1	-3.20349	4.21531e-06
ENSMUSG00000007946	Phox2a	2.99479	7.79491e-09
ENSMUSG00000009075	Cabp7	-3.01912	0.0332335
ENSMUSG00000009185	Ccl8	2.5399	8.30428e-34
ENSMUSG00000009214	Mymk	1.41387	2.78991e-06
ENSMUSG00000009471	Myod1	-6.36325	0.000308832
ENSMUSG00000010064	Slc38a3	-1.69855	0.00152157
ENSMUSG00000010086	Rnf112	-1.09024	0.000321919
ENSMUSG00000010601	Apol7a	1.85932	9.68472e-27
ENSMUSG00000010651	Acaa1b	-1.82302	6.76798e-14
ENSMUSG00000011632	Pinlyp	-3.44243	0.00112045
ENSMUSG00000012428	Steap4	1.39892	3.03463e-29
ENSMUSG00000012443	Kif11	1.97007	5.33434e-83
ENSMUSG00000012519	Mlkl	1.46888	2.53397e-83
ENSMUSG00000013083	2200002J24Rik	2.88965	0.0372499
ENSMUSG00000013418	B4galnt2	1.29938	0.0234411
ENSMUSG00000013483	Card14	-2.74425	0.000127226
ENSMUSG00000013611	Snx31	-1.34385	0.00379046
ENSMUSG00000013643	Lypd8	3.59397	5.16719e-22
ENSMUSG00000013653	1810065E05Rik	4.72306	3.27927e-05
ENSMUSG00000014198	Zfp385c	-2.06494	0.000800054
ENSMUSG00000014543	Klra17	1.09009	6.37578e-05
ENSMUSG00000014782	Plekhg4	1.1474	2.71963e-06
ENSMUSG00000015134	Aldh1a3	1.26094	1.72587e-12
ENSMUSG00000015354	Pcolce2	-1.07511	1.14462e-40
ENSMUSG00000015437	Gzmb	1.14533	9.79552e-10
ENSMUSG00000015652	Steap1	1.11288	8.21838e-09
ENSMUSG00000015665	Awat1	1.41884	0.0465513
ENSMUSG00000015702	Anxa9	-1.13052	1.28629e-06
ENSMUSG00000015787	Abo	-5.18227	0.00201732
ENSMUSG00000015829	Tnr	-1.01556	0.002941
ENSMUSG00000015880	Ncapg	2.22837	4.51693e-55
ENSMUSG00000015947	Fcgr1	2.96084	8.78841e-211
ENSMUSG00000016179	Camk1g	1.49266	1.0932e-05
ENSMUSG00000016283	H2-M2	1.08156	0.000744246
ENSMUSG00000016327	Atp1b4	-3.8158	0.0109874
ENSMUSG00000016346	Kcnq2	2.11578	0.0022957
ENSMUSG00000016498	Pdcd1lg2	1.18113	1.3641e-10
ENSMUSG00000016529	Il10	1.57807	0.0012701
ENSMUSG00000017002	Slpi	-1.12609	0.00809142
ENSMUSG00000017146	Brca1	1.93014	3.402e-66
ENSMUSG00000017204	Gsdma	-8.50711	8.41353e-05
ENSMUSG00000017300	Tnnc2	-9.43929	7.16448e-09
ENSMUSG00000017499	Cdc6	2.31047	6.94802e-92
ENSMUSG00000017697	Ada	-2.80211	0.000731766
ENSMUSG00000017716	Birc5	2.07761	9.14563e-58
ENSMUSG00000017724	Etv4	1.97382	5.70896e-26
ENSMUSG00000017830	Dhx58	2.18832	7.70599e-216
ENSMUSG00000017861	Mybl2	1.56795	3.13368e-46
ENSMUSG00000017950	Hnf4a	4.27552	3.90872e-10
ENSMUSG00000018008	Cyth4	1.00274	1.32847e-26
ENSMUSG00000018543	1700001P01Rik	1.88797	0.000606466
ENSMUSG00000018774	Cd68	1.05562	2.16171e-60
ENSMUSG00000018862	Otop3	-6.87517	0.000609503
ENSMUSG00000018893	Mb	-1.84852	3.51431e-06
ENSMUSG00000018907	Alox12e	1.72209	8.26068e-10
ENSMUSG00000018916	Csf2	1.55439	1.43963e-15
ENSMUSG00000018919	Tm4sf5	1.16698	2.35843e-06
ENSMUSG00000018920	Cxcl16	1.25018	8.2908e-94
ENSMUSG00000018930	Ccl4	2.75589	6.7189e-44
ENSMUSG00000019102	Aldh3a1	-1.92339	7.23752e-05
ENSMUSG00000019122	Ccl9	1.65696	1.60592e-47
ENSMUSG00000019214	Chtf18	1.58412	6.23938e-43
ENSMUSG00000019232	Etnppl	4.03214	0.00180778
ENSMUSG00000019489	Cd70	5.03106	0.000522573
ENSMUSG00000019577	Pdk4	-1.34084	0.000229639
ENSMUSG00000019772	Vip	-1.14444	0.02908
ENSMUSG00000019773	Fbxo5	1.25554	7.25255e-38
ENSMUSG00000019787	Trdn	-1.32606	0.00040623
ENSMUSG00000019851	Perp	-1.16897	0.000330779
ENSMUSG00000019853	Hebp2	-1.32226	0.000275836
ENSMUSG00000019890	Nts	1.38463	3.84931e-05
ENSMUSG00000019894	Slc6a15	-1.00406	1.66282e-09
ENSMUSG00000019913	Sim1	-2.76817	0.0359748
ENSMUSG00000019933	Mrln	-1.73915	1.48457e-05
ENSMUSG00000019935	Slc17a8	1.53492	1.17808e-05
ENSMUSG00000019942	Cdk1	2.30172	9.02145e-85
ENSMUSG00000019987	Arg1	1.28096	2.72172e-06
ENSMUSG00000019992	Mtfr2	2.03392	1.06592e-33
ENSMUSG00000020007	Il20ra	-1.52374	0.00954827
ENSMUSG00000020052	Ascl1	-1.03106	6.98045e-05
ENSMUSG00000020061	Mybpc1	-8.77759	5.61396e-08
ENSMUSG00000020067	Mypn	-1.21854	0.00273297
ENSMUSG00000020089	Ppa1	1.02492	1.4769e-35
ENSMUSG00000020096	Tbata	-1.01643	4.64349e-06
ENSMUSG00000020100	Slc29a3	1.0301	4.18806e-32
ENSMUSG00000020177	9530003J23Rik	-1.19491	0.00241784
ENSMUSG00000020185	E2f7	1.61452	2.06255e-27
ENSMUSG00000020216	Jsrp1	-5.42686	2.04053e-05
ENSMUSG00000020256	Aldh1l2	1.12832	2.06304e-15
ENSMUSG00000020295	Hbq1a	-1.34732	0.0249049
ENSMUSG00000020299	4930524B15Rik	-3.85155	0.0169497
ENSMUSG00000020310	Madcam1	3.09748	0.00846303
ENSMUSG00000020327	Fgf22	-3.06153	0.00660282
ENSMUSG00000020330	Hmmr	2.30385	1.91449e-46
ENSMUSG00000020405	Fabp6	-3.51499	0.0157977
ENSMUSG00000020411	Nipal4	-2.24848	0.00200487
ENSMUSG00000020427	Igfbp3	-1.6431	9.98642e-07
ENSMUSG00000020475	Pgam2	-1.03985	0.000376169
ENSMUSG00000020493	Prr11	2.05988	7.22161e-98
ENSMUSG00000020524	Gria1	-1.30353	3.04543e-16
ENSMUSG00000020581	Agr2	2.0599	1.94683e-18
ENSMUSG00000020609	Apob	-1.29937	0.00922765
ENSMUSG00000020638	Cmpk2	1.41111	3.92495e-54
ENSMUSG00000020641	Rsad2	3.08435	5.71298e-122
ENSMUSG00000020649	Rrm2	2.29317	8.34485e-85
ENSMUSG00000020651	Slc26a4	2.09873	2.52e-13
ENSMUSG00000020676	Ccl11	1.03976	2.28943e-13
ENSMUSG00000020684	Rasl10b	1.27625	8.13747e-12
ENSMUSG00000020702	Ccl1	3.2578	9.04309e-09
ENSMUSG00000020722	Cacng1	-6.41132	1.8274e-05
ENSMUSG00000020808	Pimreg	2.1106	1.46527e-35
ENSMUSG00000020839	Tmigd1	-1.70965	0.000124753
ENSMUSG00000020884	Asgr1	-2.16046	1.99028e-19
ENSMUSG00000020892	Aloxe3	-2.22942	0.000106773
ENSMUSG00000020897	Aurkb	2.19708	4.61728e-130
ENSMUSG00000020908	Myh3	-1.12325	0.0192354
ENSMUSG00000020914	Top2a	2.1702	1.90222e-98
ENSMUSG00000020974	Pole2	1.01362	1.32394e-13
ENSMUSG00000021091	Serpina3n	2.18095	1.37552e-78
ENSMUSG00000021123	Rdh12	-1.25029	0.00043793
ENSMUSG00000021148	Gm9745	3.17421	0.0454863
ENSMUSG00000021190	Lgmn	1.33268	6.85432e-82
ENSMUSG00000021198	Unc79	-1.229	3.95335e-15
ENSMUSG00000021208	Ifi27l2b	2.60587	2.50662e-27
ENSMUSG00000021211	Akr1c12	1.01855	2.95014e-06
ENSMUSG00000021263	Degs2	-1.49207	0.000170761
ENSMUSG00000021303	Gng4	-1.08029	4.55069e-06
ENSMUSG00000021322	Aoah	1.82057	1.5341e-74
ENSMUSG00000021340	Gpld1	-1.09678	0.000254835
ENSMUSG00000021391	Cenpp	1.49228	1.77907e-16
ENSMUSG00000021403	Serpinb9b	1.24582	2.47299e-09
ENSMUSG00000021423	Ly86	1.30517	3.89543e-26
ENSMUSG00000021456	Fbp2	-1.13876	0.0037765
ENSMUSG00000021485	Mxd3	2.1224	1.52855e-40
ENSMUSG00000021506	Pitx1	-5.10811	7.33587e-06
ENSMUSG00000021565	Slc6a19	-2.15539	0.00157643
ENSMUSG00000021566	Slc6a19os	-3.67855	0.0164998
ENSMUSG00000021569	Trip13	1.9362	2.12235e-45
ENSMUSG00000021614	Vcan	1.97249	9.23183e-65
ENSMUSG00000021640	Naip1	1.53993	1.34214e-05
ENSMUSG00000021697	Depdc1b	1.42993	6.7211e-17
ENSMUSG00000021702	Thbs4	-1.01595	0.0206401
ENSMUSG00000021714	Cenpk	1.85383	6.16035e-28
ENSMUSG00000021798	Ldb3	-1.12088	0.000154984
ENSMUSG00000021803	Cdhr1	1.28019	4.68753e-05
ENSMUSG00000021822	Plau	1.25427	1.23907e-37
ENSMUSG00000021850	ccdc198	2.66183	0.0142034
ENSMUSG00000021886	Gpr65	1.49713	2.46054e-30
ENSMUSG00000021953	Tdh	-3.03003	0.0110771
ENSMUSG00000021965	Ska3	1.9704	4.19114e-34
ENSMUSG00000022014	Epsti1	1.60331	2.10275e-80
ENSMUSG00000022021	Diaph3	1.27955	1.63194e-47
ENSMUSG00000022026	Olfm4	1.76953	3.23428e-05
ENSMUSG00000022033	Pbk	2.75376	1.08374e-91
ENSMUSG00000022034	Esco2	2.70457	1.30747e-72
ENSMUSG00000022037	Clu	1.13487	1.05756e-51
ENSMUSG00000022094	Slc39a14	1.11768	2.54887e-37
ENSMUSG00000022097	Sftpc	-1.00118	3.52845e-10
ENSMUSG00000022126	Acod1	5.99479	1.18426e-49
ENSMUSG00000022180	Slc7a8	1.72032	9.49838e-86
ENSMUSG00000022221	Ripk3	1.0736	6.38213e-53
ENSMUSG00000022226	Mcpt2	2.49031	0.00210102
ENSMUSG00000022303	Dcstamp	1.22197	3.29908e-05
ENSMUSG00000022304	Dpys	1.88713	0.0453478
ENSMUSG00000022322	Shcbp1	2.19683	3.0446e-46
ENSMUSG00000022342	Kcnv1	-4.48378	0.00191626
ENSMUSG00000022346	Myc	1.03274	3.82806e-29
ENSMUSG00000022360	Atad2	1.17258	3.54189e-66
ENSMUSG00000022367	Has2	1.34959	1.1048e-15
ENSMUSG00000022385	Gtse1	2.42341	1.26417e-174
ENSMUSG00000022422	Dscc1	1.55804	2.94772e-18
ENSMUSG00000022432	Smc1b	2.81641	0.00203734
ENSMUSG00000022455	Wbp2nl	2.49053	0.00075703
ENSMUSG00000022468	Endou	-1.13524	5.50118e-07
ENSMUSG00000022485	Hoxc5	-1.74456	0.00233482
ENSMUSG00000022487	Gtsf1	5.06512	7.33587e-06
ENSMUSG00000022501	Prm1	3.75152	0.0011527
ENSMUSG00000022534	Mefv	1.94857	4.50292e-45
ENSMUSG00000022542	Septin12	2.74506	0.000477933
ENSMUSG00000022548	Apod	3.40489	1.49775e-75
ENSMUSG00000022584	Ly6c2	2.11089	5.44175e-57
ENSMUSG00000022586	Ly6i	4.59621	5.15628e-126
ENSMUSG00000022650	Retnlb	2.78295	4.8047e-08
ENSMUSG00000022652	Morc1	2.43008	1.79279e-22
ENSMUSG00000022683	Pla2g10	2.18398	0.0122936
ENSMUSG00000022755	Adgrg7	1.98917	0.000938948
ENSMUSG00000022762	Ncam2	-1.00276	0.00550255
ENSMUSG00000022824	Muc13	2.11032	2.71447e-08
ENSMUSG00000022860	Chodl	3.58916	1.71418e-21
ENSMUSG00000022868	Ahsg	1.84078	2.92598e-15
ENSMUSG00000022875	Kng1	5.98115	1.74276e-08
ENSMUSG00000022881	Rfc4	1.07318	3.95687e-33
ENSMUSG00000022901	Cd86	1.13206	2.13807e-23
ENSMUSG00000022906	Parp9	1.13808	4.85831e-82
ENSMUSG00000022945	Chaf1b	1.67666	2.88458e-94
ENSMUSG00000022996	Wnt10b	-1.42577	4.59859e-30
ENSMUSG00000023015	Racgap1	1.75882	4.68319e-82
ENSMUSG00000023041	Krt6b	-4.41513	0.00582229
ENSMUSG00000023045	Soat2	1.99945	1.42848e-35
ENSMUSG00000023067	Cdkn1a	1.04905	2.45588e-19
ENSMUSG00000023078	Cxcl13	2.35401	3.04266e-05
ENSMUSG00000023216	Epb42	-1.29946	0.0142775
ENSMUSG00000023267	Gabrr2	-1.16606	0.00162764
ENSMUSG00000023349	Clec4n	1.54535	1.69796e-65
ENSMUSG00000023439	Gnb3	1.14522	0.0235926
ENSMUSG00000023505	Cdca3	1.95772	5.46208e-62
ENSMUSG00000023903	Mmp25	1.3816	8.25841e-23
ENSMUSG00000023905	Tnfrsf12a	1.32484	9.19103e-37
ENSMUSG00000023940	Sgo1	2.29673	2.88425e-46
ENSMUSG00000023947	Nfkbie	1.15305	1.69621e-67
ENSMUSG00000023992	Trem2	2.10082	7.65103e-52
ENSMUSG00000023995	Tspo2	-1.97065	5.46138e-05
ENSMUSG00000024008	Cpne5	-1.30204	1.34669e-38
ENSMUSG00000024049	Myom1	-1.01347	6.94394e-05
ENSMUSG00000024056	Ndc80	1.99399	1.37399e-58
ENSMUSG00000024079	Eif2ak2	1.24546	5.39121e-59
ENSMUSG00000024107	Lhcgr	-1.36315	2.11639e-05
ENSMUSG00000024134	Six2	1.41474	0.0153113
ENSMUSG00000024136	Dnase1l2	-1.10246	7.4072e-05
ENSMUSG00000024155	Meiob	1.06715	0.0453028
ENSMUSG00000024164	C3	1.02321	1.22175e-23
ENSMUSG00000024209	Acsbg3	1.13711	2.87522e-06
ENSMUSG00000024301	Kifc5b	1.49289	4.31529e-44
ENSMUSG00000024331	Dsc2	-1.61448	0.00105509
ENSMUSG00000024338	Psmb8	1.2632	2.93242e-73
ENSMUSG00000024349	Sting1	1.12161	9.23371e-64
ENSMUSG00000024388	Myo7b	1.57046	0.00359954
ENSMUSG00000024391	Apom	1.71341	0.0188283
ENSMUSG00000024397	Aif1	2.29153	1.2385e-56
ENSMUSG00000024401	Tnf	2.63609	3.97725e-31
ENSMUSG00000024409	Psors1c2	-1.68664	0.0106242
ENSMUSG00000024430	Cabyr	1.00394	0.0133736
ENSMUSG00000024471	Myot	-7.43877	2.68466e-06
ENSMUSG00000024485	Slc4a9	-1.01375	0.0473225
ENSMUSG00000024486	Hbegf	1.30491	4.68712e-68
ENSMUSG00000024512	Dynap	-8.43913	0.00023988
ENSMUSG00000024529	Lox	1.10118	1.8144e-26
ENSMUSG00000024590	Lmnb1	1.09016	5.18406e-71
ENSMUSG00000024593	Megf10	-1.02512	1.79581e-06
ENSMUSG00000024640	Psat1	1.22288	7.04202e-45
ENSMUSG00000024653	Scgb1a1	-1.07962	3.31405e-20
ENSMUSG00000024660	Incenp	1.32561	9.58209e-92
ENSMUSG00000024672	Ms4a7	3.08788	4.35461e-110
ENSMUSG00000024675	Ms4a4c	2.0936	1.8237e-85
ENSMUSG00000024677	Ms4a6b	1.15555	1.14462e-40
ENSMUSG00000024679	Ms4a6d	2.34647	1.70757e-129
ENSMUSG00000024696	Lpxn	1.06308	8.23093e-30
ENSMUSG00000024734	Zp1	-1.36086	0.00981143
ENSMUSG00000024742	Fen1	1.24576	2.00357e-96
ENSMUSG00000024771	Lipk	-8.36811	0.00043483
ENSMUSG00000024774	Ankrd22	-1.66184	0.000721295
ENSMUSG00000024784	Gpha2	-1.23982	0.00889898
ENSMUSG00000024791	Cdca5	2.3526	3.80531e-87
ENSMUSG00000024795	Kif20b	1.66027	2.9291e-67
ENSMUSG00000024798	Htr7	2.3125	5.22106e-32
ENSMUSG00000024803	Ankrd1	1.04292	2.23632e-20
ENSMUSG00000024842	Cabp4	2.56527	9.38514e-17
ENSMUSG00000024846	Cst6	-3.96035	1.36054e-05
ENSMUSG00000024857	Cabp2	-1.29454	0.00369708
ENSMUSG00000024910	Ctsw	1.02498	2.73866e-15
ENSMUSG00000024912	Fosl1	2.19152	7.32277e-23
ENSMUSG00000024922	Ovol1	-1.27248	6.7295e-08
ENSMUSG00000024989	Cep55	2.11208	7.76322e-72
ENSMUSG00000025001	Hells	2.02348	3.92734e-79
ENSMUSG00000025044	Msr1	2.60623	8.64613e-77
ENSMUSG00000025082	Vwa2	-1.75763	0.000190003
ENSMUSG00000025129	Ppp1r27	-3.00817	0.0280626
ENSMUSG00000025141	Myadml2	-1.16583	3.42592e-05
ENSMUSG00000025150	Cbr2	-1.00972	3.40925e-14
ENSMUSG00000025154	Arhgap19	1.06022	4.19828e-43
ENSMUSG00000025165	Sectm1a	5.64357	1.54212e-56
ENSMUSG00000025172	Ankrd2	1.44532	0.000509983
ENSMUSG00000025175	Fn3k	-1.30456	4.51465e-15
ENSMUSG00000025197	Cyp2c23	-1.03234	8.12573e-06
ENSMUSG00000025216	Lbx1	-2.0554	0.0243588
ENSMUSG00000025229	Pitx3	-4.35338	0.00201473
ENSMUSG00000025243	Slc6a20b	1.62948	0.0418939
ENSMUSG00000025270	Alas2	-1.86438	7.28245e-07
ENSMUSG00000025383	Il23a	2.38455	1.22777e-13
ENSMUSG00000025395	Prim1	1.05345	4.17565e-42
ENSMUSG00000025431	Crisp1	-7.63407	0.000303468
ENSMUSG00000025488	Cox8b	-1.3872	0.0211593
ENSMUSG00000025492	Ifitm3	1.37918	3.03724e-69
ENSMUSG00000025497	Cdhr5	1.32189	0.000451557
ENSMUSG00000025498	Irf7	4.19205	0
ENSMUSG00000025507	Pidd1	1.40185	7.61353e-54
ENSMUSG00000025574	Tk1	1.84849	1.88708e-74
ENSMUSG00000025652	Tmem89	2.36334	0.004685
ENSMUSG00000025746	Il6	4.9786	2.79493e-88
ENSMUSG00000025747	Tyms	1.54582	1.03481e-100
ENSMUSG00000025754	Agbl1	-2.80686	0.00517348
ENSMUSG00000025758	Plk4	1.1636	1.26273e-26
ENSMUSG00000025787	Tgm4	-1.49612	4.84337e-05
ENSMUSG00000025804	Ccr1	1.74266	1.26405e-61
ENSMUSG00000025877	Hk3	1.17001	8.27035e-40
ENSMUSG00000025889	Snca	-1.89716	1.45507e-14
ENSMUSG00000025912	Mybl1	1.44404	1.24004e-36
ENSMUSG00000025929	Il17a	3.7062	0.0120752
ENSMUSG00000026011	Ctla4	1.32523	1.02051e-11
ENSMUSG00000026039	Sgo2a	1.78068	6.29196e-51
ENSMUSG00000026042	Col5a2	1.12943	6.33549e-30
ENSMUSG00000026043	Col3a1	1.24162	1.14899e-19
ENSMUSG00000026085	Lyg1	-6.38811	0.0133699
ENSMUSG00000026100	Mstn	-3.25541	8.42146e-05
ENSMUSG00000026104	Stat1	1.1212	2.42417e-41
ENSMUSG00000026166	Ccl20	4.95721	2.34356e-92
ENSMUSG00000026177	Slc11a1	1.04631	6.68481e-36
ENSMUSG00000026196	Bard1	1.58928	1.55721e-42
ENSMUSG00000026205	Slc23a3	1.3818	8.64655e-23
ENSMUSG00000026224	4933407L21Rik	1.32204	0.0372025
ENSMUSG00000026251	Chrnd	-6.14345	0.000438052
ENSMUSG00000026271	Gpr35	1.14402	2.21278e-42
ENSMUSG00000026274	Pask	1.47433	1.05618e-55
ENSMUSG00000026285	Pdcd1	2.08048	3.37219e-25
ENSMUSG00000026327	Serpinb11	-4.55469	0.00088229
ENSMUSG00000026354	Lct	1.21672	0.00791069
ENSMUSG00000026355	Mcm6	1.16501	9.18224e-62
ENSMUSG00000026358	Rgs1	2.11195	3.06807e-36
ENSMUSG00000026405	C4bp	1.92283	0.000675516
ENSMUSG00000026407	Cacna1s	-1.39956	0.0165778
ENSMUSG00000026413	Pkp1	-5.49501	8.12369e-05
ENSMUSG00000026420	Il24	3.82575	0.000789726
ENSMUSG00000026429	Ube2t	1.47584	3.08044e-35
ENSMUSG00000026450	Chit1	-4.90347	1.87704e-06
ENSMUSG00000026458	Ppfia4	1.13258	1.11313e-17
ENSMUSG00000026459	Myog	-6.85151	0.000215114
ENSMUSG00000026475	Rgs16	2.41011	2.9199e-51
ENSMUSG00000026536	Ifi211	3.25094	1.57165e-194
ENSMUSG00000026548	Slamf9	1.63159	8.49651e-43
ENSMUSG00000026567	Adcy10	-1.41608	0.0364981
ENSMUSG00000026573	Xcl1	2.08684	2.15705e-23
ENSMUSG00000026580	Selp	1.40662	6.841e-23
ENSMUSG00000026582	Sele	1.31557	1.83683e-07
ENSMUSG00000026605	Cenpf	1.81022	3.37079e-52
ENSMUSG00000026628	Atf3	1.75763	3.44224e-14
ENSMUSG00000026646	Suv39h2	1.17888	2.36606e-10
ENSMUSG00000026656	Fcgr2b	1.27309	1.01853e-35
ENSMUSG00000026669	Mcm10	2.29796	1.40878e-108
ENSMUSG00000026683	Nuf2	2.10601	5.82886e-50
ENSMUSG00000026691	Fmo3	-1.21397	3.34097e-06
ENSMUSG00000026700	Tnfsf4	2.84878	4.76765e-05
ENSMUSG00000026770	Il2ra	1.74472	2.72518e-47
ENSMUSG00000026779	Mastl	1.95389	3.04179e-60
ENSMUSG00000026822	Lcn2	2.29944	9.12022e-54
ENSMUSG00000026873	Phf19	1.88238	3.20504e-117
ENSMUSG00000026896	Ifih1	1.22026	6.68428e-59
ENSMUSG00000026950	Neb	-4.42292	1.73268e-06
ENSMUSG00000026955	Sapcd2	1.29944	6.36619e-29
ENSMUSG00000026959	Grin1	1.01271	0.00365276
ENSMUSG00000026981	Il1rn	1.71803	1.41409e-43
ENSMUSG00000026983	Il36rn	-9.52361	3.57858e-05
ENSMUSG00000026984	Il36a	-9.43479	5.3985e-06
ENSMUSG00000026985	Il36b	-8.8427	3.5658e-05
ENSMUSG00000026989	Dapl1	-1.09635	0.0108419
ENSMUSG00000027022	Xirp2	-2.42083	2.62239e-06
ENSMUSG00000027077	Smtnl1	-4.2465	0.000397742
ENSMUSG00000027102	Hoxd8	-1.20313	0.0141709
ENSMUSG00000027107	Chrna1	-4.56374	0.0039069
ENSMUSG00000027157	Potefam1	-2.00649	0.00414738
ENSMUSG00000027199	Gatm	2.11345	5.59861e-90
ENSMUSG00000027202	Slc12a1	-2.50073	0.00608325
ENSMUSG00000027220	Syt13	1.32758	0.00322065
ENSMUSG00000027224	Duoxa1	-2.69435	0.0056177
ENSMUSG00000027261	Hao1	4.08111	0.0013177
ENSMUSG00000027306	Nusap1	2.04354	4.89061e-58
ENSMUSG00000027317	Ppp1r14d	1.40005	3.47629e-25
ENSMUSG00000027322	Siglec1	1.78476	3.21849e-75
ENSMUSG00000027323	Rad51	2.33394	3.93363e-72
ENSMUSG00000027326	Knl1	1.82385	4.63452e-60
ENSMUSG00000027331	Knstrn	1.66276	1.50441e-65
ENSMUSG00000027376	Prom2	-2.47007	4.29315e-07
ENSMUSG00000027379	Bub1	1.48118	9.44811e-30
ENSMUSG00000027380	Acoxl	-1.00642	0.000936635
ENSMUSG00000027398	Il1b	1.38094	1.97907e-10
ENSMUSG00000027400	Pdyn	4.22762	1.83257e-23
ENSMUSG00000027401	Tgm3	-6.25381	2.85875e-07
ENSMUSG00000027408	Cpxm1	1.16292	8.53641e-22
ENSMUSG00000027419	Pcsk2	-2.65527	4.46762e-05
ENSMUSG00000027442	Cst8	-1.56588	2.57208e-06
ENSMUSG00000027454	Gins1	1.31995	1.52796e-47
ENSMUSG00000027469	Tpx2	2.05498	1.03078e-104
ENSMUSG00000027470	Mylk2	-3.91461	4.20437e-06
ENSMUSG00000027483	Bpifa1	-1.49137	2.41331e-05
ENSMUSG00000027496	Aurka	2.08841	9.18817e-83
ENSMUSG00000027514	Zbp1	2.91123	3.43406e-156
ENSMUSG00000027635	Dsn1	1.08711	1.11875e-50
ENSMUSG00000027654	Fam83d	1.16331	2.09048e-06
ENSMUSG00000027670	Ocstamp	2.92673	2.38969e-33
ENSMUSG00000027699	Ect2	1.93164	1.3009e-74
ENSMUSG00000027715	Ccna2	2.18068	3.42151e-81
ENSMUSG00000027718	Il21	3.97401	0.00199845
ENSMUSG00000027737	Slc7a11	1.60325	1.00744e-26
ENSMUSG00000027748	Trpc4	-1.9426	0.00205588
ENSMUSG00000027793	Ccna1	1.18429	1.59957e-10
ENSMUSG00000027832	Ptx3	1.76942	2.34822e-17
ENSMUSG00000027868	Tbx15	-4.27821	1.53378e-06
ENSMUSG00000027875	Hmgcs2	-1.41857	3.65197e-16
ENSMUSG00000027887	Sypl2	-2.98438	7.51534e-05
ENSMUSG00000027902	Chil6	3.37766	0.000550357
ENSMUSG00000027912	Lce1m	-8.42906	0.000153138
ENSMUSG00000027913	Crct1	-10.5634	3.13543e-07
ENSMUSG00000027919	Lce1g	-9.87818	0.000303548
ENSMUSG00000027923	Lce1b	-25.2088	1.62779e-20
ENSMUSG00000027925	Sprr2j-ps	-5.61967	0.00428378
ENSMUSG00000027927	Lelp1	3.95935	6.65382e-07
ENSMUSG00000027951	Adar	1.02796	9.12297e-86
ENSMUSG00000027961	Lrrc39	-1.03394	0.00264191
ENSMUSG00000027995	Tlr2	1.03295	4.53745e-32
ENSMUSG00000028017	Egf	-1.42971	7.46452e-05
ENSMUSG00000028023	Pitx2	-1.13625	0.000506341
ENSMUSG00000028037	Ifi44	2.3929	5.84332e-94
ENSMUSG00000028039	Efna3	-1.06917	0.00104501
ENSMUSG00000028044	Cks1b	1.38991	3.64784e-57
ENSMUSG00000028051	Hcn3	1.12748	4.80745e-05
ENSMUSG00000028068	Iqgap3	2.66285	1.20829e-100
ENSMUSG00000028072	Ntrk1	1.20245	1.37421e-12
ENSMUSG00000028111	Ctsk	1.38269	1.15593e-46
ENSMUSG00000028148	Them5	-5.50437	1.32542e-07
ENSMUSG00000028175	Depdc1a	1.89616	4.64378e-22
ENSMUSG00000028212	Ccne2	1.94115	1.4924e-37
ENSMUSG00000028236	Sdr16c5	-7.00382	0.00108573
ENSMUSG00000028255	Clca1	-1.91656	0.0364061
ENSMUSG00000028262	Clca3a2	3.06004	7.4341e-12
ENSMUSG00000028268	Gbp3	1.47899	8.62242e-72
ENSMUSG00000028312	Smc2	1.34269	3.73432e-61
ENSMUSG00000028327	Stra6l	2.5587	6.79261e-66
ENSMUSG00000028337	Coro2a	1.17339	1.86696e-86
ENSMUSG00000028341	Nr4a3	1.22071	0.0081704
ENSMUSG00000028348	Cavin4	-1.84154	2.34302e-06
ENSMUSG00000028354	Fmn2	-1.09428	3.60136e-09
ENSMUSG00000028356	Ambp	4.00721	0.00129445
ENSMUSG00000028362	Tnfsf8	1.74493	1.52855e-40
ENSMUSG00000028364	Tnc	2.06334	2.72518e-47
ENSMUSG00000028386	Slc46a2	-6.36231	0.000447431
ENSMUSG00000028396	2310002L09Rik	-1.56967	0.000943097
ENSMUSG00000028459	Cd72	2.48137	4.48776e-58
ENSMUSG00000028539	Artn	1.08697	2.50861e-22
ENSMUSG00000028587	Orc1	2.76367	1.36423e-55
ENSMUSG00000028613	Lrp8	1.34816	3.66266e-25
ENSMUSG00000028633	Ctps	1.55775	4.09664e-116
ENSMUSG00000028635	Edn2	-2.46077	0.00303392
ENSMUSG00000028640	Tfap2c	-4.38337	2.25171e-05
ENSMUSG00000028678	Kif2c	1.86214	2.03898e-61
ENSMUSG00000028702	Rad54l	1.94516	9.46539e-56
ENSMUSG00000028718	Stil	1.74288	1.46157e-40
ENSMUSG00000028749	Pla2g2f	-8.74072	7.99103e-08
ENSMUSG00000028766	Alpl	1.21804	7.36067e-36
ENSMUSG00000028785	Hpca	1.3235	0.0107026
ENSMUSG00000028804	Csmd2	3.21842	0.0238727
ENSMUSG00000028860	Sytl1	-1.0057	2.1196e-05
ENSMUSG00000028873	Cdca8	1.90669	1.52746e-76
ENSMUSG00000028940	Hes2	-1.74938	5.20735e-15
ENSMUSG00000028965	Tnfrsf9	2.72981	1.80603e-52
ENSMUSG00000028996	Rbp7	-2.62534	0.000133662
ENSMUSG00000029005	Draxin	1.1025	4.08881e-05
ENSMUSG00000029019	Nppb	1.70806	0.00391653
ENSMUSG00000029088	Kcnip4	-1.22008	4.74096e-10
ENSMUSG00000029092	D5Ertd615e	1.94406	0.0020497
ENSMUSG00000029120	Ppp2r2c	-1.34761	0.00184456
ENSMUSG00000029205	Chrna9	-5.45834	0.000360015
ENSMUSG00000029273	Sult1d1	-1.07641	2.19881e-08
ENSMUSG00000029304	Spp1	1.34051	1.86515e-20
ENSMUSG00000029322	Plac8	1.47495	2.32855e-53
ENSMUSG00000029337	Fgf5	-2.65088	0.00874618
ENSMUSG00000029361	Nos1	-3.8375	5.733e-05
ENSMUSG00000029363	Rfc5	1.01463	1.02455e-45
ENSMUSG00000029366	Dck	1.41064	1.13226e-80
ENSMUSG00000029371	Cxcl5	3.64424	1.14866e-28
ENSMUSG00000029378	Areg	2.83259	7.80243e-82
ENSMUSG00000029379	Cxcl3	4.60722	9.49863e-69
ENSMUSG00000029380	Cxcl1	3.3036	1.97074e-49
ENSMUSG00000029414	Kntc1	2.05596	1.87268e-44
ENSMUSG00000029417	Cxcl9	3.77716	6.81435e-45
ENSMUSG00000029541	Cyp2w1	-4.45163	0.0118879
ENSMUSG00000029561	Oasl2	2.33969	3.38127e-176
ENSMUSG00000029581	Fscn1	1.46313	2.85289e-34
ENSMUSG00000029591	Ung	1.01364	1.10531e-21
ENSMUSG00000029605	Oas1b	1.30665	5.59558e-30
ENSMUSG00000029608	Rph3a	3.39546	2.27469e-08
ENSMUSG00000029664	Tfpi2	1.16809	4.97437e-12
ENSMUSG00000029695	Aass	-1.10741	4.49531e-09
ENSMUSG00000029707	Fscn3	2.30886	0.031766
ENSMUSG00000029730	Mcm7	1.02783	1.19462e-78
ENSMUSG00000029762	Akr1b8	1.0355	3.45997e-53
ENSMUSG00000029798	Herc6	1.41247	1.82813e-49
ENSMUSG00000029816	Gpnmb	1.63054	5.37449e-62
ENSMUSG00000029910	Mad2l1	1.06057	1.0098e-43
ENSMUSG00000029915	Clec5a	1.87123	5.95799e-71
ENSMUSG00000029919	Hpgds	1.42487	3.7877e-29
ENSMUSG00000030017	Reg3g	1.48951	2.54735e-06
ENSMUSG00000030046	Bmp10	3.29077	0.00312498
ENSMUSG00000030049	Gkn2	4.76608	0.0182057
ENSMUSG00000030077	Chl1	1.04197	0.0268606
ENSMUSG00000030103	Bhlhe40	1.1496	8.23133e-44
ENSMUSG00000030107	Usp18	2.25033	3.00032e-158
ENSMUSG00000030117	Gdf3	4.74854	7.078e-50
ENSMUSG00000030124	Lag3	1.46767	8.35932e-33
ENSMUSG00000030142	Clec4e	1.45208	2.08964e-24
ENSMUSG00000030144	Clec4d	1.37695	1.14289e-18
ENSMUSG00000030148	Clec4a2	1.12835	4.05745e-27
ENSMUSG00000030158	Clec12b	-1.29111	1.48374e-11
ENSMUSG00000030218	Mgp	1.03524	2.76661e-24
ENSMUSG00000030237	Slco1a4	-1.3112	0.0294819
ENSMUSG00000030346	Rad51ap1	2.00402	3.21938e-79
ENSMUSG00000030399	Ckm	-3.70155	1.18257e-06
ENSMUSG00000030433	Sbk2	-1.65196	0.000620174
ENSMUSG00000030484	Lypd5	-8.27256	3.66338e-07
ENSMUSG00000030495	Slc7a10	-1.06676	1.15581e-05
ENSMUSG00000030525	Chrna7	1.67941	9.14108e-24
ENSMUSG00000030528	Blm	1.03418	1.90924e-17
ENSMUSG00000030544	Mesp1	-1.01907	7.52797e-08
ENSMUSG00000030549	Rhcg	5.43738	2.01027e-07
ENSMUSG00000030553	Pgpep1l	-1.66571	4.46313e-11
ENSMUSG00000030592	Ryr1	-3.96489	2.13064e-05
ENSMUSG00000030641	Ddias	2.27545	3.85464e-100
ENSMUSG00000030650	Tmc5	1.10591	2.00845e-07
ENSMUSG00000030669	Calca	1.24053	3.66175e-11
ENSMUSG00000030672	Mylpf	-4.99141	1.11026e-07
ENSMUSG00000030677	Kif22	2.2495	2.28224e-75
ENSMUSG00000030693	Klk10	-3.68173	1.7574e-06
ENSMUSG00000030713	Klk7	-5.78263	0.00106047
ENSMUSG00000030730	Atp2a1	-5.40124	6.29251e-07
ENSMUSG00000030745	Il21r	1.04624	1.02463e-16
ENSMUSG00000030786	Itgam	1.17237	1.27691e-40
ENSMUSG00000030827	Fgf21	2.93217	0.0145145
ENSMUSG00000030834	Abcc6	-1.53038	7.68267e-06
ENSMUSG00000030851	Ldhc	1.23196	0.0372259
ENSMUSG00000030867	Plk1	2.20494	3.79524e-95
ENSMUSG00000030895	Hpx	1.20837	1.67301e-16
ENSMUSG00000030921	Trim30a	1.58272	5.54874e-78
ENSMUSG00000030954	Gp2	1.55258	1.55333e-05
ENSMUSG00000031004	Mki67	2.08341	1.86797e-95
ENSMUSG00000031097	Tnni2	-4.37195	6.25888e-06
ENSMUSG00000031098	Syt8	1.57982	8.22389e-07
ENSMUSG00000031147	Magix	-1.0066	8.94303e-20
ENSMUSG00000031163	Glod5	2.38395	0.0423163
ENSMUSG00000031173	Otc	-1.08882	0.00919712
ENSMUSG00000031204	Asb12	-1.57222	0.0291756
ENSMUSG00000031210	Gpr165	-2.71102	0.0025005
ENSMUSG00000031258	Xkrx	-1.00791	3.08149e-05
ENSMUSG00000031262	Cenpi	1.8011	7.51415e-78
ENSMUSG00000031283	Chrdl1	-1.00728	1.22021e-16
ENSMUSG00000031289	Il13ra2	5.31339	5.43124e-19
ENSMUSG00000031312	Itgb1bp2	-1.61469	6.16563e-07
ENSMUSG00000031372	Trex2	-4.67123	4.17598e-05
ENSMUSG00000031382	Asb11	-1.02074	0.00067846
ENSMUSG00000031430	Vsig1	1.98074	7.98703e-13
ENSMUSG00000031444	F10	1.22537	9.68472e-43
ENSMUSG00000031494	Cd209a	-1.00067	4.53881e-08
ENSMUSG00000031519	Asb5	-1.73836	0.00102542
ENSMUSG00000031548	Sfrp1	1.69883	9.44862e-72
ENSMUSG00000031551	Ido1	1.11155	2.02463e-05
ENSMUSG00000031594	Fgl1	2.41259	4.54557e-23
ENSMUSG00000031635	Anxa10	7.1468	2.75175e-09
ENSMUSG00000031756	Cenpn	1.71704	3.80911e-62
ENSMUSG00000031757	Mt4	-26.7609	1.66276e-30
ENSMUSG00000031762	Mt2	1.39153	6.56544e-10
ENSMUSG00000031779	Ccl22	1.14972	2.29462e-13
ENSMUSG00000031780	Ccl17	1.14728	7.78859e-09
ENSMUSG00000031791	Tmem38a	-1.03706	8.90191e-08
ENSMUSG00000031821	Gins2	1.89521	1.1945e-76
ENSMUSG00000031844	Hsd17b2	-6.02863	0.000134614
ENSMUSG00000031870	Pgr	-1.03777	2.76019e-09
ENSMUSG00000031872	Bean1	1.11831	1.0441e-05
ENSMUSG00000031891	Hsd11b2	1.74208	1.9086e-15
ENSMUSG00000031972	Acta1	-9.7767	1.39724e-14
ENSMUSG00000032013	Trim29	-1.06865	0.00549486
ENSMUSG00000032021	Crtam	1.36696	8.36427e-14
ENSMUSG00000032033	Barx2	-1.02323	0.0104145
ENSMUSG00000032113	Chek1	1.9926	8.96607e-56
ENSMUSG00000032122	Slc37a2	1.21921	8.36831e-23
ENSMUSG00000032174	Icam5	1.34437	3.95479e-19
ENSMUSG00000032218	Ccnb2	1.74937	1.8237e-85
ENSMUSG00000032254	Kif23	1.58668	1.14616e-85
ENSMUSG00000032259	Drd2	1.53843	0.00101611
ENSMUSG00000032262	Elovl4	-3.35241	2.41331e-05
ENSMUSG00000032281	Acsbg1	-1.35292	0.0071139
ENSMUSG00000032291	Crabp1	-1.18345	0.0106177
ENSMUSG00000032327	Stra6	2.11435	5.96463e-17
ENSMUSG00000032344	Cgas	1.13529	1.50483e-41
ENSMUSG00000032368	Zic1	-3.09815	0.0123123
ENSMUSG00000032373	Car12	-2.19405	0.000119567
ENSMUSG00000032400	Zwilch	1.68621	2.94742e-50
ENSMUSG00000032454	Rbp2	-3.75353	5.93811e-05
ENSMUSG00000032503	Arpp21	-2.2422	0.00955657
ENSMUSG00000032523	Hhatl	-1.05972	1.40728e-07
ENSMUSG00000032530	Lyzl4	-1.61434	9.8615e-05
ENSMUSG00000032532	Cck	3.339	0.0019132
ENSMUSG00000032586	Traip	1.28675	2.98904e-44
ENSMUSG00000032648	Pygm	-1.25148	0.00057569
ENSMUSG00000032661	Oas3	3.30256	2.68007e-131
ENSMUSG00000032690	Oas2	2.47597	3.88208e-63
ENSMUSG00000032783	Troap	2.06262	9.10192e-52
ENSMUSG00000032796	Lama1	1.85686	3.54438e-26
ENSMUSG00000032807	Alox12b	-6.35753	4.5687e-07
ENSMUSG00000032942	Ucp3	-1.10173	0.00205479
ENSMUSG00000033031	Cip2a	1.69719	9.74161e-66
ENSMUSG00000033177	Tmprss7	1.38752	0.0279633
ENSMUSG00000033187	BC016579	1.55086	2.83503e-08
ENSMUSG00000033196	Myh2	-5.41625	0.000361213
ENSMUSG00000033210	Slc9c1	3.66429	0.0275293
ENSMUSG00000033213	AA467197	3.32734	1.01083e-88
ENSMUSG00000033219	Gm9758	4.13332	0.00802882
ENSMUSG00000033268	Duox1	-3.33035	0.000386543
ENSMUSG00000033355	Rtp4	1.83092	6.41924e-130
ENSMUSG00000033368	Trim69	1.67323	7.87944e-08
ENSMUSG00000033501	Crygs	3.00828	0.0332335
ENSMUSG00000033508	Asprv1	-5.39254	1.30035e-06
ENSMUSG00000033538	Casp4	1.06859	7.10645e-36
ENSMUSG00000033544	Angptl1	-1.96178	0.000399125
ENSMUSG00000033595	Lgi3	-1.07576	1.0955e-07
ENSMUSG00000033762	Recql4	1.0302	5.7672e-17
ENSMUSG00000033765	Calm4	-8.82472	1.52022e-06
ENSMUSG00000033777	Tlr13	1.2245	1.2084e-33
ENSMUSG00000033837	Foxh1	2.52307	0.00268383
ENSMUSG00000033847	Pla2g4c	1.90106	1.05196e-17
ENSMUSG00000033880	Lgals3bp	2.30179	6.0366e-285
ENSMUSG00000033952	Aspm	1.76038	2.26884e-51
ENSMUSG00000033967	Rnf225	-1.26589	3.01008e-09
ENSMUSG00000034023	Fancd2	1.5707	3.0916e-57
ENSMUSG00000034116	Vav1	1.06387	4.12057e-34
ENSMUSG00000034206	Polq	1.66349	1.84941e-64
ENSMUSG00000034282	Evpl	-1.15072	1.20387e-05
ENSMUSG00000034308	Sdr42e1	-1.06579	2.73115e-09
ENSMUSG00000034311	Kif4	1.60059	6.00014e-59
ENSMUSG00000034329	Brip1	1.367	1.03973e-32
ENSMUSG00000034362	Csta1	-9.92185	0.000112594
ENSMUSG00000034394	Lif	1.4573	5.03716e-30
ENSMUSG00000034416	Pkd1l2	1.63933	5.03567e-07
ENSMUSG00000034459	Ifit1	2.96916	5.30549e-286
ENSMUSG00000034486	Gbx2	2.42786	0.0060766
ENSMUSG00000034579	Pla2g3	-1.7686	3.22876e-05
ENSMUSG00000034648	Lrrn1	-1.91818	0.00491768
ENSMUSG00000034677	Gpr142	2.25679	0.020276
ENSMUSG00000034739	Mfrp	1.14674	0.0198495
ENSMUSG00000034768	Asb16	-3.27285	0.000407438
ENSMUSG00000034773	Hrob	2.47566	2.1073e-38
ENSMUSG00000034777	Vax2	2.45822	0.0489736
ENSMUSG00000034783	Cd207	-1.99233	4.47913e-08
ENSMUSG00000034855	Cxcl10	5.40638	0
ENSMUSG00000034883	Lrr1	2.1083	1.62691e-13
ENSMUSG00000034906	Ncaph	1.16101	3.54586e-37
ENSMUSG00000034947	Tmem106a	1.08005	2.47445e-58
ENSMUSG00000034987	Hrh2	1.25368	4.54203e-32
ENSMUSG00000035041	Creb3l3	1.88342	5.17385e-06
ENSMUSG00000035042	Ccl5	1.28581	9.39407e-22
ENSMUSG00000035105	Egln3	-1.49535	0.00268164
ENSMUSG00000035186	Ubd	3.57064	3.14825e-29
ENSMUSG00000035187	Nkx6-1	-1.02148	0.0363674
ENSMUSG00000035208	Slfn8	1.91083	4.46649e-76
ENSMUSG00000035277	Arx	-3.27143	0.0366753
ENSMUSG00000035279	Ssc5d	1.27073	3.01148e-53
ENSMUSG00000035352	Ccl12	2.86933	5.78348e-61
ENSMUSG00000035355	Kcnh4	-1.55193	6.00668e-14
ENSMUSG00000035365	Parpbp	1.84897	4.22115e-35
ENSMUSG00000035373	Ccl7	5.29665	2.62643e-154
ENSMUSG00000035385	Ccl2	4.57517	2.22261e-161
ENSMUSG00000035429	Ptprh	1.46714	0.00137162
ENSMUSG00000035455	Fignl1	1.85832	6.50854e-89
ENSMUSG00000035493	Tgfbi	1.7946	2.85074e-109
ENSMUSG00000035557	Krt17	3.57733	2.35057e-14
ENSMUSG00000035606	Ky	-1.24734	0.000151501
ENSMUSG00000035683	Melk	1.95112	6.9055e-107
ENSMUSG00000035692	Isg15	3.59049	1.00306e-213
ENSMUSG00000035775	Krt20	2.44673	4.34307e-06
ENSMUSG00000035818	Plekhs1	4.02202	1.26773e-66
ENSMUSG00000035831	Krt25	4.10718	0.00297366
ENSMUSG00000035852	Misp	1.53728	2.59723e-83
ENSMUSG00000035861	Tmprss11b	-4.68471	0.00503972
ENSMUSG00000035896	Rnase1	-2.23676	0.00058897
ENSMUSG00000035923	Myf6	-4.13199	0.00777806
ENSMUSG00000035929	H2-Q4	1.39198	8.58221e-54
ENSMUSG00000035951	Ascl3	2.01037	7.98332e-12
ENSMUSG00000036030	Prtg	-1.35364	0.00669921
ENSMUSG00000036062	Phf24	-1.13953	4.35825e-11
ENSMUSG00000036123	Slc9a3	-4.42017	0.000420113
ENSMUSG00000036223	Ska1	2.19141	1.0703e-36
ENSMUSG00000036412	Arsi	1.42531	2.80686e-32
ENSMUSG00000036731	Cysrt1	-4.45849	0.000257064
ENSMUSG00000036768	Kif15	1.71071	2.39439e-53
ENSMUSG00000036777	Anln	1.62347	1.99364e-94
ENSMUSG00000036887	C1qa	2.28912	1.29455e-63
ENSMUSG00000036896	C1qc	1.97541	3.30726e-56
ENSMUSG00000036905	C1qb	2.17616	2.48078e-68
ENSMUSG00000036912	Piwil4	1.04646	2.90617e-16
ENSMUSG00000036928	Stag3	1.00657	0.00018033
ENSMUSG00000036951	Aadacl2fm1	-6.49997	0.000137902
ENSMUSG00000036960	Clca2	-1.09727	0.00669762
ENSMUSG00000037033	Clca3b	3.815	4.59837e-23
ENSMUSG00000037053	Azgp1	-1.05774	1.40339e-11
ENSMUSG00000037086	Prr32	-7.25839	0.000258868
ENSMUSG00000037095	Lrg1	1.22717	1.09596e-16
ENSMUSG00000037129	Tmprss13	-1.73835	1.46847e-09
ENSMUSG00000037139	Myom3	-1.25387	1.15015e-05
ENSMUSG00000037188	Grhl3	-2.11464	0.000251849
ENSMUSG00000037313	Tacc3	1.54635	2.57429e-95
ENSMUSG00000037321	Tap1	1.41212	3.23811e-82
ENSMUSG00000037411	Serpine1	1.00751	7.13951e-07
ENSMUSG00000037428	Vgf	1.49998	1.20819e-05
ENSMUSG00000037466	Tedc1	1.58983	7.82976e-57
ENSMUSG00000037469	Acp7	-1.70255	0.000982107
ENSMUSG00000037474	Dtl	2.38356	4.1953e-66
ENSMUSG00000037492	Zmat4	-1.67776	1.49998e-17
ENSMUSG00000037544	Dlgap5	2.07726	4.21785e-126
ENSMUSG00000037572	Wdhd1	1.09441	8.3188e-38
ENSMUSG00000037577	Ephx3	-1.64277	2.99376e-07
ENSMUSG00000037613	Tnfrsf23	1.10258	2.23668e-46
ENSMUSG00000037628	Cdkn3	2.0232	5.68746e-34
ENSMUSG00000037705	Tecta	1.19477	0.0048595
ENSMUSG00000037725	Ckap2	2.21663	2.21101e-61
ENSMUSG00000037771	Slc32a1	3.52883	0.0262915
ENSMUSG00000037849	Ifi206	1.3997	5.31766e-31
ENSMUSG00000037868	Egr2	1.49863	1.60642e-22
ENSMUSG00000037872	Ackr1	2.4063	1.04199e-22
ENSMUSG00000037921	Ddx60	1.7378	1.42561e-82
ENSMUSG00000037973	Itprid1	-1.02737	7.99103e-08
ENSMUSG00000037974	Muc5ac	1.52273	1.21541e-07
ENSMUSG00000037989	Wnk2	-1.19245	1.90745e-05
ENSMUSG00000037991	Rmi2	1.96631	2.4693e-29
ENSMUSG00000038020	Rapgefl1	-1.41108	2.12178e-05
ENSMUSG00000038037	Socs1	1.15347	2.18857e-15
ENSMUSG00000038057	Dbil5	-2.05478	0.00092287
ENSMUSG00000038065	Mturn	-1.21493	3.26319e-35
ENSMUSG00000038067	Csf3	4.12351	7.07679e-09
ENSMUSG00000038179	Slamf7	1.53077	1.49241e-32
ENSMUSG00000038199	Iqca1l	2.70094	0.0122152
ENSMUSG00000038201	Kcna7	-1.83617	0.00107474
ENSMUSG00000038204	Asb10	-1.00241	0.0178664
ENSMUSG00000038209	Itln1	2.28106	6.32295e-06
ENSMUSG00000038239	Hrc	-1.1002	2.37154e-05
ENSMUSG00000038242	Aox4	-2.82607	0.00192555
ENSMUSG00000038252	Ncapd2	1.29918	1.24164e-74
ENSMUSG00000038304	Cd160	1.29931	3.21044e-10
ENSMUSG00000038354	Ankrd35	-1.11533	2.60251e-06
ENSMUSG00000038379	Ttk	2.17023	3.44472e-45
ENSMUSG00000038390	Gpr162	2.32327	3.92269e-26
ENSMUSG00000038403	Hjv	-1.26661	0.000111801
ENSMUSG00000038418	Egr1	1.24938	4.37314e-05
ENSMUSG00000038508	Gdf15	3.9853	2.5937e-233
ENSMUSG00000038528	Mfsd4b5	-1.47334	3.35299e-06
ENSMUSG00000038540	Tmc3	1.57686	4.33723e-21
ENSMUSG00000038580	Sct	6.07171	2.29164e-09
ENSMUSG00000038642	Ctss	1.5514	4.4243e-70
ENSMUSG00000038763	Alpk3	-1.23556	1.01214e-09
ENSMUSG00000038791	Scgb3a2	-1.00246	2.26982e-05
ENSMUSG00000038801	Scgb1c1	-1.13412	3.35157e-10
ENSMUSG00000038932	Tcfl5	1.60896	0.0216888
ENSMUSG00000038943	Prc1	2.09287	1.09759e-69
ENSMUSG00000039055	Eme1	2.31487	2.50981e-36
ENSMUSG00000039070	Cpa4	-6.1886	8.80631e-05
ENSMUSG00000039098	Gm9767	-1.15755	0.0404724
ENSMUSG00000039114	Nrn1	-1.44505	6.11133e-13
ENSMUSG00000039155	Cdh26	-1.55816	4.80211e-08
ENSMUSG00000039187	Fanci	1.93798	2.36767e-38
ENSMUSG00000039196	Orm1	1.11787	0.0291891
ENSMUSG00000039200	Atf7ip2	2.7041	3.31512e-05
ENSMUSG00000039269	2300002M23Rik	-7.40745	0.000581296
ENSMUSG00000039364	Sectm1b	3.49432	3.26457e-56
ENSMUSG00000039396	Neil3	1.77936	1.43105e-38
ENSMUSG00000039452	Snx22	-1.1062	3.66856e-22
ENSMUSG00000039518	Cdsn	-4.4382	6.50855e-05
ENSMUSG00000039519	Cyp7b1	1.93986	4.65949e-62
ENSMUSG00000039521	Foxp3	1.11287	7.43248e-09
ENSMUSG00000039648	Kyat1	-1.04086	1.31787e-09
ENSMUSG00000039653	Baat	2.34393	0.0229407
ENSMUSG00000039661	Dusp26	-1.267	3.72244e-13
ENSMUSG00000039717	Ralyl	-1.17523	0.0436925
ENSMUSG00000039748	Exo1	1.98922	2.02191e-51
ENSMUSG00000039760	Il22ra2	-1.1113	2.42191e-05
ENSMUSG00000039814	Xkr5	2.02319	1.75683e-14
ENSMUSG00000039891	Txlnb	-1.06558	0.0013514
ENSMUSG00000039904	Gpr37	-1.39716	0.000723246
ENSMUSG00000039942	Ptger4	1.34693	3.85642e-48
ENSMUSG00000040010	Slc7a5	1.17784	9.51561e-40
ENSMUSG00000040017	Saa4	7.89607	4.11007e-16
ENSMUSG00000040026	Saa3	7.64214	2.69396e-147
ENSMUSG00000040033	Stat2	1.42514	1.39055e-81
ENSMUSG00000040035	Disp2	1.03727	3.4487e-11
ENSMUSG00000040084	Bub1b	1.40946	1.10647e-42
ENSMUSG00000040127	Sdr9c7	-5.94479	7.6205e-05
ENSMUSG00000040133	Gpr176	2.22279	5.79576e-37
ENSMUSG00000040152	Thbs1	1.35251	1.28365e-07
ENSMUSG00000040154	Wfdc5	-5.55644	5.91545e-06
ENSMUSG00000040165	Cd209c	-1.5094	3.31382e-08
ENSMUSG00000040204	Pclaf	2.31356	6.93836e-85
ENSMUSG00000040231	Syngr4	2.67703	2.40675e-06
ENSMUSG00000040283	Btnl9	-1.0171	0.000922312
ENSMUSG00000040296	Ddx58	1.09008	2.98094e-74
ENSMUSG00000040298	Btbd16	1.94839	1.5593e-09
ENSMUSG00000040328	Olfr56	1.58738	6.3013e-29
ENSMUSG00000040428	Plekha4	1.23971	4.30387e-64
ENSMUSG00000040483	Xaf1	1.79855	9.36741e-144
ENSMUSG00000040505	Abcg5	-1.21473	0.0234468
ENSMUSG00000040528	Milr1	1.27139	9.33678e-43
ENSMUSG00000040552	C3ar1	3.25552	2.089e-142
ENSMUSG00000040613	Apobec1	1.29476	3.4787e-53
ENSMUSG00000040629	Mael	4.84791	0.00334757
ENSMUSG00000040658	Dnph1	1.32369	8.22163e-21
ENSMUSG00000040694	Apobec2	-2.53651	6.9869e-05
ENSMUSG00000040711	Sh3pxd2b	1.01919	4.42278e-38
ENSMUSG00000040724	Kcna2	-1.00964	3.96767e-11
ENSMUSG00000040740	Slc25a34	-1.07401	1.52841e-05
ENSMUSG00000040751	Lat2	1.04849	7.82186e-26
ENSMUSG00000040808	S100g	-1.24281	1.02276e-13
ENSMUSG00000041064	Pif1	1.99298	4.10841e-38
ENSMUSG00000041147	Brca2	1.07778	1.81244e-19
ENSMUSG00000041165	Spem1	1.82268	4.10084e-05
ENSMUSG00000041219	Arhgap11a	1.23217	2.72759e-52
ENSMUSG00000041245	Wnk3	1.12613	3.46089e-05
ENSMUSG00000041287	Sox15	-1.42814	0.0276435
ENSMUSG00000041324	Inhba	1.84439	4.56196e-49
ENSMUSG00000041347	Bdkrb1	1.95948	6.42785e-42
ENSMUSG00000041377	Ninj2	1.78544	1.50983e-06
ENSMUSG00000041431	Ccnb1	1.97289	1.00316e-64
ENSMUSG00000041476	Smpx	-1.46881	1.69736e-05
ENSMUSG00000041481	Serpina3g	1.70426	2.15301e-16
ENSMUSG00000041498	Kif14	1.52342	1.72928e-42
ENSMUSG00000041644	Slc5a12	-1.27271	8.64605e-10
ENSMUSG00000041669	Prima1	-1.42763	0.000294551
ENSMUSG00000041681	Iapp	3.00712	0.00613628
ENSMUSG00000041700	Lhfpl1	-1.56691	0.00315508
ENSMUSG00000041703	Zic5	1.51842	0.00311329
ENSMUSG00000041750	Cd1d2	1.82495	1.01808e-13
ENSMUSG00000041827	Oasl1	3.19773	4.66303e-222
ENSMUSG00000041859	Mcm3	1.29043	6.70274e-108
ENSMUSG00000041872	Il17f	3.05184	8.59704e-06
ENSMUSG00000041920	Slc16a6	1.15723	9.98386e-31
ENSMUSG00000041984	Rptn	-6.87178	8.38422e-10
ENSMUSG00000041991	Hrnr	-25.7068	2.63148e-22
ENSMUSG00000042002	Foxn4	1.00998	0.000350847
ENSMUSG00000042029	Ncapg2	1.86664	8.55759e-109
ENSMUSG00000042031	Lce3b	-26.1478	1.03229e-20
ENSMUSG00000042092	Lce1c	-10.278	6.15297e-06
ENSMUSG00000042096	Dao	2.14666	0.000270443
ENSMUSG00000042124	Lce1f	-24.9268	3.53492e-21
ENSMUSG00000042244	Pglyrp3	-4.24111	0.00356407
ENSMUSG00000042250	Pglyrp4	-2.32158	0.00736891
ENSMUSG00000042258	Isl1	-1.59728	0.0184641
ENSMUSG00000042385	Gzmk	2.59407	9.31486e-11
ENSMUSG00000042451	Mybph	-1.09025	0.0464732
ENSMUSG00000042489	Clspn	2.37781	1.24484e-98
ENSMUSG00000042638	Gucy2c	1.13733	0.00203173
ENSMUSG00000042641	Rgsl1	-1.04122	0.0087057
ENSMUSG00000042671	Rgs8	1.97114	0.039576
ENSMUSG00000042672	Dcst1	1.69497	2.46132e-05
ENSMUSG00000042686	Jph1	-1.28922	2.09398e-05
ENSMUSG00000042750	Bex2	-1.65577	2.2209e-13
ENSMUSG00000042895	Abra	-1.19946	3.39819e-05
ENSMUSG00000043029	Trpv3	-1.29155	0.00858533
ENSMUSG00000043050	Tnp2	3.19305	0.0125401
ENSMUSG00000043091	Tuba1c	1.18488	1.03947e-76
ENSMUSG00000043126	D830039M14Rik	-1.70601	4.78336e-06
ENSMUSG00000043144	Aqp6	4.91504	8.41247e-06
ENSMUSG00000043165	Lor	-10.3547	1.01488e-10
ENSMUSG00000043263	Ifi209	1.05857	9.26944e-24
ENSMUSG00000043286	Pnpla1	-5.18639	5.88072e-07
ENSMUSG00000043385	Olfr267	2.54558	0.0176922
ENSMUSG00000043461	Sptssb	-2.09062	0.00370862
ENSMUSG00000043472	Lce3d	-8.97206	0.000384451
ENSMUSG00000043613	Mmp3	1.13981	6.33361e-29
ENSMUSG00000043681	Fam25c	-5.14954	6.12974e-05
ENSMUSG00000043705	Capn13	-1.01435	0.00119045
ENSMUSG00000043740	B430306N03Rik	1.54901	1.02455e-45
ENSMUSG00000043795	Prr33	-5.45304	1.06306e-05
ENSMUSG00000043939	A530064D06Rik	1.4122	1.87907e-21
ENSMUSG00000044041	Krt13	-10.164	3.73555e-10
ENSMUSG00000044086	Lmod3	-1.91643	0.000102206
ENSMUSG00000044156	Hepacam2	-1.11157	6.99341e-11
ENSMUSG00000044162	Tnip3	3.17277	8.33559e-181
ENSMUSG00000044176	Spink10	1.34559	0.0125183
ENSMUSG00000044201	Cdc25c	2.0659	2.79017e-33
ENSMUSG00000044254	Pcsk9	1.35357	0.00121475
ENSMUSG00000044313	Mab21l3	1.98468	2.26491e-26
ENSMUSG00000044322	Dsc1	-10.8788	2.89577e-06
ENSMUSG00000044350	Lacc1	1.27274	1.41382e-50
ENSMUSG00000044359	P2ry4	-4.54533	0.00293879
ENSMUSG00000044430	Klk12	-5.24563	0.0107563
ENSMUSG00000044485	Klk1b11	2.26479	0.0368941
ENSMUSG00000044499	Hs3st5	-3.41202	0.00472023
ENSMUSG00000044594	Serpinb3a	-27.3443	2.75586e-21
ENSMUSG00000044701	Il27	1.40402	4.42309e-09
ENSMUSG00000044703	Phf11a	2.75925	1.77929e-81
ENSMUSG00000044708	Kcnj10	1.35541	1.7033e-11
ENSMUSG00000044719	E230025N22Rik	1.15808	2.49558e-07
ENSMUSG00000044726	Erich5	-1.25397	3.97003e-05
ENSMUSG00000044737	Klk14	-3.40249	1.41866e-06
ENSMUSG00000044748	Defb1	-3.49677	8.84309e-05
ENSMUSG00000044811	Cd300c2	1.01795	6.16813e-20
ENSMUSG00000044827	Tlr1	1.02347	1.2e-16
ENSMUSG00000044860	Gm1123	1.82737	0.0019942
ENSMUSG00000044938	Klhl31	-2.41928	3.5163e-05
ENSMUSG00000044951	Mylk4	-1.26431	0.00016102
ENSMUSG00000044966	Fbxo48	1.22089	3.1483e-11
ENSMUSG00000045019	Acer1	-7.11508	0.00190341
ENSMUSG00000045027	Prss22	3.00041	2.86438e-44
ENSMUSG00000045055	Rpsa-ps2	1.26771	0.00473483
ENSMUSG00000045232	Rln3	1.062	0.00205557
ENSMUSG00000045273	Cenph	1.88832	9.41952e-29
ENSMUSG00000045322	Tlr9	1.7009	2.36916e-35
ENSMUSG00000045328	Cenpe	2.06991	8.56773e-64
ENSMUSG00000045349	Sh2d5	1.04451	6.11861e-07
ENSMUSG00000045475	Lce3c	-26.1485	1.86515e-20
ENSMUSG00000045539	Sprr3	-28.7976	2.17179e-23
ENSMUSG00000045545	Krt14	-2.47008	0.0241185
ENSMUSG00000045620	Odf3l1	-1.40454	0.0260981
ENSMUSG00000045751	Mms22l	1.55017	1.258e-53
ENSMUSG00000045763	Basp1	1.17946	1.52905e-42
ENSMUSG00000045776	Lrtm1	-2.88331	2.31124e-05
ENSMUSG00000045875	Adra1a	-1.03557	1.2188e-16
ENSMUSG00000045932	Ifit2	2.0189	1.60744e-142
ENSMUSG00000046031	Calhm6	1.93763	8.66089e-30
ENSMUSG00000046056	Sbsn	-1.94097	0.000324569
ENSMUSG00000046093	Hpcal4	-1.03001	0.000151403
ENSMUSG00000046095	Krt32	-8.96845	0.000423241
ENSMUSG00000046179	E2f8	2.19721	1.31642e-110
ENSMUSG00000046182	Gsg1l	-1.24115	1.29126e-08
ENSMUSG00000046295	Ankle1	1.92443	1.80139e-38
ENSMUSG00000046323	Dppa3	3.40172	8.18956e-12
ENSMUSG00000046337	Fam178b	-1.2604	4.0852e-25
ENSMUSG00000046345	Smco1	-1.73421	0.0029443
ENSMUSG00000046354	Defb14	-5.12917	0.00120571
ENSMUSG00000046490	Rnf222	-2.32469	0.00124462
ENSMUSG00000046523	Kctd4	-5.64294	0.000764094
ENSMUSG00000046591	Ticrr	2.59886	1.09219e-63
ENSMUSG00000046610	Oacyl	1.29876	4.01744e-07
ENSMUSG00000046652	Tas2r143	-1.60619	0.0206309
ENSMUSG00000046676	Lce1l	-9.01118	0.000421755
ENSMUSG00000046687	Gm5424	1.71311	6.23053e-06
ENSMUSG00000046718	Bst2	1.78594	2.47854e-81
ENSMUSG00000046748	Tmem45a2	-3.36282	0.0207819
ENSMUSG00000046804	Phgr1	1.23655	0.000207943
ENSMUSG00000046879	Irgm1	1.51143	3.85466e-78
ENSMUSG00000046959	Slc26a1	3.05465	0.000481844
ENSMUSG00000047220	Iho1	1.73427	0.00102724
ENSMUSG00000047230	Cldn2	2.41131	2.24179e-33
ENSMUSG00000047293	Gpr15	1.64797	1.23096e-11
ENSMUSG00000047298	Kcnv2	-1.47538	0.00457385
ENSMUSG00000047419	Cmya5	-1.32859	0.000294924
ENSMUSG00000047443	Erfe	1.74979	2.69224e-13
ENSMUSG00000047462	Gpr141b	-1.03966	1.49568e-08
ENSMUSG00000047501	Cldn4	1.26075	3.69359e-23
ENSMUSG00000047517	Dmbt1	4.93954	1.31353e-23
ENSMUSG00000047534	Mis18bp1	1.83511	1.41739e-37
ENSMUSG00000047562	Mmp10	4.91911	3.74633e-06
ENSMUSG00000047586	Nccrp1	-3.98587	1.95014e-05
ENSMUSG00000047591	Mafa	-1.12435	1.93003e-05
ENSMUSG00000047592	Nxpe5	1.80861	7.03686e-18
ENSMUSG00000047631	Apof	1.51018	6.37578e-05
ENSMUSG00000047641	Krt87	2.0599	6.13701e-21
ENSMUSG00000047686	Rtl3	-1.23307	0.00357706
ENSMUSG00000047728	Ly6g2	5.7347	4.0501e-08
ENSMUSG00000047798	Cd300lf	1.46116	6.84129e-40
ENSMUSG00000047884	Klk9	-6.07661	0.000336452
ENSMUSG00000047898	Ccr4	1.10936	1.20575e-05
ENSMUSG00000047990	C2cd4a	1.78916	1.00349e-08
ENSMUSG00000048031	Fcrl5	1.2842	1.559e-05
ENSMUSG00000048065	Cyb5r2	1.89246	0.0035813
ENSMUSG00000048217	Nags	1.00122	0.000950163
ENSMUSG00000048327	Ckap2l	1.76	2.48626e-46
ENSMUSG00000048399	Tprg	-3.94507	2.35092e-05
ENSMUSG00000048455	Sprr1b	-9.16877	0.000339784
ENSMUSG00000048621	Gm6377	1.44547	1.5769e-27
ENSMUSG00000048703	Speer4b	2.72186	0.0422511
ENSMUSG00000048721	Fndc9	-5.8063	0.000418347
ENSMUSG00000048731	Ggnbp1	-1.33227	5.169e-14
ENSMUSG00000048752	Prss50	4.53501	0.000210889
ENSMUSG00000048764	Tmprss11f	-5.46795	0.00528175
ENSMUSG00000048775	Serpinb13	-4.50749	0.0117145
ENSMUSG00000048806	Ifnb1	5.47635	8.50031e-08
ENSMUSG00000048905	Bnip5	1.61361	5.89083e-10
ENSMUSG00000048922	Cdca2	2.25112	6.54185e-92
ENSMUSG00000048992	Prss32	3.55145	5.19244e-05
ENSMUSG00000049037	Clec4a1	1.2301	1.63555e-35
ENSMUSG00000049103	Ccr2	1.10409	1.1695e-32
ENSMUSG00000049112	Oxtr	-2.32702	0.00246526
ENSMUSG00000049134	Nrap	-1.31892	0.000330688
ENSMUSG00000049173	Myoz3	-6.31726	3.95677e-08
ENSMUSG00000049303	Syt12	1.92586	3.18367e-43
ENSMUSG00000049336	Tenm2	-1.26567	0.00769185
ENSMUSG00000049349	Gm5105	-1.84967	0.000777701
ENSMUSG00000049491	Slc36a3	1.07831	0.044872
ENSMUSG00000049565	Aknad1	-1.60123	0.00425939
ENSMUSG00000049593	Lce1h	-9.50814	0.000342942
ENSMUSG00000049598	Vsig8	-3.5095	2.26059e-05
ENSMUSG00000049630	C1ql3	-1.99093	0.00650709
ENSMUSG00000049719	Prss46	5.31381	7.77649e-07
ENSMUSG00000049723	Mmp12	2.56867	1.13141e-61
ENSMUSG00000049916	2610318N02Rik	1.77238	2.26092e-10
ENSMUSG00000049932	H2ax	1.03811	1.60118e-54
ENSMUSG00000049946	BC030500	1.09009	6.81855e-06
ENSMUSG00000049988	Lrrc25	1.48164	4.89061e-58
ENSMUSG00000050010	Shisa3	1.2994	8.0793e-10
ENSMUSG00000050075	Gpr171	1.02713	6.75438e-12
ENSMUSG00000050089	Akap4	2.89616	0.0029981
ENSMUSG00000050107	Haspin	1.55255	3.43118e-39
ENSMUSG00000050108	Bpifc	-1.91438	0.00228847
ENSMUSG00000050201	Otop2	-5.71255	0.00312073
ENSMUSG00000050211	Pla2g4e	-3.66501	1.93481e-06
ENSMUSG00000050232	Cxcr3	1.46789	1.51727e-19
ENSMUSG00000050272	Dscam	2.33956	3.02745e-06
ENSMUSG00000050296	Abca12	-4.61787	5.11664e-05
ENSMUSG00000050335	Lgals3	1.09499	6.55297e-51
ENSMUSG00000050370	Ch25h	2.11566	3.10133e-48
ENSMUSG00000050397	Foxl2	-3.28636	0.0434557
ENSMUSG00000050410	Tcf19	1.40251	6.12598e-60
ENSMUSG00000050439	Enthd1	2.47328	1.24564e-05
ENSMUSG00000050445	Cyp8b1	-3.78166	5.1138e-08
ENSMUSG00000050463	Krt78	-6.77453	5.10855e-08
ENSMUSG00000050520	Cldn8	-1.00686	1.07923e-07
ENSMUSG00000050578	Mmp13	2.14087	3.12031e-27
ENSMUSG00000050671	Ism2	-1.32361	0.000274076
ENSMUSG00000050711	Scg2	1.46996	7.62847e-06
ENSMUSG00000050756	Defb6	-4.88463	0.00882135
ENSMUSG00000050762	Prss27	-3.74859	8.01033e-06
ENSMUSG00000050777	Tmem37	1.02219	5.86798e-41
ENSMUSG00000050808	Muc15	-7.62199	1.56189e-06
ENSMUSG00000050896	Rtn4rl2	1.77654	1.09766e-35
ENSMUSG00000050908	Tvp23a	1.52247	1.99673e-25
ENSMUSG00000050967	Creg2	1.10999	4.91437e-11
ENSMUSG00000051048	P4ha3	1.5429	1.4062e-34
ENSMUSG00000051159	Cited1	1.28145	0.0307578
ENSMUSG00000051220	Ercc6l	1.69637	2.6176e-55
ENSMUSG00000051235	Gen1	1.80056	2.01661e-37
ENSMUSG00000051243	Islr2	-1.22115	0.000852265
ENSMUSG00000051251	Nhlh1	2.21604	0.0238151
ENSMUSG00000051278	Zgrf1	1.09773	4.86304e-29
ENSMUSG00000051314	Ffar2	1.39736	4.59741e-19
ENSMUSG00000051354	Samd3	1.14189	9.82633e-13
ENSMUSG00000051378	Kif18b	2.46574	1.6622e-92
ENSMUSG00000051431	Gpr87	-3.53872	0.00383135
ENSMUSG00000051439	Cd14	1.02881	3.17204e-13
ENSMUSG00000051517	Arhgef39	1.43937	8.74727e-25
ENSMUSG00000051716	Apon	1.34255	0.000134178
ENSMUSG00000051747	Ttn	-1.62105	0.000100382
ENSMUSG00000051839	Gypa	-2.08712	1.02793e-06
ENSMUSG00000051980	Casr	-1.242	0.00153697
ENSMUSG00000051985	Igfn1	-1.87512	0.0239196
ENSMUSG00000052160	Pld4	1.08682	6.50805e-31
ENSMUSG00000052212	Cd177	2.94942	1.51938e-80
ENSMUSG00000052305	Hbb-b1	-1.82624	9.23031e-07
ENSMUSG00000052336	Cx3cr1	1.01415	1.68852e-20
ENSMUSG00000052477	C130026I21Rik	1.0214	6.38149e-05
ENSMUSG00000052482	Gm8174	2.01643	0.00400722
ENSMUSG00000052565	H1f3	1.00351	6.37578e-05
ENSMUSG00000052776	Oas1a	2.8924	1.17359e-189
ENSMUSG00000052837	Junb	1.17961	3.21681e-27
ENSMUSG00000052974	Cyp2f2	-1.22433	2.26904e-13
ENSMUSG00000053025	Sv2b	-1.11878	0.00240213
ENSMUSG00000053063	Clec12a	1.32357	1.48192e-41
ENSMUSG00000053093	Myh7	-1.08318	2.11883e-09
ENSMUSG00000053101	Gpr141	1.01003	7.02379e-12
ENSMUSG00000053113	Socs3	1.54663	2.71358e-65
ENSMUSG00000053175	Bcl3	1.15645	2.76554e-32
ENSMUSG00000053194	Cib4	-1.83984	0.000336534
ENSMUSG00000053268	Dspp	5.06565	1.67005e-06
ENSMUSG00000053318	Slamf8	1.2338	1.4301e-13
ENSMUSG00000053338	Tarm1	2.68885	1.94335e-28
ENSMUSG00000053367	Epp13	1.81874	0.000825387
ENSMUSG00000053475	Tnfaip6	1.50151	4.03715e-14
ENSMUSG00000053522	Lgals7	-5.29153	1.55197e-06
ENSMUSG00000053675	Tgm5	-2.81275	0.000394029
ENSMUSG00000053797	Krt16	2.05531	0.000146264
ENSMUSG00000054072	Iigp1	1.61711	1.25928e-54
ENSMUSG00000054083	Capn12	-2.45531	0.000427456
ENSMUSG00000054136	Adm2	2.49854	4.22175e-10
ENSMUSG00000054191	Klf1	-1.45234	0.0176573
ENSMUSG00000054203	Ifi205	2.93143	1.47795e-126
ENSMUSG00000054215	Sprr2k	-6.28477	0.000386266
ENSMUSG00000054325	Lce3a	-27.3709	1.62689e-21
ENSMUSG00000054342	Kcnn4	1.04015	1.84918e-21
ENSMUSG00000054422	Fabp1	-2.05412	3.08586e-30
ENSMUSG00000054556	Gm4876	-1.17277	5.3613e-10
ENSMUSG00000054717	Hmgb2	1.04894	3.50435e-54
ENSMUSG00000054764	Mtnr1a	4.0729	0.00134708
ENSMUSG00000054905	Stfa3	-3.43064	0.0142496
ENSMUSG00000054999	Naaladl1	1.1586	0.0181388
ENSMUSG00000055102	Zfp819	1.35422	0.000516503
ENSMUSG00000055110	A630012P03Rik	5.19287	1.27319e-08
ENSMUSG00000055170	Ifng	1.24914	0.000137327
ENSMUSG00000055172	C1ra	1.27406	1.96769e-72
ENSMUSG00000055413	H2-Q5	1.25444	4.41183e-28
ENSMUSG00000055541	Lair1	1.56476	1.8565e-37
ENSMUSG00000055629	B4galnt4	1.68023	1.11649e-18
ENSMUSG00000055632	Hmcn2	-1.00622	2.82436e-06
ENSMUSG00000055775	Myh8	-11.5055	3.85589e-12
ENSMUSG00000055811	Cldn17	-8.45587	0.000234886
ENSMUSG00000055926	Gm14137	-1.81345	0.00253191
ENSMUSG00000056025	Clca3a1	1.6998	5.13645e-19
ENSMUSG00000056078	Lipm	-9.96135	4.14135e-05
ENSMUSG00000056116	H2-T22	1.56572	1.12354e-70
ENSMUSG00000056203	Tas2r135	-1.37461	0.0351093
ENSMUSG00000056270	Prr9	4.95338	0.000118072
ENSMUSG00000056328	Myh1	-8.87347	1.72604e-08
ENSMUSG00000056394	Lig1	1.46767	2.97006e-126
ENSMUSG00000056494	Cngb3	4.12372	3.77491e-38
ENSMUSG00000056529	Ptafr	1.76845	1.61907e-56
ENSMUSG00000056632	Dsg3	-5.95478	0.00121016
ENSMUSG00000056656	Apol8	1.90181	1.48474e-05
ENSMUSG00000056758	Hmga2	1.51835	0.0103511
ENSMUSG00000056880	Gadl1	-2.06825	0.0133807
ENSMUSG00000057003	Myh4	-12.4672	6.2779e-07
ENSMUSG00000057135	Scimp	1.93656	1.23991e-76
ENSMUSG00000057280	Musk	-2.00472	7.50407e-05
ENSMUSG00000057346	Apol9a	3.20433	7.85199e-105
ENSMUSG00000057400	Ces1c	2.85175	0.000354198
ENSMUSG00000057454	Lypd3	-6.81325	2.64537e-06
ENSMUSG00000057465	Saa2	6.82665	1.53003e-11
ENSMUSG00000057534	Elobl	3.14977	0.00965626
ENSMUSG00000057596	Trim30d	1.49476	6.37705e-38
ENSMUSG00000057606	Colq	-1.12402	2.19498e-14
ENSMUSG00000057609	Lce1a1	-26.0835	1.84435e-21
ENSMUSG00000057716	Tmem178b	-1.46213	1.49992e-11
ENSMUSG00000057899	Adgrf2	-1.30352	0.000141072
ENSMUSG00000057933	Gsta2	-1.34568	1.00114e-05
ENSMUSG00000058022	Adtrp	-1.55322	0.0124559
ENSMUSG00000058163	Gm5431	2.40778	5.59861e-90
ENSMUSG00000058287	Gm12253	2.30604	1.66387e-06
ENSMUSG00000058290	Espl1	1.81047	1.52515e-97
ENSMUSG00000058427	Cxcl2	3.97316	9.96646e-31
ENSMUSG00000058435	Btnl4	2.86649	0.000290273
ENSMUSG00000058669	Nkx2-9	2.28499	1.36106e-06
ENSMUSG00000058715	Fcer1g	1.16628	1.23718e-31
ENSMUSG00000058740	Kcnt1	1.26307	0.0381546
ENSMUSG00000058755	Osm	2.04533	4.90451e-43
ENSMUSG00000059089	Fcgr4	1.23235	2.38827e-22
ENSMUSG00000059128	Ifnl2	4.33787	6.27217e-05
ENSMUSG00000059230	Defb4	-26.507	1.05449e-21
ENSMUSG00000059406	Tmprss9	1.58693	0.00591644
ENSMUSG00000059463	Spag11b	-1.3212	2.72886e-05
ENSMUSG00000059498	Fcgr3	1.07212	6.2277e-31
ENSMUSG00000059631	1500035N22Rik	-1.02799	0.0121972
ENSMUSG00000059639	Clec4a4	2.36063	2.60768e-05
ENSMUSG00000059645	Gm7361	4.28907	0.00356897
ENSMUSG00000059668	Krt4	-7.51456	1.63804e-06
ENSMUSG00000059674	Cdh24	1.00039	4.99033e-16
ENSMUSG00000059741	Myl3	-3.60637	2.38512e-09
ENSMUSG00000059832	Kprp	-26.3983	1.05834e-20
ENSMUSG00000059898	Dsc3	-4.8308	5.21026e-06
ENSMUSG00000059900	Tmem40	-1.51397	0.000176345
ENSMUSG00000059956	Serpinb12	-6.40675	2.25038e-06
ENSMUSG00000060183	Cxcl11	5.77186	4.33174e-24
ENSMUSG00000060371	Caln1	-3.57105	0.0316946
ENSMUSG00000060459	Kng2	2.29087	2.65274e-09
ENSMUSG00000060550	H2-Q7	1.71335	4.5459e-41
ENSMUSG00000060600	Eno3	-1.09138	0.0010729
ENSMUSG00000060621	Nkpd1	-4.52214	5.25127e-06
ENSMUSG00000060747	Ifnl3	3.79988	0.000719416
ENSMUSG00000060802	B2m	1.41328	5.53138e-66
ENSMUSG00000060924	Csmd1	1.08963	2.22308e-07
ENSMUSG00000060962	Dmkn	-1.63488	0.00429868
ENSMUSG00000061100	Retnla	1.52999	1.55954e-10
ENSMUSG00000061167	Rpl15-ps3	1.281	0.000590874
ENSMUSG00000061232	H2-K1	1.59862	1.03996e-106
ENSMUSG00000061259	Tmprss11d	-3.08735	0.0279633
ENSMUSG00000061356	Nuggc	1.16574	0.0345063
ENSMUSG00000061462	Obscn	-1.02775	0.00673791
ENSMUSG00000061527	Krt5	-2.47387	0.0274881
ENSMUSG00000061531	Tmem236	1.30894	0.0130183
ENSMUSG00000061540	Orm2	3.91012	2.0522e-33
ENSMUSG00000061577	Adgrg5	1.29101	5.79588e-21
ENSMUSG00000061615	H2ac4	2.39281	0.0199057
ENSMUSG00000061702	Tmem91	-1.00799	0.0224779
ENSMUSG00000061723	Tnnt3	-4.5297	5.28335e-06
ENSMUSG00000061769	Klra6	1.97836	7.06145e-06
ENSMUSG00000061816	Myl1	-2.54016	0.000248977
ENSMUSG00000061852	Gm53056	1.24736	0.0363478
ENSMUSG00000061928	Dsg1b	-6.76781	0.0021428
ENSMUSG00000061947	Serpina10	1.93596	3.28108e-22
ENSMUSG00000061959	Ces1e	-1.06383	3.13281e-09
ENSMUSG00000061991	H2ac10	1.69458	2.05805e-07
ENSMUSG00000062007	Hsh2d	1.12178	3.00471e-33
ENSMUSG00000062148	Ear6	3.45175	4.59712e-21
ENSMUSG00000062248	Cks2	1.25506	1.65838e-19
ENSMUSG00000062310	Glrp1	1.76553	5.41566e-05
ENSMUSG00000062345	Serpinb2	-1.39509	0.0131105
ENSMUSG00000062372	Otof	-1.04905	0.000608142
ENSMUSG00000062380	Tubb3	2.06918	8.62014e-12
ENSMUSG00000062488	Ifit3b	2.22941	6.87188e-176
ENSMUSG00000062510	Nsl1	1.65196	1.66588e-33
ENSMUSG00000062611	Rps3a2	2.67307	1.74035e-27
ENSMUSG00000062713	Sim2	-6.5424	1.21541e-07
ENSMUSG00000062727	H2bc12	5.44037	4.2363e-06
ENSMUSG00000062758	Gm16477	1.79898	0.0050476
ENSMUSG00000062826	Ces2f	-5.97816	1.55136e-05
ENSMUSG00000063130	Calml3	-3.06441	2.82874e-06
ENSMUSG00000063177	Klk1b27	1.43926	0.0462376
ENSMUSG00000063234	Gpr84	3.04059	3.36285e-43
ENSMUSG00000063297	Luzp2	-1.26744	0.044766
ENSMUSG00000063445	Nmral1	1.12236	5.72957e-44
ENSMUSG00000063522	Ly6m	-1.63225	3.10853e-06
ENSMUSG00000063556	Gm10132	1.26868	0.045163
ENSMUSG00000063651	Cnfn	-10.2523	4.04427e-06
ENSMUSG00000063681	Crb1	-1.36352	2.99007e-06
ENSMUSG00000063730	Hsd3b2	-1.4556	5.01083e-07
ENSMUSG00000063767	S100a7a	-1.4357	0.00698322
ENSMUSG00000063779	Chil4	-4.25488	3.41168e-05
ENSMUSG00000063821	Dusp29	-3.7798	0.00707539
ENSMUSG00000063903	Klk1	1.56088	7.33202e-07
ENSMUSG00000064263	Platr26	2.77114	0.00692338
ENSMUSG00000064294	Aox3	-1.30305	6.24551e-10
ENSMUSG00000064310	Zpld1	-1.5787	0.00674672
ENSMUSG00000064930	Gm23723	3.21594	0.0215702
ENSMUSG00000065208	Gm24616	1.05967	0.0166527
ENSMUSG00000065273	Gm25128	1.33702	0.028199
ENSMUSG00000065460	Mir133a-2	-3.16002	0.0187216
ENSMUSG00000065987	Cd209b	-1.44998	7.46452e-05
ENSMUSG00000066363	Serpina3f	2.19284	1.34387e-16
ENSMUSG00000066704	Cyp2b19	-2.13298	0.0459096
ENSMUSG00000066861	Oas1g	3.80479	6.06511e-161
ENSMUSG00000066867	Oas1e	2.18657	8.95024e-06
ENSMUSG00000067001	Serpinb7	-3.68142	9.04099e-05
ENSMUSG00000067006	Serpinb5	-2.67858	0.0132069
ENSMUSG00000067049	Unc93a	1.93697	0.00221565
ENSMUSG00000067206	Lrrc66	1.36091	0.0423941
ENSMUSG00000067212	H2-T23	1.25421	1.113e-51
ENSMUSG00000067215	Usp51	1.57218	0.00769365
ENSMUSG00000067231	Cyp2c65	-6.74798	0.00495998
ENSMUSG00000067242	Lgi1	-1.19674	0.0183384
ENSMUSG00000067577	A430093F15Rik	1.20928	0.000115334
ENSMUSG00000067613	Krt83	1.38617	0.00163773
ENSMUSG00000067616	Klk11	-1.40102	1.71186e-05
ENSMUSG00000068011	Mkrn2os	1.67555	2.34517e-08
ENSMUSG00000068101	Cenpm	2.17441	1.51083e-30
ENSMUSG00000068231	Vmn1r43	2.1349	0.029301
ENSMUSG00000068245	Phf11d	1.85069	2.75186e-150
ENSMUSG00000068246	Apol9b	2.65395	2.03293e-88
ENSMUSG00000068417	Pnp2	1.82631	3.76518e-39
ENSMUSG00000068606	Gm4841	2.10407	2.94518e-19
ENSMUSG00000068697	Myoz1	-5.32176	3.24279e-06
ENSMUSG00000068744	Psrc1	1.65584	3.88748e-34
ENSMUSG00000068855	H2ac20	1.64652	9.58374e-05
ENSMUSG00000068885	Lce3f	-26.5977	9.53237e-21
ENSMUSG00000068887	Lce1j	-8.62469	0.000817001
ENSMUSG00000068888	Lce1i	-9.47063	0.000427381
ENSMUSG00000068889	Lce1e	-9.81899	0.000293791
ENSMUSG00000068890	Lce1a2	-25.8346	6.71896e-21
ENSMUSG00000069265	H3c1	1.86194	0.0029714
ENSMUSG00000069268	H2bc7	2.87259	0.0234961
ENSMUSG00000069274	H4c6	2.47094	0.00829129
ENSMUSG00000069300	H2bc11	1.55976	0.00268909
ENSMUSG00000069302	H2ac12	3.12164	0.0212428
ENSMUSG00000069309	H2ac22	3.3603	0.0184165
ENSMUSG00000069310	H3c3	2.2217	2.52256e-05
ENSMUSG00000069372	Ctxn3	-4.57306	1.112e-06
ENSMUSG00000069441	Dsg1a	-5.45815	6.71754e-05
ENSMUSG00000069609	Cd300ld4	2.8216	1.9518e-05
ENSMUSG00000069670	Nkain2	-1.17424	0.0363502
ENSMUSG00000069792	Wfdc17	2.03597	1.34642e-41
ENSMUSG00000069793	Slfn9	3.0319	1.98003e-182
ENSMUSG00000069808	Tlcd3a	-1.07882	9.45184e-05
ENSMUSG00000069830	Nlrp1a	1.17588	1.44843e-14
ENSMUSG00000069910	Spdl1	1.82534	9.86117e-36
ENSMUSG00000069917	Hba-a2	-2.07339	1.88848e-06
ENSMUSG00000069919	Hba-a1	-1.93298	1.71301e-08
ENSMUSG00000070327	Rnf213	1.45887	3.17837e-44
ENSMUSG00000070385	Ampd1	-2.08255	0.00130672
ENSMUSG00000070388	Fbxo39	1.12233	0.00161312
ENSMUSG00000070419	Cyp3a57	-3.05925	0.0292091
ENSMUSG00000070421	Olfr658	2.98896	0.0208698
ENSMUSG00000070427	Il18bp	2.06231	1.38372e-97
ENSMUSG00000070524	Fcrlb	1.91903	2.69722e-13
ENSMUSG00000070530	Wfdc16	-2.33085	2.68531e-10
ENSMUSG00000070531	Wfdc6b	-1.03828	0.00166301
ENSMUSG00000070533	Wfdc8	-1.14042	2.64791e-05
ENSMUSG00000070577	Gm572	-1.09267	0.0197923
ENSMUSG00000070604	Vsig10l	-1.07168	0.000101399
ENSMUSG00000070691	Runx3	1.26959	1.24531e-37
ENSMUSG00000070719	Pla2g4d	-6.8779	0.00017522
ENSMUSG00000070732	Rbm44	1.9865	4.14871e-06
ENSMUSG00000070794	BC016548	-3.06164	0.0433666
ENSMUSG00000070985	Acnat1	-1.39282	2.60009e-06
ENSMUSG00000070990	Foxe1	-3.99051	0.000351213
ENSMUSG00000071019	Sdr16c6	-7.15753	0.00339773
ENSMUSG00000071151	Gm4799	1.26596	0.0494452
ENSMUSG00000071177	Serpina1d	2.27335	0.023601
ENSMUSG00000071262	Zfp957	2.95233	0.0478441
ENSMUSG00000071265	1700086L19Rik	1.18179	0.00658206
ENSMUSG00000071311	Gpr31b	4.74927	6.45595e-15
ENSMUSG00000071341	Egr4	3.63454	3.21906e-05
ENSMUSG00000071552	Tigit	1.56881	2.66705e-15
ENSMUSG00000071633	Gm4952	3.55551	2.78619e-05
ENSMUSG00000071713	Csf2rb	1.0748	7.32718e-38
ENSMUSG00000071714	Csf2rb2	1.42568	1.30506e-48
ENSMUSG00000071753	Cdr1os	-1.03196	0.00585442
ENSMUSG00000071858	Gm94	-26.3979	9.2795e-22
ENSMUSG00000072082	Ccnf	1.95955	1.98542e-76
ENSMUSG00000072109	A530040E14Rik	1.23501	4.67388e-09
ENSMUSG00000072553	Gm525	-1.60637	0.000472701
ENSMUSG00000072572	Slc39a2	1.11733	1.54576e-22
ENSMUSG00000072589	Gm10371	-2.13482	2.52846e-07
ENSMUSG00000072620	Slfn2	1.27192	1.07812e-53
ENSMUSG00000072621	Slfn10-ps	1.70559	2.15187e-25
ENSMUSG00000072720	Myo18b	-1.16389	0.000808794
ENSMUSG00000072844	G530011O06Rik	2.62332	4.42863e-24
ENSMUSG00000072845	Tmprss11a	-5.88945	0.000423387
ENSMUSG00000072949	Acot1	-1.2744	7.33234e-13
ENSMUSG00000072966	Gprasp2	-1.2736	4.05925e-15
ENSMUSG00000072980	Oip5	2.02141	2.46054e-30
ENSMUSG00000073051	Gm14812	-1.25409	0.0100251
ENSMUSG00000073063	Hbq1b	-1.18874	0.0446637
ENSMUSG00000073144	4930599N23Rik	1.37208	2.95724e-14
ENSMUSG00000073208	Speer4c	2.71922	2.66505e-42
ENSMUSG00000073242	Dnmt3aos	6.3019	2.91034e-10
ENSMUSG00000073375	Lrrc30	-2.9825	0.0485756
ENSMUSG00000073400	Trim10	-1.15368	0.00117619
ENSMUSG00000073407	Gm6034	1.5174	6.41441e-07
ENSMUSG00000073408	Mucl3	1.13657	0.00105709
ENSMUSG00000073409	H2-Q6	1.45512	6.41656e-30
ENSMUSG00000073411	H2-D1	1.31768	6.6803e-88
ENSMUSG00000073412	Lst1	1.20459	1.44947e-21
ENSMUSG00000073418	C4b	1.29014	1.10321e-28
ENSMUSG00000073424	Cyp4f15	-1.08748	1.25964e-26
ENSMUSG00000073489	Ifi204	2.84863	1.49996e-137
ENSMUSG00000073490	Ifi207	1.94806	5.29884e-73
ENSMUSG00000073530	Pappa2	1.21844	4.2756e-12
ENSMUSG00000073555	Gm4951	1.45843	1.03779e-17
ENSMUSG00000073598	1700066B19Rik	2.07483	1.63387e-21
ENSMUSG00000073601	Serpinb3c	-19.5764	1.00752e-15
ENSMUSG00000073602	Serpinb3b	-7.13499	0.00366062
ENSMUSG00000073705	Cenps	1.61996	1.442e-31
ENSMUSG00000073940	Hbb-bt	-2.30373	3.52752e-09
ENSMUSG00000074001	Klhl40	-2.4607	1.98398e-05
ENSMUSG00000074115	Saa1	5.0923	6.3571e-34
ENSMUSG00000074141	Il4i1	1.61024	1.82184e-19
ENSMUSG00000074146	4930579C12Rik	2.01729	0.00783203
ENSMUSG00000074151	Nlrc5	1.1379	9.48076e-20
ENSMUSG00000074155	Klk5	-6.37161	0.000699233
ENSMUSG00000074156	Ces1h	-4.54732	0.000326777
ENSMUSG00000074199	Krtdap	-11.765	1.8219e-06
ENSMUSG00000074218	Cox7a1	-1.0747	0.00206696
ENSMUSG00000074269	Rec114	-1.62664	0.00056143
ENSMUSG00000074346	Kcnd3os	-2.63179	0.016746
ENSMUSG00000074419	Pira6	1.11767	2.65867e-11
ENSMUSG00000074433	Lce3e	-25.6523	3.37627e-21
ENSMUSG00000074476	Spc24	2.10334	7.60845e-84
ENSMUSG00000074486	Bglap2	-3.12543	0.0036562
ENSMUSG00000074489	Bglap3	-3.59738	0.000209969
ENSMUSG00000074622	Mafb	1.37481	1.75744e-36
ENSMUSG00000074625	Arhgap40	-1.35692	6.39742e-06
ENSMUSG00000074647	Fam83c	-5.61759	0.000329289
ENSMUSG00000074651	Mcidas	1.15817	2.38453e-06
ENSMUSG00000074677	Sirpb1c	1.13017	5.2512e-33
ENSMUSG00000074758	Gm5535	2.82899	0.00052683
ENSMUSG00000074796	Slc4a11	1.11603	2.2424e-12
ENSMUSG00000074802	Gas2l3	1.52072	1.07948e-68
ENSMUSG00000074892	B3galt5	1.55718	7.46452e-05
ENSMUSG00000074896	Ifit3	2.62766	0
ENSMUSG00000075122	Cd80	1.92865	2.86289e-56
ENSMUSG00000075217	Fads2b	-3.29679	0.00163392
ENSMUSG00000075224	Lrrc55	1.26762	0.000414988
ENSMUSG00000075266	Cenpw	1.17053	7.21061e-15
ENSMUSG00000075269	Bex6	3.07784	9.43218e-11
ENSMUSG00000075296	Aldh3b2	-2.69061	0.000131798
ENSMUSG00000075307	Klhl41	-2.60471	5.45313e-05
ENSMUSG00000075330	A930003A15Rik	1.40239	5.11522e-06
ENSMUSG00000075334	Rprm	-1.05384	1.36594e-07
ENSMUSG00000075394	Hoxc4	-1.57936	3.9796e-05
ENSMUSG00000075502	Kbtbd6	2.02103	1.62042e-18
ENSMUSG00000075605	Slurp2	-2.43028	4.80635e-06
ENSMUSG00000075707	Dio3	1.60894	0.00216673
ENSMUSG00000076146	Mir449c	1.45978	0.0137013
ENSMUSG00000076525	Igkv1-99	2.01733	0.0204916
ENSMUSG00000076540	Igkv4-80	-2.06186	0.00855518
ENSMUSG00000076555	Igkv4-57-1	-1.03284	0.0417985
ENSMUSG00000076577	Igkv8-30	-2.06376	0.0281243
ENSMUSG00000076594	Igkv6-13	-1.24482	0.0240055
ENSMUSG00000076615	Ighg3	1.73392	0.00525328
ENSMUSG00000076666	Ighv14-4	1.11192	0.0413297
ENSMUSG00000076671	Ighv13-2	-1.81576	0.0445993
ENSMUSG00000076749	Trgc1	1.04113	6.23664e-06
ENSMUSG00000076754	Trgv2	1.07904	0.000675722
ENSMUSG00000076871	Trdj2	3.45589	0.00869318
ENSMUSG00000078144	Capns2	-3.07813	8.85351e-05
ENSMUSG00000078452	Raet1a	2.21857	1.54227e-07
ENSMUSG00000078518	Gm13030	4.06194	0.00235825
ENSMUSG00000078521	Aunip	2.67502	5.09559e-36
ENSMUSG00000078597	Cyp4a12b	-1.84771	4.89423e-07
ENSMUSG00000078605	E030025P04Rik	-1.7919	0.000158541
ENSMUSG00000078616	Trim30c	2.86098	1.10448e-52
ENSMUSG00000078763	Slfn1	1.85476	3.54759e-78
ENSMUSG00000078771	Evi2a	1.06371	7.90283e-27
ENSMUSG00000078773	Rad54b	1.61147	1.23597e-27
ENSMUSG00000078795	Ceacam15	2.407	0.00165175
ENSMUSG00000078815	Cacng6	-5.29668	0.00016506
ENSMUSG00000078853	Igtp	1.28082	3.31104e-19
ENSMUSG00000078922	Tgtp1	2.29333	2.00017e-57
ENSMUSG00000078949	R3hdml	1.98223	0.00155456
ENSMUSG00000078964	Ces1b	-1.23157	0.00873355
ENSMUSG00000079009	Gm14139	-2.57486	0.0482837
ENSMUSG00000079012	Serpina3m	2.31878	2.20613e-23
ENSMUSG00000079014	Serpina3i	2.04728	6.21791e-39
ENSMUSG00000079017	Ifi27l2a	2.74679	5.77913e-43
ENSMUSG00000079022	Col22a1	1.5125	1.0323e-15
ENSMUSG00000079025	Gsdmc	-8.21142	0.000297379
ENSMUSG00000079033	Mef2b	-1.05713	0.000706075
ENSMUSG00000079051	Vinac1	1.02726	0.0128337
ENSMUSG00000079110	Capn3	-1.17496	0.0264665
ENSMUSG00000079162	Trim43b	4.01549	0.00176398
ENSMUSG00000079186	Gzmc	3.71643	1.09928e-13
ENSMUSG00000079227	Ccr5	2.5586	1.05818e-137
ENSMUSG00000079267	Gm5930	-1.23838	0.0245284
ENSMUSG00000079278	Tmem233	-1.60106	0.000933006
ENSMUSG00000079293	Clec7a	1.44502	1.35663e-60
ENSMUSG00000079330	Lemd1	2.92551	4.42838e-06
ENSMUSG00000079339	Ifit1bl1	1.48912	3.3769e-25
ENSMUSG00000079343	C1s2	1.03928	6.08718e-06
ENSMUSG00000079355	Ackr4	-1.27677	4.8908e-12
ENSMUSG00000079419	Ms4a6c	1.87304	7.80243e-82
ENSMUSG00000079428	Tceal7	-3.75935	0.00383
ENSMUSG00000079434	Neu2	-1.36363	1.40058e-05
ENSMUSG00000079457	Gm7609	1.56691	7.82477e-07
ENSMUSG00000079460	4933403O08Rik	-2.10452	0.0193908
ENSMUSG00000079462	Gm15737	-1.00743	0.0270885
ENSMUSG00000079491	H2-T10	1.28299	3.11705e-27
ENSMUSG00000079492	Gm11127	2.33906	0.0279315
ENSMUSG00000079507	H2-Q1	-1.19039	2.83704e-23
ENSMUSG00000079553	Kifc1	2.07753	2.42945e-85
ENSMUSG00000079588	Tmem182	-1.04137	0.00450595
ENSMUSG00000079594	Cstdc6	-3.95692	0.0112182
ENSMUSG00000079605	Zbtb9	-1.76048	0.0474398
ENSMUSG00000079625	Tm4sf19	2.9641	9.20018e-13
ENSMUSG00000079644	Gm1110	-3.9164	0.00666628
ENSMUSG00000080893	Ndufa12-ps	1.01632	0.00296691
ENSMUSG00000081111	Gm5913	1.36227	0.0192471
ENSMUSG00000081604	LOC108167922	1.70185	7.81054e-05
ENSMUSG00000081953	Gm12435	1.25204	0.000435406
ENSMUSG00000082163	Gm14276	1.5284	1.68481e-16
ENSMUSG00000082419	Gm11425	1.70903	1.93779e-10
ENSMUSG00000082746	Rps12-ps1	-1.00036	0.000878024
ENSMUSG00000082778	Gm15191	2.88096	1.33067e-05
ENSMUSG00000082969	Gm12630	3.6645	0.012444
ENSMUSG00000082976	Gm15056	3.64975	1.21635e-06
ENSMUSG00000083044	Gm12416	1.1155	0.029082
ENSMUSG00000083534	H2-M6-ps	-1.71063	9.19899e-06
ENSMUSG00000083668	Gm5648	3.08479	0.0477534
ENSMUSG00000083720	Gm12901	-3.64081	0.0232401
ENSMUSG00000084773	Gm12159	-2.04625	0.00676573
ENSMUSG00000085024	C230035I16Rik	-1.0309	0.000154103
ENSMUSG00000085069	Prdm16os	-1.01102	3.6294e-24
ENSMUSG00000085077	1700049E15Rik	2.79171	0.00363788
ENSMUSG00000085327	Gm16104	1.11543	0.00846537
ENSMUSG00000085412	Halr1	-1.86641	0.0447494
ENSMUSG00000085421	4732490B19Rik	1.74609	0.029521
ENSMUSG00000085431	4930440I19Rik	3.01121	0.0203988
ENSMUSG00000085531	Slc36a3os	1.10915	0.0022936
ENSMUSG00000085649	A730032A03Rik	-3.93301	0.0243521
ENSMUSG00000085811	Cep112it	1.86889	0.0404899
ENSMUSG00000085880	Gm15229	4.05483	0.000731426
ENSMUSG00000085888	Gm12224	-3.76605	0.0160036
ENSMUSG00000085939	Cd63-ps	1.52092	2.87482e-08
ENSMUSG00000085958	A930019D19Rik	-2.88635	0.0395336
ENSMUSG00000086150	Bach2os	2.50108	1.07458e-12
ENSMUSG00000086213	A330040F15Rik	1.71474	2.98114e-07
ENSMUSG00000086264	Gm15850	1.40744	0.0300104
ENSMUSG00000086514	Gm11747	-2.43299	3.32727e-05
ENSMUSG00000086843	E030013I19Rik	-1.16294	4.8428e-25
ENSMUSG00000086943	4732414G09Rik	-1.15362	0.015859
ENSMUSG00000086947	4930522O17Rik	-1.09521	0.0070853
ENSMUSG00000087030	Gm16143	-1.33094	0.0270619
ENSMUSG00000087074	Gm14249	3.71458	0.000434311
ENSMUSG00000087090	Nctc1	-7.93502	0.000273255
ENSMUSG00000087132	A930001C03Rik	1.0355	1.68218e-05
ENSMUSG00000087166	L1td1	-1.12992	0.000284291
ENSMUSG00000087213	2810408I11Rik	1.79009	8.56355e-09
ENSMUSG00000087279	4930544D05Rik	2.87647	0.000464951
ENSMUSG00000087343	1700021N21Rik	-3.33955	0.00986581
ENSMUSG00000087410	2310065F04Rik	-6.52772	0.000448692
ENSMUSG00000089080	Gm24003	4.21465	0.00323915
ENSMUSG00000089647	Gm2245	5.17765	1.24989e-05
ENSMUSG00000089698	Gm2541	1.94909	0.0174041
ENSMUSG00000089722	Cd300ld5	1.33733	0.0195249
ENSMUSG00000089844	A530032D15Rik	1.59147	1.78945e-09
ENSMUSG00000089929	Bcl2a1b	1.48187	2.13317e-31
ENSMUSG00000089937	Gm7281	1.77128	0.0259318
ENSMUSG00000089942	Pira2	1.07855	7.21864e-15
ENSMUSG00000090066	1110002E22Rik	-1.74967	0.00160674
ENSMUSG00000090141	Gm614	1.31937	0.000342036
ENSMUSG00000090176	Cd200r2	1.55711	0.0422159
ENSMUSG00000090231	Cfb	2.66829	1.05135e-106
ENSMUSG00000090254	Gm1965	-1.3716	0.00691284
ENSMUSG00000090314	2310050C09Rik	-8.26249	0.00107221
ENSMUSG00000090356	Teddm3	-24.9527	2.8406e-21
ENSMUSG00000090550	Prlh	1.60652	0.00834418
ENSMUSG00000090588	Muc21	6.14931	9.24432e-05
ENSMUSG00000090658	Prss47	3.3256	0.0277551
ENSMUSG00000090675	Olfr111	2.38269	6.30195e-09
ENSMUSG00000090799	Klhl33	-1.17296	7.45338e-07
ENSMUSG00000090881	Phf11	1.44922	3.0543e-12
ENSMUSG00000090894	Olfr110	3.75778	0.00143002
ENSMUSG00000090942	F830016B08Rik	1.50619	3.76162e-16
ENSMUSG00000091017	Garin4	2.49957	0.0404724
ENSMUSG00000091144	Phf11c	1.14332	3.7993e-26
ENSMUSG00000091269	Gm6682	1.07017	0.0108295
ENSMUSG00000091376	Aadacl2	-6.85452	0.000774892
ENSMUSG00000091387	Gcnt4	1.28923	1.84616e-08
ENSMUSG00000091648	C2cd4d	-1.71426	0.0470871
ENSMUSG00000091649	Phf11b	1.99252	6.97039e-83
ENSMUSG00000091694	Apol11b	-1.00484	0.00596495
ENSMUSG00000091712	Sec14l5	-1.20294	9.95008e-09
ENSMUSG00000091730	Gm17230	2.1733	0.0350981
ENSMUSG00000091794	Vmn2r18	2.53201	0.00588498
ENSMUSG00000091866	Gm6257	-2.05938	0.0026576
ENSMUSG00000092021	Gbp11	1.60428	2.31494e-18
ENSMUSG00000092072	Gm4540	1.2235	0.00421483
ENSMUSG00000092349	Smim40	1.06936	0.00135955
ENSMUSG00000092353	Gm3363	-1.14761	0.00403877
ENSMUSG00000092471	Cyp21a2-ps	1.12188	0.0314302
ENSMUSG00000092574	2810047C21Rik1	2.65368	0.0401627
ENSMUSG00000092586	Ly6g6c	-2.91239	4.97815e-05
ENSMUSG00000094112	9330182O14Rik	3.6806	0.00565434
ENSMUSG00000094248	H2ac23	4.58304	2.38053e-05
ENSMUSG00000094338	H2bc13	2.18048	0.0476535
ENSMUSG00000094447	9430069I07Rik	1.53315	0.0459042
ENSMUSG00000094584	Ms4a18	3.69551	0.00437993
ENSMUSG00000094626	Tmem121b	-1.01167	1.08601e-05
ENSMUSG00000094651	Gal3st2	1.40887	1.30745e-07
ENSMUSG00000094777	H2ac24	4.24369	0.00187261
ENSMUSG00000094796	BC147527	1.64225	1.80336e-32
ENSMUSG00000094828	Trav3-3	1.19608	0.0262316
ENSMUSG00000094989	Rpl9-ps4	1.30738	0.0088635
ENSMUSG00000095061	E030018B13Rik	1.78094	0.00278929
ENSMUSG00000095276	Gfy	-1.6261	0.00134329
ENSMUSG00000095295	Gm3488	2.46578	0.0323791
ENSMUSG00000095351	Igkv3-2	1.44198	0.00621228
ENSMUSG00000095493	A630023A22Rik	2.51412	7.49207e-07
ENSMUSG00000095583	Ighv14-2	-2.16678	0.0150447
ENSMUSG00000095609	Gm21188	1.26878	5.79153e-25
ENSMUSG00000095687	Rnaset2a	1.44491	2.44483e-06
ENSMUSG00000095788	Sirpb1a	1.53226	7.22e-37
ENSMUSG00000095870	Lce1k	-8.94567	0.000696184
ENSMUSG00000095975	Cphx1	2.11336	3.64746e-07
ENSMUSG00000096001	2610528A11Rik	-2.9235	0.000508604
ENSMUSG00000096551	Trav10	2.45859	0.00780421
ENSMUSG00000096715	Igkv3-4	1.6253	0.0041987
ENSMUSG00000096878	Gm21083	5.73006	5.58072e-08
ENSMUSG00000096883	Shisa8	1.21512	3.56196e-08
ENSMUSG00000096960	A230028O05Rik	1.24325	0.00165931
ENSMUSG00000097072	Foxl2os	-3.01995	0.0494977
ENSMUSG00000097076	Platr7	1.55982	1.85772e-05
ENSMUSG00000097129	4930507D05Rik	1.71928	0.0414143
ENSMUSG00000097178	2310002F09Rik	-1.40936	4.67173e-05
ENSMUSG00000097260	Gm5706	-1.20488	0.0181418
ENSMUSG00000097279	Gm5106	1.73362	0.047753
ENSMUSG00000097368	Gm10390	-2.33716	0.00323915
ENSMUSG00000097393	D030068K23Rik	2.97011	0.0404364
ENSMUSG00000097418	Mir155hg	1.84696	8.44704e-10
ENSMUSG00000097462	9530026P05Rik	-1.34736	1.4355e-14
ENSMUSG00000097519	4930558J18Rik	1.50575	0.000919836
ENSMUSG00000097547	B230110C06Rik	-2.69421	0.0203683
ENSMUSG00000097651	4930461G14Rik	3.61392	0.0461353
ENSMUSG00000097697	4833412C05Rik	-1.27552	0.000420867
ENSMUSG00000097740	E030044B06Rik	-1.74445	7.48738e-16
ENSMUSG00000097756	A730056A06Rik	-1.21889	0.000413249
ENSMUSG00000097768	2310043M15Rik	-2.9183	0.00160661
ENSMUSG00000097789	Gm2115	-1.05355	1.5163e-05
ENSMUSG00000097804	Gm16685	1.71705	3.63317e-29
ENSMUSG00000097848	Gm807	3.9259	0.000538073
ENSMUSG00000098008	A930001A20Rik	-1.50019	1.18197e-08
ENSMUSG00000098090	2700099C18Rik	1.64928	3.48496e-35
ENSMUSG00000098318	Lockd	1.2746	8.34957e-19
ENSMUSG00000098470	C1rb	3.18499	1.6574e-14
ENSMUSG00000098489	Mir7678	-2.42364	0.00980627
ENSMUSG00000098678	Mroh6	-2.0431	0.000223921
ENSMUSG00000098679	Mir7688	1.03064	0.00963607
ENSMUSG00000098985	Gm27219	1.31805	0.00537385
ENSMUSG00000099398	Ms4a14	2.42242	9.57108e-48
ENSMUSG00000099411	2310015D24Rik	-1.09492	0.0328927
ENSMUSG00000099762	Gm21149	1.14028	1.61899e-08
ENSMUSG00000099775	Gm5960	1.7997	0.000668755
ENSMUSG00000099889	Mrgprb11-ps	-1.76596	0.0455005
ENSMUSG00000099906	Lincmd1	-5.63834	0.00493489
ENSMUSG00000099930	Gm2396	1.92948	5.12631e-06
ENSMUSG00000099974	Bcl2a1d	1.30536	7.81068e-27
ENSMUSG00000100335	2310008N11Rik	-4.31577	0.000536047
ENSMUSG00000100410	2310020H05Rik	-4.44386	0.000892098
ENSMUSG00000100550	2310039L15Rik	-1.27995	0.0166928
ENSMUSG00000100798	Gm19589	4.94114	1.0804e-05
ENSMUSG00000101172	Gm28535	1.89864	0.0257623
ENSMUSG00000101279	Gm18342	1.15368	0.0277654
ENSMUSG00000101355	H3c10	2.59567	0.0242812
ENSMUSG00000101389	Ms4a4a	2.01287	6.41779e-40
ENSMUSG00000101581	C430002N11Rik	2.07921	0.00387402
ENSMUSG00000102543	Pcdhgc5	1.54959	6.1372e-29
ENSMUSG00000102606	Rpl21-ps1	3.58804	0.00666073
ENSMUSG00000102674	8030442B05Rik	2.38166	0.0108603
ENSMUSG00000102737	1700016A09Rik	1.54902	0.037834
ENSMUSG00000102805	Arfip1.1	1.63127	0.0183907
ENSMUSG00000103243	Lce1d	-25.271	1.43088e-20
ENSMUSG00000103286	Gm5850	4.33841	0.00237974
ENSMUSG00000103406	Gm5541	2.80689	0.0320103
ENSMUSG00000104713	Gbp6	1.38233	3.31683e-25
ENSMUSG00000105096	Gbp10	2.08746	3.65326e-16
ENSMUSG00000105102	Gm35507	3.32451	0.0162306
ENSMUSG00000105504	Gbp5	1.31317	2.72367e-20
ENSMUSG00000105651	1700017M07Rik	-1.46276	0.0381178
ENSMUSG00000105830	Trgj2	3.20156	0.0380759
ENSMUSG00000105987	AI506816	1.10307	1.50879e-93
ENSMUSG00000106352	5033403H07Rik	-1.46015	5.22601e-10
ENSMUSG00000106445	Gm21190	2.20631	0.00110815
ENSMUSG00000106461	Gm20755	-1.03062	5.70621e-06
ENSMUSG00000106820	D5Ertd605e	1.17027	0.00685614
ENSMUSG00000107008	Gm2762	1.84548	0.000213339
ENSMUSG00000107108	Gm9936	2.56649	0.0399327
ENSMUSG00000107198	Gm19619	3.05114	0.0328182
ENSMUSG00000107479	2610300M13Rik	1.93158	3.30584e-06
ENSMUSG00000107722	2900060B14Rik	2.04986	0.000689152
ENSMUSG00000107824	Gm6443	2.2786	0.0297455
ENSMUSG00000108084	Gm7932	1.76853	6.66479e-30
ENSMUSG00000108322	5430431A17Rik	-1.11956	0.02217
ENSMUSG00000108354	4931431B13Rik	1.99103	0.00373953
ENSMUSG00000108362	Gm18561	1.98212	0.0304906
ENSMUSG00000108470	Gm4598	-2.90057	0.0223038
ENSMUSG00000109093	Gm39079	2.55173	1.31092e-08
ENSMUSG00000109473	B930025P03Rik	-1.13208	0.0200211
ENSMUSG00000109713	Pvrig	1.18034	0.000375743
ENSMUSG00000109827	Gm6213	-1.24947	0.000225737
ENSMUSG00000109933	Gm7600	2.47382	5.23938e-11
ENSMUSG00000110018	5430437J10Rik	1.66015	9.71672e-26
ENSMUSG00000110151	Gm38416	-4.1097	0.034459
ENSMUSG00000110235	Gm5086	1.2057	1.81372e-06
ENSMUSG00000110404	Rnf223	-2.06437	0.0024068
ENSMUSG00000110547	Gm29773	-3.59993	3.60402e-05
ENSMUSG00000110622	Iqcn	3.17526	6.59023e-06
ENSMUSG00000111118	Gm6545	1.91428	6.02901e-29
ENSMUSG00000111205	Gm39307	1.30216	0.00941382
ENSMUSG00000111709	Gm3776	-2.71773	0.0137243
ENSMUSG00000111734	Gm29825	3.6769	0.0257345
ENSMUSG00000111875	Gm5425	1.55504	0.0436696
ENSMUSG00000112023	Lilrb4b	2.06363	1.48703e-82
ENSMUSG00000112041	9530020I12Rik	-1.81673	0.00482821
ENSMUSG00000112129	Pbld1	-1.58164	3.51232e-08
ENSMUSG00000112148	Lilrb4a.1	1.33768	3.37538e-32
ENSMUSG00000112230	Ifngas1	1.48509	1.14022e-05
ENSMUSG00000112304	Gm35206	-1.73564	0.00661302
ENSMUSG00000112500	4933411E08Rik	-1.09481	0.00685544
ENSMUSG00000112739	Gm20597	-1.32499	0.0129472
ENSMUSG00000112778	Gm33677	-1.24512	0.00734882
ENSMUSG00000112792	Gm38407	1.31761	7.46958e-10
ENSMUSG00000112833	Gm36595	-2.02062	0.00459358
ENSMUSG00000112980	D430020J02Rik	1.13431	2.30888e-27
ENSMUSG00000113211	4921525O09Rik	1.1686	0.0138076
ENSMUSG00000113346	Eprn	-1.07073	0.000107406
ENSMUSG00000113362	Gm40557	1.80121	0.00511846
ENSMUSG00000113558	Tmdd1	1.86985	0.00605764
ENSMUSG00000113591	4930447K03Rik	-1.24158	0.00652991
ENSMUSG00000113634	Gm36756	3.478	0.00279958
ENSMUSG00000113679	Gm10432	1.44296	2.36104e-05
ENSMUSG00000113701	B230303A05Rik	3.59536	0.00139121
ENSMUSG00000113800	2210039B01Rik	-1.25294	0.0124164
ENSMUSG00000113998	Gm40909	1.06703	0.00114989
ENSMUSG00000114203	Gm35279	3.47131	0.0281435
ENSMUSG00000114279	H2bc14	3.63277	0.000729065
ENSMUSG00000114404	Gm40915	4.07119	0.0371951
ENSMUSG00000114608	Gm36161	1.42373	6.60564e-28
ENSMUSG00000114784	Gm47754	1.35934	9.78528e-06
ENSMUSG00000114822	Gm4813	-1.79352	0.027945
ENSMUSG00000114892	Gm4151	-2.34907	0.0233041
ENSMUSG00000114980	4933432I03Rik	1.93444	0.0107655
ENSMUSG00000115240	Gm5144	-1.14641	0.0342987
ENSMUSG00000115326	Gm35019	1.001	0.0139959
ENSMUSG00000115426	Gm19510	2.49808	7.96961e-05
ENSMUSG00000115855	Gm34643	2.70597	1.14275e-07
ENSMUSG00000115902	D730005E14Rik	1.96711	8.13303e-05
ENSMUSG00000115970	8430426J06Rik	-1.09082	2.29661e-05
ENSMUSG00000116396	Gm20556	1.22197	0.0386816
ENSMUSG00000116530	Gm32312	3.05607	0.0285448
ENSMUSG00000116912	Gm5487	1.66506	0.0373229
ENSMUSG00000116935	Gpr31a	4.78471	6.67481e-06
ENSMUSG00000117079	Gm41611	1.8431	0.000218073
ENSMUSG00000117239	Gpr31c	4.90213	6.18183e-31
ENSMUSG00000117570	Gm38410	-1.99283	4.64823e-11
ENSMUSG00000117666	Gm550	3.34195	4.3439e-07
ENSMUSG00000117916	9630028I04Rik	-1.28471	2.5682e-41
ENSMUSG00000118376	Gm9926	3.70858	0.000682257
ENSMUSG00000118505	Etv3l	-3.08921	0.0205029
ENSMUSG00000118607	Gm7592	1.3073	2.31663e-08
ENSMUSG00000118633	Ccl19-ps2	1.0556	8.82477e-06
ENSMUSG00000118672	Muc4	1.30122	1.56871e-14
ENSMUSG00000119469	Mir7679	5.6126	5.17778e-07
