# Supplementary material for: Differential lung gene expression changes in C57BL/6 and DBA/2 mice carrying an identical functional Mx1 gene reveals crucial differences in the host response
Source: BMC Genom Data. 2024 Feb 15;25:19. doi: 10.1186/s12863-024-01203-3 (PMC10870463; doi:10.1186/s12863-024-01203-3)
Supplement: Supplementary file 3 — Additional file 3. Description of data: list of DEGs from comparison of infected D2-Mx1r/r at day 3 p.i. versus D2-Mx1r/r mock controls. [file 12863_2024_1203_MOESM3_ESM.xlsx]

## Sheet: S3_DEG_DESeq2_D2Mx1_PR8F_d3_vs_
ENS_ID	SYMBOL	log2FoldChange	padj
ENSMUSG00000000028	Cdc45	1.0695	2.02717e-28
ENSMUSG00000000037	Scml2	-1.31868	9.42504e-09
ENSMUSG00000000182	Fgf23	10.013	8.75663e-24
ENSMUSG00000000197	Nalcn	-1.09037	1.38874e-05
ENSMUSG00000000202	Btbd17	3.56453	2.19241e-31
ENSMUSG00000000204	Slfn4	6.27785	0
ENSMUSG00000000247	Lhx2	2.37317	1.19348e-13
ENSMUSG00000000275	Trim25	1.31327	4.92527e-148
ENSMUSG00000000290	Itgb2	1.12178	6.2172e-68
ENSMUSG00000000359	Rem1	-1.25838	1.3013e-33
ENSMUSG00000000386	Mx1	6.85733	0
ENSMUSG00000000392	Fap	2.61077	2.1686e-73
ENSMUSG00000000394	Gcg	8.93425	4.82376e-20
ENSMUSG00000000402	Egfl6	-1.10701	3.98989e-06
ENSMUSG00000000416	Cttnbp2	-1.84826	8.47693e-47
ENSMUSG00000000552	Zfp385a	1.1275	1.49817e-75
ENSMUSG00000000555	Itga5	1.31317	3.55543e-54
ENSMUSG00000000627	Sema4f	-1.03129	7.01361e-20
ENSMUSG00000000628	Hk2	1.70109	2.03207e-37
ENSMUSG00000000682	Cd52	1.86409	3.73691e-67
ENSMUSG00000000693	Loxl3	1.10712	1.23046e-47
ENSMUSG00000000730	Dnmt3l	2.06055	7.80696e-13
ENSMUSG00000000731	Aire	1.83595	0.00129691
ENSMUSG00000000791	Il12rb1	2.62495	2.07649e-79
ENSMUSG00000000792	Slc5a5	1.95411	1.14561e-13
ENSMUSG00000000817	Fasl	1.49335	7.6227e-13
ENSMUSG00000000901	Mmp11	-1.54255	7.05973e-86
ENSMUSG00000000903	Vpreb3	-1.72469	5.99536e-38
ENSMUSG00000000957	Mmp14	1.45077	2.02055e-101
ENSMUSG00000000982	Ccl3	4.53115	1.71956e-159
ENSMUSG00000000983	Wfdc18	2.81373	2.14306e-08
ENSMUSG00000001014	Icam4	1.21536	4.46197e-16
ENSMUSG00000001020	S100a4	1.42872	9.25608e-10
ENSMUSG00000001023	S100a5	3.19515	0.00986434
ENSMUSG00000001095	Slc13a2	1.85137	3.47881e-18
ENSMUSG00000001123	Lgals9	2.71419	0
ENSMUSG00000001131	Timp1	6.27859	0
ENSMUSG00000001156	Mxd1	2.56957	9.44193e-153
ENSMUSG00000001166	Oas1c	1.15365	7.17476e-46
ENSMUSG00000001225	Slc26a3	-1.1785	0.0166834
ENSMUSG00000001227	Sema6b	1.20091	7.39856e-45
ENSMUSG00000001228	Uhrf1	1.51406	3.22147e-60
ENSMUSG00000001348	Acp5	1.16229	3.51303e-20
ENSMUSG00000001444	Tbx21	1.17465	3.3607e-14
ENSMUSG00000001473	Tubb6	1.23544	1.23362e-64
ENSMUSG00000001497	Pax9	1.14314	0.0305572
ENSMUSG00000001558	Klhl10	-1.20473	0.00424841
ENSMUSG00000001627	Ifrd1	1.54002	3.20685e-145
ENSMUSG00000001707	Eef1e1	1.08575	2.2598e-53
ENSMUSG00000001750	Tcirg1	1.8352	1.26167e-173
ENSMUSG00000001773	Folh1	1.598	0.00311108
ENSMUSG00000001999	Blvra	1.02992	5.20995e-54
ENSMUSG00000002007	Srpk3	-1.23976	1.26688e-08
ENSMUSG00000002012	Pnck	-1.23615	1.26518e-20
ENSMUSG00000002057	Foxn1	2.22938	0.00698133
ENSMUSG00000002068	Ccne1	2.0549	2.50709e-84
ENSMUSG00000002100	Mybpc3	1.11884	2.31114e-05
ENSMUSG00000002103	Acp2	1.24998	1.39196e-136
ENSMUSG00000002111	Spi1	1.83153	1.13427e-135
ENSMUSG00000002227	Mov10	2.13745	1.74238e-243
ENSMUSG00000002233	Rhoc	1.04758	1.65094e-49
ENSMUSG00000002266	Zim1	-1.27885	5.17759e-06
ENSMUSG00000002289	Angptl4	1.94782	1.9977e-16
ENSMUSG00000002307	Daxx	3.12517	0
ENSMUSG00000002325	Irf9	1.95918	0
ENSMUSG00000002341	Ncan	-2.26098	2.50442e-09
ENSMUSG00000002588	Pon1	-1.45034	2.46757e-16
ENSMUSG00000002602	Axl	1.4303	2.92458e-154
ENSMUSG00000002664	Pspn	3.17554	0.000397679
ENSMUSG00000002699	Lcp2	1.77924	1.42282e-140
ENSMUSG00000002728	Naa20	1.2034	7.67117e-152
ENSMUSG00000002771	Grin2d	-1.2313	2.46465e-66
ENSMUSG00000002797	Ggct	1.09562	1.14772e-45
ENSMUSG00000002847	Pla1a	5.05464	4.03955e-113
ENSMUSG00000002897	Il17ra	1.14846	1.30711e-98
ENSMUSG00000002983	Relb	1.64604	3.21294e-119
ENSMUSG00000002992	Apoc2	3.93516	0.0364113
ENSMUSG00000003051	Elf3	1.14516	3.74977e-22
ENSMUSG00000003206	Ebi3	1.27326	7.25307e-22
ENSMUSG00000003273	Car11	-1.31431	3.80057e-11
ENSMUSG00000003283	Hck	1.81547	1.09126e-203
ENSMUSG00000003436	Dll3	1.74185	0.040665
ENSMUSG00000003477	Inmt	-1.60327	4.84359e-77
ENSMUSG00000003484	Cyp4f18	1.57116	5.6408e-35
ENSMUSG00000003617	Cp	1.32962	4.47569e-63
ENSMUSG00000003657	Calb2	-1.10421	0.00239764
ENSMUSG00000003665	Has1	2.04681	3.01774e-09
ENSMUSG00000003752	Itpkc	1.0801	1.25587e-40
ENSMUSG00000003882	Il7r	1.42747	2.16497e-61
ENSMUSG00000003934	Efnb3	1.07284	1.25279e-07
ENSMUSG00000004035	Gstm7	-1.58313	5.8738e-40
ENSMUSG00000004040	Stat3	1.12774	1.364e-84
ENSMUSG00000004105	Angptl2	-1.41354	4.92909e-100
ENSMUSG00000004110	Cacna1e	-1.14246	1.30047e-05
ENSMUSG00000004187	Kifc2	-1.38139	4.78293e-77
ENSMUSG00000004266	Ptpn6	1.64007	1.63057e-88
ENSMUSG00000004296	Il12b	4.78521	1.39365e-96
ENSMUSG00000004328	Hif3a	1.69739	3.16097e-11
ENSMUSG00000004359	Spic	2.00713	4.00038e-19
ENSMUSG00000004371	Il11	2.15485	1.21841e-21
ENSMUSG00000004446	Bid	1.64958	5.55588e-113
ENSMUSG00000004460	Dnajb11	1.0873	3.89962e-146
ENSMUSG00000004473	Clec11a	-1.1589	3.24023e-11
ENSMUSG00000004540	Psg17	1.13042	4.25856e-07
ENSMUSG00000004542	Psg19	3.32992	0.00847254
ENSMUSG00000004552	Ctse	1.00008	4.90786e-29
ENSMUSG00000004612	Nkg7	1.3681	7.69791e-32
ENSMUSG00000004707	Ly9	1.4528	4.52689e-38
ENSMUSG00000004709	Cd244a	1.39825	1.24408e-41
ENSMUSG00000004730	Adgre1	1.59991	9.97828e-73
ENSMUSG00000004791	Pgf	2.01763	1.08143e-123
ENSMUSG00000004846	Plod3	1.07875	1.74901e-135
ENSMUSG00000004892	Bcan	-2.93014	4.44961e-71
ENSMUSG00000004952	Rasa4	2.55367	1.65251e-173
ENSMUSG00000005054	Cstb	1.74821	1.70207e-87
ENSMUSG00000005057	Sh2b2	1.06938	2.41576e-08
ENSMUSG00000005087	Cd44	1.09704	4.88301e-59
ENSMUSG00000005237	Dnah2	-1.53181	1.25069e-37
ENSMUSG00000005320	Fgfr4	-1.56743	2.05649e-33
ENSMUSG00000005338	Cadm3	1.30294	4.43606e-10
ENSMUSG00000005373	Mlxipl	-1.39079	0.0112206
ENSMUSG00000005410	Mcm5	1.13374	8.53967e-59
ENSMUSG00000005413	Hmox1	1.53697	4.43707e-108
ENSMUSG00000005470	Asf1b	1.10883	2.85276e-23
ENSMUSG00000005481	Ddx39a	1.01604	2.159e-96
ENSMUSG00000005540	Fcer2a	-1.3932	1.5578e-15
ENSMUSG00000005640	Insrr	3.16029	4.7999e-38
ENSMUSG00000005667	Mthfd2	2.83399	0
ENSMUSG00000005681	Apoa2	2.64364	0.00038817
ENSMUSG00000005686	Ampd3	1.05708	3.59645e-56
ENSMUSG00000005705	Agrp	-1.18265	0.000207718
ENSMUSG00000005800	Mmp8	3.75219	1.7732e-226
ENSMUSG00000005864	Cnga2	1.18695	2.5908e-09
ENSMUSG00000005892	Trh	-2.97427	0.014336
ENSMUSG00000005947	Itgae	-1.26542	1.31408e-21
ENSMUSG00000005952	Trpv1	-1.79795	0.010856
ENSMUSG00000006014	Prg4	1.66342	9.82813e-07
ENSMUSG00000006056	Calcoco2	-1.7971	8.32473e-12
ENSMUSG00000006143	Upk3bl	3.53018	3.53203e-05
ENSMUSG00000006204	Cdcp3	-2.55741	1.59178e-05
ENSMUSG00000006216	Clcnkb	3.54011	5.74679e-09
ENSMUSG00000006235	Epor	-1.28407	2.0581e-20
ENSMUSG00000006241	Ccdc159	-1.62874	1.97628e-33
ENSMUSG00000006269	Atp6v1b1	-3.74919	8.16393e-47
ENSMUSG00000006311	Etv2	5.84854	4.61062e-06
ENSMUSG00000006344	Ggt5	1.13252	4.34778e-36
ENSMUSG00000006403	Adamts4	4.3834	3.2071e-154
ENSMUSG00000006418	Rnf114	1.65909	6.15484e-287
ENSMUSG00000006445	Epha2	1.13835	4.44904e-53
ENSMUSG00000006519	Cyba	1.17986	9.2313e-49
ENSMUSG00000006542	Prkag3	-1.46495	6.14787e-29
ENSMUSG00000006574	Slc4a1	-2.30392	2.43491e-07
ENSMUSG00000006585	Cdt1	1.19394	5.12795e-62
ENSMUSG00000006586	Runx1t1	-1.1128	1.02803e-55
ENSMUSG00000006724	Cyp27b1	1.50766	0.00587973
ENSMUSG00000006764	Tph2	3.21696	1.71313e-07
ENSMUSG00000006784	Odad4	-1.26293	2.37193e-32
ENSMUSG00000006818	Sod2	1.01387	6.14352e-57
ENSMUSG00000006930	Hap1	2.32388	0
ENSMUSG00000007080	Pole	1.05903	7.4199e-23
ENSMUSG00000007107	Atp1a4	-1.07159	3.58713e-06
ENSMUSG00000007279	Scube2	-1.88441	7.90587e-52
ENSMUSG00000007659	Bcl2l1	1.23236	1.60729e-82
ENSMUSG00000007682	Dio2	4.27355	7.51343e-27
ENSMUSG00000007888	Crlf1	-1.56551	3.50252e-126
ENSMUSG00000008153	Clstn3	-1.12704	0.0303494
ENSMUSG00000008206	Cers4	-1.04834	8.93081e-108
ENSMUSG00000008318	Relt	1.11544	1.47351e-32
ENSMUSG00000008384	Sertad1	1.12719	2.28402e-30
ENSMUSG00000008438	Adam21	1.25177	0.0489546
ENSMUSG00000008461	Fut1	2.17339	4.119e-09
ENSMUSG00000008482	Rnf151	1.95228	0.00608992
ENSMUSG00000008496	Pou2f2	1.0495	2.0657e-21
ENSMUSG00000008822	Acyp1	-1.14002	2.16252e-51
ENSMUSG00000008999	Bmp7	-1.01005	1.63032e-15
ENSMUSG00000009115	Spatc1l	2.08887	8.15377e-05
ENSMUSG00000009185	Ccl8	3.93737	6.85026e-76
ENSMUSG00000009214	Mymk	3.64949	6.39023e-35
ENSMUSG00000009292	Trpm2	1.56495	6.7682e-29
ENSMUSG00000009378	Slc16a12	-1.00283	1.82015e-14
ENSMUSG00000009628	Tex15	-1.33175	1.03832e-18
ENSMUSG00000009654	Oit3	-1.06371	3.26524e-05
ENSMUSG00000009670	Tex11	-1.18338	3.26917e-07
ENSMUSG00000009772	Nuak2	1.73524	1.22985e-98
ENSMUSG00000009900	Wnt3a	-1.5067	4.51864e-49
ENSMUSG00000010044	Zmynd10	-1.13648	2.95507e-26
ENSMUSG00000010086	Rnf112	-2.50525	9.47818e-19
ENSMUSG00000010095	Slc3a2	1.11813	3.88907e-78
ENSMUSG00000010307	Tmem86a	1.26334	4.90958e-59
ENSMUSG00000010311	Optc	-1.18817	3.74754e-08
ENSMUSG00000010358	Ifi35	2.2288	4.96227e-212
ENSMUSG00000010362	Rdm1	-1.08973	1.63989e-58
ENSMUSG00000010461	Eya4	1.25416	2.27959e-10
ENSMUSG00000010529	Gm266	1.80627	0.00140034
ENSMUSG00000010601	Apol7a	3.20159	2.77313e-80
ENSMUSG00000010651	Acaa1b	-1.36281	1.08409e-08
ENSMUSG00000010755	Cars	1.10238	2.32928e-82
ENSMUSG00000010803	Gabra1	-1.74616	0.018284
ENSMUSG00000011008	Mcoln2	1.72243	2.04528e-27
ENSMUSG00000011114	Tbrg1	1.03831	3.07993e-192
ENSMUSG00000011154	Cfap161	-1.10607	4.11335e-23
ENSMUSG00000011179	Odc1	1.15847	7.15663e-116
ENSMUSG00000011267	Zfp296	1.06662	4.63094e-18
ENSMUSG00000011463	Cpb1	-2.34295	1.4231e-13
ENSMUSG00000011658	Fuz	-1.00686	4.63992e-54
ENSMUSG00000012017	Scarf2	-1.04314	2.8105e-51
ENSMUSG00000012187	Mogat1	-1.21066	0.0418553
ENSMUSG00000012396	Nanog	-1.35066	0.00902593
ENSMUSG00000012428	Steap4	2.26566	1.07601e-76
ENSMUSG00000012519	Mlkl	3.39708	0
ENSMUSG00000012819	Cdh23	1.17199	1.05687e-05
ENSMUSG00000013033	Adgrl1	-1.0298	1.91012e-56
ENSMUSG00000013089	Etv5	-1.22135	3.8493e-13
ENSMUSG00000013338	Fer1l4	-1.19444	1.04785e-10
ENSMUSG00000013418	B4galnt2	1.19148	0.0191787
ENSMUSG00000013523	Bcas1	-1.41427	3.37614e-49
ENSMUSG00000013611	Snx31	-2.50383	8.52578e-07
ENSMUSG00000013643	Lypd8	2.06987	6.16592e-06
ENSMUSG00000013653	1810065E05Rik	4.8097	9.84718e-07
ENSMUSG00000013707	Tnfaip8l2	1.08404	6.09312e-30
ENSMUSG00000013846	St3gal1	1.10807	5.88795e-46
ENSMUSG00000013974	Mcemp1	1.05065	1.07488e-32
ENSMUSG00000014030	Pax5	-1.01736	6.04313e-08
ENSMUSG00000014453	Blk	-1.00407	6.99907e-08
ENSMUSG00000014543	Klra17	2.37536	7.15237e-33
ENSMUSG00000014599	Csf1	1.66116	6.8943e-202
ENSMUSG00000014704	Hoxa2	-1.21274	1.12991e-14
ENSMUSG00000014773	Dll1	1.31072	1.89915e-28
ENSMUSG00000014782	Plekhg4	1.27747	1.94344e-09
ENSMUSG00000014846	Tppp3	-1.38841	9.24739e-61
ENSMUSG00000014852	Adamts13	-1.17799	0.00108558
ENSMUSG00000014867	Surf4	1.02893	2.32639e-161
ENSMUSG00000014905	Dnajb9	1.04624	6.93669e-50
ENSMUSG00000015090	Ptgds	-1.06402	0.00648103
ENSMUSG00000015093	Clic3	-1.17255	1.75876e-48
ENSMUSG00000015312	Gadd45b	1.1486	2.90875e-71
ENSMUSG00000015340	Cybb	1.74308	3.09753e-64
ENSMUSG00000015354	Pcolce2	-2.04291	8.76685e-145
ENSMUSG00000015355	Cd48	1.16661	4.95611e-55
ENSMUSG00000015396	Cd83	1.24282	1.54073e-35
ENSMUSG00000015437	Gzmb	4.12081	4.43584e-115
ENSMUSG00000015441	Gzmf	7.46077	5.74754e-12
ENSMUSG00000015451	C4a	2.02258	2.26079e-76
ENSMUSG00000015467	Egfl8	-1.0823	5.64529e-15
ENSMUSG00000015652	Steap1	1.17183	2.65408e-09
ENSMUSG00000015656	Hspa8	1.13705	1.85709e-19
ENSMUSG00000015733	Capza2	1.07772	2.59809e-180
ENSMUSG00000015852	Fcrls	-1.88162	2.98338e-29
ENSMUSG00000015854	Cd5l	2.49191	0.000248081
ENSMUSG00000015947	Fcgr1	5.36507	0
ENSMUSG00000015950	Ncf1	1.12583	6.2403e-43
ENSMUSG00000015962	1700016C15Rik	-1.38556	0.00151296
ENSMUSG00000015966	Il17rb	1.36293	1.22529e-07
ENSMUSG00000016179	Camk1g	-1.06566	0.000280856
ENSMUSG00000016206	H2-M3	1.83341	1.47876e-105
ENSMUSG00000016256	Ctsz	1.5734	1.21559e-109
ENSMUSG00000016386	Mpped2	-1.12949	3.67132e-19
ENSMUSG00000016458	Wt1	1.13135	0.000161542
ENSMUSG00000016496	Cd274	4.14536	0
ENSMUSG00000016498	Pdcd1lg2	2.12195	6.963e-30
ENSMUSG00000016529	Il10	3.67841	4.98573e-13
ENSMUSG00000016559	H3f3b	1.07539	5.07128e-134
ENSMUSG00000016995	Matn4	-1.63032	4.28594e-82
ENSMUSG00000017002	Slpi	1.19229	0.00311214
ENSMUSG00000017007	Rbpjl	-1.91847	3.53161e-94
ENSMUSG00000017009	Sdc4	1.08754	8.02362e-48
ENSMUSG00000017057	Il13ra1	1.4569	3.08038e-78
ENSMUSG00000017316	Ppy	1.15454	0.00341528
ENSMUSG00000017412	Cacnb4	3.18034	5.51311e-77
ENSMUSG00000017453	Pipox	-1.61919	5.92916e-15
ENSMUSG00000017499	Cdc6	1.35144	1.1941e-30
ENSMUSG00000017652	Cd40	1.78709	5.02915e-101
ENSMUSG00000017724	Etv4	1.2632	6.42693e-12
ENSMUSG00000017754	Pltp	-1.17043	8.90593e-71
ENSMUSG00000017830	Dhx58	4.2404	0
ENSMUSG00000017868	Sgk2	1.8466	3.13981e-05
ENSMUSG00000017929	B4galt5	1.68993	7.06488e-147
ENSMUSG00000018008	Cyth4	1.2789	1.27075e-43
ENSMUSG00000018012	Rac3	-1.55574	1.0411e-46
ENSMUSG00000018126	Baiap2l2	-1.87121	6.48734e-15
ENSMUSG00000018143	Mafk	1.24304	4.26518e-54
ENSMUSG00000018171	Vmp1	1.23318	2.04581e-135
ENSMUSG00000018341	Il12rb2	1.80351	1.2806e-46
ENSMUSG00000018411	Mapt	-1.06788	4.0089e-73
ENSMUSG00000018427	Ypel2	-1.25404	4.33562e-60
ENSMUSG00000018451	6330403K07Rik	-1.30564	6.54871e-39
ENSMUSG00000018500	Adora2b	1.08162	4.32072e-14
ENSMUSG00000018543	1700001P01Rik	3.89519	1.35957e-21
ENSMUSG00000018554	Ybx2	-1.81285	3.26512e-21
ENSMUSG00000018570	2810408A11Rik	-1.63942	2.6147e-14
ENSMUSG00000018774	Cd68	1.84407	4.65352e-183
ENSMUSG00000018800	Abca5	-1.37245	3.22264e-45
ENSMUSG00000018868	Pnpla5	1.38465	0.00797685
ENSMUSG00000018899	Irf1	1.76671	6.20886e-81
ENSMUSG00000018907	Alox12e	2.16281	6.69418e-17
ENSMUSG00000018916	Csf2	1.5693	1.38601e-15
ENSMUSG00000018919	Tm4sf5	2.03187	3.2238e-16
ENSMUSG00000018920	Cxcl16	1.77012	2.33419e-191
ENSMUSG00000018924	Alox15	1.02006	0.000126072
ENSMUSG00000018925	Heatr9	1.76013	4.79424e-27
ENSMUSG00000018930	Ccl4	5.69319	5.17586e-204
ENSMUSG00000018986	Slfn3	2.72069	2.21734e-99
ENSMUSG00000019027	Dnah1	-1.20809	6.39542e-23
ENSMUSG00000019082	Slc25a22	2.3396	2.41705e-297
ENSMUSG00000019122	Ccl9	2.32016	1.56544e-92
ENSMUSG00000019178	Styxl1	-1.13322	2.926e-10
ENSMUSG00000019230	Lhx9	2.93974	0.00088657
ENSMUSG00000019232	Etnppl	2.27487	0.0153813
ENSMUSG00000019368	Sec14l4	-1.08905	2.75451e-15
ENSMUSG00000019437	Tlcd1	-1.00505	9.563e-28
ENSMUSG00000019489	Cd70	3.37243	0.0235714
ENSMUSG00000019762	Iyd	-1.21156	1.33747e-21
ENSMUSG00000019815	Zc2hc1b	2.95435	0.00594354
ENSMUSG00000019817	Plagl1	-1.32899	9.64067e-75
ENSMUSG00000019832	Rab32	1.86519	1.10519e-158
ENSMUSG00000019850	Tnfaip3	2.32417	2.05619e-141
ENSMUSG00000019866	Crybg1	2.04951	3.16567e-147
ENSMUSG00000019874	Fabp7	1.23908	0.00159201
ENSMUSG00000019876	Pkib	1.17022	7.70425e-30
ENSMUSG00000019880	Rspo3	2.05392	4.12684e-34
ENSMUSG00000019890	Nts	1.41473	9.38563e-05
ENSMUSG00000019894	Slc6a15	-1.81281	2.74988e-24
ENSMUSG00000019945	Cabcoco1	-1.32891	7.35791e-25
ENSMUSG00000019987	Arg1	2.55751	5.71614e-22
ENSMUSG00000019992	Mtfr2	1.5563	7.31956e-20
ENSMUSG00000020017	Hal	2.59176	4.00383e-50
ENSMUSG00000020019	Ntn4	-1.00494	2.03708e-39
ENSMUSG00000020032	Nuak1	-1.18386	1.07457e-36
ENSMUSG00000020052	Ascl1	-1.57041	1.34302e-08
ENSMUSG00000020053	Igf1	1.68622	1.81486e-28
ENSMUSG00000020059	Sycp3	-1.54328	0.0183169
ENSMUSG00000020072	Pbld2	-1.22242	1.58622e-15
ENSMUSG00000020077	Srgn	1.16304	2.56048e-68
ENSMUSG00000020089	Ppa1	2.39423	2.43167e-193
ENSMUSG00000020096	Tbata	-2.35702	4.37293e-22
ENSMUSG00000020100	Slc29a3	1.80923	2.56078e-99
ENSMUSG00000020108	Ddit4	1.04154	1.97492e-09
ENSMUSG00000020120	Plek	1.74193	1.87608e-118
ENSMUSG00000020123	Avpr1a	-1.74134	2.63835e-17
ENSMUSG00000020125	Elane	2.15644	0.00471526
ENSMUSG00000020135	Apc2	-1.24991	5.09371e-27
ENSMUSG00000020150	Gamt	-1.19832	5.04024e-30
ENSMUSG00000020169	Best3	-1.20285	4.9713e-13
ENSMUSG00000020177	9530003J23Rik	-1.28789	0.00218312
ENSMUSG00000020178	Adora2a	1.17281	7.94653e-26
ENSMUSG00000020181	Nav3	2.21117	2.02487e-77
ENSMUSG00000020182	Ddc	-1.9749	9.27192e-34
ENSMUSG00000020183	Cpm	-1.80421	2.44453e-16
ENSMUSG00000020218	Wif1	-1.26621	1.01114e-40
ENSMUSG00000020234	4930404N11Rik	-1.46925	3.25362e-26
ENSMUSG00000020251	Glt8d2	-1.64471	5.91949e-44
ENSMUSG00000020256	Aldh1l2	1.32989	2.33204e-20
ENSMUSG00000020275	Rel	1.02982	5.72537e-45
ENSMUSG00000020309	Chac2	1.09782	2.17256e-30
ENSMUSG00000020310	Madcam1	3.34135	0.00030106
ENSMUSG00000020312	Shc2	-1.01617	2.57824e-15
ENSMUSG00000020323	Prss57	1.1783	0.0183783
ENSMUSG00000020332	Meikin	5.08425	5.79036e-06
ENSMUSG00000020363	Gfpt2	2.19745	5.72237e-54
ENSMUSG00000020381	Mrnip	-1.08341	1.45548e-18
ENSMUSG00000020389	Cdkl3	1.01882	4.61938e-39
ENSMUSG00000020399	Havcr2	2.35166	5.04196e-114
ENSMUSG00000020400	Tnip1	1.19052	1.94235e-111
ENSMUSG00000020407	Upp1	1.29448	1.27238e-26
ENSMUSG00000020411	Nipal4	1.455	0.0429146
ENSMUSG00000020435	Osbp2	-1.1194	1.13273e-06
ENSMUSG00000020437	Myo1g	1.08566	4.25251e-52
ENSMUSG00000020464	Pnpt1	1.72994	2.25581e-239
ENSMUSG00000020484	Xbp1	1.04719	5.09587e-85
ENSMUSG00000020490	Btnl10	-3.50077	0.0167139
ENSMUSG00000020524	Gria1	-1.53484	7.77125e-23
ENSMUSG00000020532	Acaca	-1.05857	0.00299812
ENSMUSG00000020566	Atp6v1c2	-1.26512	1.19295e-22
ENSMUSG00000020571	Pdia6	1.05699	5.38258e-52
ENSMUSG00000020572	Nampt	2.26398	4.84022e-247
ENSMUSG00000020581	Agr2	1.85033	2.80673e-15
ENSMUSG00000020591	Ntsr2	2.43851	6.58361e-08
ENSMUSG00000020623	Map2k6	-1.56774	4.62552e-33
ENSMUSG00000020638	Cmpk2	4.26829	0
ENSMUSG00000020641	Rsad2	6.97552	0
ENSMUSG00000020642	Rnf144a	-1.43033	2.34511e-28
ENSMUSG00000020646	Mboat2	-1.10704	2.45377e-17
ENSMUSG00000020651	Slc26a4	1.11006	0.000132999
ENSMUSG00000020676	Ccl11	2.57362	2.41966e-80
ENSMUSG00000020682	Mmp28	-1.06485	2.46215e-33
ENSMUSG00000020684	Rasl10b	2.94026	1.07835e-62
ENSMUSG00000020695	Mrc2	-1.11941	9.61545e-31
ENSMUSG00000020701	Tmem132e	1.77108	0.007593
ENSMUSG00000020702	Ccl1	5.6787	7.63236e-29
ENSMUSG00000020704	Asic2	4.05422	1.31157e-18
ENSMUSG00000020707	Rnf135	1.21514	2.49073e-92
ENSMUSG00000020709	Adap2	1.75026	9.77198e-93
ENSMUSG00000020723	Cacng4	-1.75525	6.99839e-08
ENSMUSG00000020734	Grin2c	-1.20884	2.80789e-11
ENSMUSG00000020790	Ankfy1	1.19354	1.63653e-85
ENSMUSG00000020806	Rhbdf2	1.02891	6.16236e-83
ENSMUSG00000020811	Wscd1	-1.80555	6.79227e-85
ENSMUSG00000020846	Rflnb	-1.21318	3.4373e-57
ENSMUSG00000020848	Doc2b	1.02029	8.70713e-06
ENSMUSG00000020867	Spata20	1.95034	2.40204e-11
ENSMUSG00000020869	Lrrc59	1.27734	1.94832e-238
ENSMUSG00000020870	Cdc34b	-1.54828	0.040178
ENSMUSG00000020871	Dlx4	-2.30876	1.00211e-14
ENSMUSG00000020884	Asgr1	-3.84605	4.629e-37
ENSMUSG00000020889	Nr1d1	-1.34853	3.93417e-29
ENSMUSG00000020893	Per1	1.14789	0.00227787
ENSMUSG00000020897	Aurkb	1.0575	6.32219e-28
ENSMUSG00000020900	Myh10	-1.07888	3.0212e-49
ENSMUSG00000020901	Pik3r5	1.44167	4.26536e-87
ENSMUSG00000020912	Krt12	4.25341	0.000450808
ENSMUSG00000020926	Adam11	1.04278	1.95526e-13
ENSMUSG00000020928	Higd1b	-1.02894	5.94836e-31
ENSMUSG00000020953	Coch	3.79056	2.85539e-75
ENSMUSG00000020990	Cdkl1	-1.51891	5.86273e-22
ENSMUSG00000021025	Nfkbia	1.25433	2.06443e-38
ENSMUSG00000021032	Ngb	-1.55539	2.27839e-29
ENSMUSG00000021056	Tex21	4.89998	1.81803e-10
ENSMUSG00000021057	Akap5	-1.52453	9.41278e-74
ENSMUSG00000021078	Tomm20l	-1.42411	0.000158989
ENSMUSG00000021091	Serpina3n	4.81253	0
ENSMUSG00000021109	Hif1a	1.40135	3.19622e-75
ENSMUSG00000021118	Plek2	1.06681	2.11096e-08
ENSMUSG00000021125	Arg2	1.55873	2.13928e-36
ENSMUSG00000021133	Susd6	1.35068	1.00393e-73
ENSMUSG00000021148	Gm9745	4.86627	0.000400474
ENSMUSG00000021186	Fbln5	-1.49498	2.25451e-76
ENSMUSG00000021190	Lgmn	2.02316	2.98535e-189
ENSMUSG00000021198	Unc79	-1.53199	1.82695e-21
ENSMUSG00000021208	Ifi27l2b	4.2565	9.13764e-76
ENSMUSG00000021223	Papln	-1.41429	3.00764e-08
ENSMUSG00000021242	Npc2	1.09277	2.49272e-54
ENSMUSG00000021266	Wars	1.46111	9.3048e-87
ENSMUSG00000021268	Meg3	-1.32885	2.97584e-13
ENSMUSG00000021278	Amn	3.33143	2.29332e-21
ENSMUSG00000021281	Tnfaip2	2.02069	1.25924e-129
ENSMUSG00000021286	Zfyve21	-1.02668	2.56145e-41
ENSMUSG00000021294	Kif26a	-1.22895	7.24146e-34
ENSMUSG00000021298	Gpr132	1.0547	1.22228e-29
ENSMUSG00000021322	Aoah	3.2367	1.86576e-210
ENSMUSG00000021379	Id4	-1.21799	2.89304e-53
ENSMUSG00000021381	Barx1	1.7367	0.0152393
ENSMUSG00000021388	Aspn	-1.29696	5.32188e-32
ENSMUSG00000021390	Ogn	-1.17658	7.40143e-39
ENSMUSG00000021403	Serpinb9b	2.13754	2.35154e-30
ENSMUSG00000021423	Ly86	2.08657	3.37719e-66
ENSMUSG00000021448	Shc3	-1.81594	0.00219846
ENSMUSG00000021451	Sema4d	1.9688	1.07589e-137
ENSMUSG00000021453	Gadd45g	2.14598	2.58002e-102
ENSMUSG00000021461	Fancc	-1.06456	1.24069e-37
ENSMUSG00000021482	Prxl2c	-1.09642	1.88575e-73
ENSMUSG00000021499	Catsper3	-1.6454	0.00333425
ENSMUSG00000021509	Slc25a48	1.44605	5.37421e-05
ENSMUSG00000021565	Slc6a19	2.44726	0.000161163
ENSMUSG00000021566	Slc6a19os	3.39979	0.0199656
ENSMUSG00000021573	Tppp	-1.26993	1.59564e-51
ENSMUSG00000021575	Ahrr	1.19654	3.53643e-05
ENSMUSG00000021590	Spata9	3.28779	0.000288006
ENSMUSG00000021591	Glrx	1.53766	7.10348e-81
ENSMUSG00000021608	Lpcat1	-1.07975	1.53395e-08
ENSMUSG00000021614	Vcan	3.86084	1.7304e-247
ENSMUSG00000021624	Cd180	3.00141	4.56504e-126
ENSMUSG00000021640	Naip1	2.23941	7.83608e-16
ENSMUSG00000021643	Serf1	-1.19837	9.81293e-22
ENSMUSG00000021646	Mccc2	-1.15	1.3013e-35
ENSMUSG00000021662	Arhgef28	-1.01291	2.89722e-30
ENSMUSG00000021676	Iqgap2	1.52413	2.26125e-57
ENSMUSG00000021679	S100z	-2.80779	0.000183756
ENSMUSG00000021684	Pde8b	-1.5486	4.7194e-58
ENSMUSG00000021690	Jmy	-1.00339	3.07618e-37
ENSMUSG00000021707	Dhfr	2.45102	2.0843e-156
ENSMUSG00000021708	Rasgrf2	-1.09402	7.77657e-36
ENSMUSG00000021719	Rgs7bp	-1.04266	1.3153e-21
ENSMUSG00000021730	Hcn1	-1.65961	5.30292e-18
ENSMUSG00000021747	Cfap20dc	-1.16816	1.06553e-11
ENSMUSG00000021750	Fam107a	1.03124	1.14534e-08
ENSMUSG00000021758	Ddx4	3.60801	6.23639e-31
ENSMUSG00000021763	Cspg4b	-1.2543	2.8377e-36
ENSMUSG00000021765	Fst	1.03659	7.78257e-12
ENSMUSG00000021768	Dusp13	1.15168	0.0262851
ENSMUSG00000021789	Sftpa1	-1.05472	9.45694e-08
ENSMUSG00000021790	Dydc1	-1.39426	7.30623e-10
ENSMUSG00000021803	Cdhr1	1.89143	9.21115e-10
ENSMUSG00000021822	Plau	1.96482	3.19675e-92
ENSMUSG00000021877	Arf4	1.03685	3.65363e-131
ENSMUSG00000021879	Dnah12	-1.10693	1.35851e-16
ENSMUSG00000021880	Rnase6	1.7018	1.36567e-60
ENSMUSG00000021886	Gpr65	2.53908	4.88111e-87
ENSMUSG00000021933	Gucy1b2	-3.19456	0.0175779
ENSMUSG00000021939	Ctsb	1.6875	5.87584e-275
ENSMUSG00000021940	Ptpn20	-2.15644	7.19095e-09
ENSMUSG00000021943	Gdf10	-1.46453	9.58207e-16
ENSMUSG00000021948	Prkcd	1.0262	3.66849e-91
ENSMUSG00000021991	Cacna2d3	-1.03462	0.00125041
ENSMUSG00000021997	Lrrc63	1.81981	4.62536e-11
ENSMUSG00000022014	Epsti1	3.47703	0
ENSMUSG00000022015	Tnfsf11	1.80446	2.39149e-06
ENSMUSG00000022018	Rgcc	1.40882	1.13078e-26
ENSMUSG00000022026	Olfm4	2.26622	2.48662e-12
ENSMUSG00000022033	Pbk	1.01869	5.91427e-13
ENSMUSG00000022034	Esco2	1.22398	6.70705e-15
ENSMUSG00000022035	Ccdc25	1.29871	6.49926e-132
ENSMUSG00000022037	Clu	1.52741	8.16838e-94
ENSMUSG00000022048	Dpysl2	-1.17367	1.93722e-28
ENSMUSG00000022056	Adam7	6.65609	5.76983e-11
ENSMUSG00000022057	Adamdec1	1.20822	1.26412e-14
ENSMUSG00000022094	Slc39a14	2.7306	2.15169e-225
ENSMUSG00000022097	Sftpc	-1.73881	1.15033e-29
ENSMUSG00000022102	Dok2	1.08927	1.8386e-30
ENSMUSG00000022126	Acod1	7.81381	2.95606e-97
ENSMUSG00000022146	Osmr	1.66496	2.66092e-77
ENSMUSG00000022148	Fyb	1.71319	3.22438e-77
ENSMUSG00000022180	Slc7a8	3.15662	1.85973e-301
ENSMUSG00000022199	Slc22a17	-1.29627	4.57725e-59
ENSMUSG00000022216	Psme1	1.59595	2.27269e-224
ENSMUSG00000022218	Tgm1	2.30133	1.55247e-18
ENSMUSG00000022221	Ripk3	1.44262	2.22667e-94
ENSMUSG00000022229	Atp12a	1.87621	0.0344292
ENSMUSG00000022245	Skor1	1.28704	0.00415573
ENSMUSG00000022249	Ttc23l	4.60357	2.49389e-06
ENSMUSG00000022262	Dnah5	-1.32224	4.79902e-16
ENSMUSG00000022303	Dcstamp	1.10491	9.90359e-05
ENSMUSG00000022305	Lrp12	1.03689	4.14024e-42
ENSMUSG00000022323	Rida	-1.19219	1.34926e-59
ENSMUSG00000022340	Sybu	-1.06756	1.68901e-23
ENSMUSG00000022346	Myc	2.09325	1.22136e-120
ENSMUSG00000022367	Has2	2.3855	9.70869e-45
ENSMUSG00000022371	Col14a1	-1.00368	7.35702e-19
ENSMUSG00000022372	Sla	1.38615	4.73774e-52
ENSMUSG00000022378	Cyrib	1.36254	1.14479e-178
ENSMUSG00000022382	Wnt7b	1.22966	2.52329e-19
ENSMUSG00000022385	Gtse1	1.80753	3.28919e-94
ENSMUSG00000022408	Fam83f	1.33596	9.88033e-21
ENSMUSG00000022419	Deptor	-1.34386	1.79987e-56
ENSMUSG00000022432	Smc1b	5.27775	2.70335e-22
ENSMUSG00000022435	Upk3a	-1.96679	1.29869e-15
ENSMUSG00000022445	Cyp2d26	1.37722	0.0432198
ENSMUSG00000022449	Adamts20	-1.45728	9.63645e-21
ENSMUSG00000022456	Septin3	-2.45412	9.10154e-78
ENSMUSG00000022487	Gtsf1	4.57471	2.60763e-05
ENSMUSG00000022488	Nckap1l	1.35796	1.09824e-76
ENSMUSG00000022500	Litaf	1.90806	9.41994e-222
ENSMUSG00000022501	Prm1	4.29197	0.00016076
ENSMUSG00000022534	Mefv	3.70201	1.15469e-167
ENSMUSG00000022537	Tmem44	-1.31585	3.96684e-93
ENSMUSG00000022543	Dnaaf8	-1.01443	2.17979e-10
ENSMUSG00000022546	Gpt	-1.47664	2.75723e-57
ENSMUSG00000022548	Apod	5.71704	1.02392e-214
ENSMUSG00000022564	Grina	1.19622	5.06555e-77
ENSMUSG00000022575	Gsdmd	1.26273	3.86405e-109
ENSMUSG00000022582	Ly6g	2.45159	1.26783e-06
ENSMUSG00000022584	Ly6c2	5.9263	0
ENSMUSG00000022586	Ly6i	5.76908	8.73953e-198
ENSMUSG00000022587	Ly6e	1.74376	2.91079e-260
ENSMUSG00000022595	Lypd2	-1.2314	1.96166e-17
ENSMUSG00000022598	Psca	1.67288	0.0128679
ENSMUSG00000022602	Arc	1.94174	2.13402e-18
ENSMUSG00000022615	Tymp	-1.60042	3.84954e-47
ENSMUSG00000022650	Retnlb	4.85631	9.14007e-22
ENSMUSG00000022652	Morc1	3.1152	6.46098e-45
ENSMUSG00000022676	Snai2	-1.16031	1.22929e-10
ENSMUSG00000022679	Mpv17l	-1.01369	1.711e-21
ENSMUSG00000022755	Adgrg7	3.81338	3.03605e-17
ENSMUSG00000022756	Slc7a4	-1.39608	7.59823e-49
ENSMUSG00000022758	P2rx6	-2.11407	2.27648e-83
ENSMUSG00000022759	Lrrc74b	-1.81459	1.24001e-34
ENSMUSG00000022762	Ncam2	-1.02468	0.00259545
ENSMUSG00000022763	Aifm3	-1.12184	4.71787e-16
ENSMUSG00000022766	Serpind1	1.04266	1.70591e-08
ENSMUSG00000022769	Sdf2l1	1.77468	4.66761e-62
ENSMUSG00000022773	Ypel1	-1.35149	4.40899e-16
ENSMUSG00000022783	Spag6l	-1.00147	3.64515e-18
ENSMUSG00000022821	Hgd	1.39757	0.00549517
ENSMUSG00000022824	Muc13	1.26586	0.000362532
ENSMUSG00000022831	Hcls1	1.87196	1.82739e-165
ENSMUSG00000022867	Usp25	1.37436	1.74415e-107
ENSMUSG00000022868	Ahsg	1.54487	4.72422e-11
ENSMUSG00000022875	Kng1	4.56598	2.00831e-13
ENSMUSG00000022876	Samsn1	1.98919	8.05e-85
ENSMUSG00000022901	Cd86	2.72338	1.4444e-135
ENSMUSG00000022902	Stfa2	1.96177	0.0229383
ENSMUSG00000022906	Parp9	2.84007	0
ENSMUSG00000022935	Grik1	-1.35201	0.0392467
ENSMUSG00000022938	Fam3b	3.39778	5.8696e-38
ENSMUSG00000022991	Lalba	-1.95095	0.000347518
ENSMUSG00000022996	Wnt10b	-2.35673	9.32568e-77
ENSMUSG00000023011	Faim2	-1.57229	3.2322e-43
ENSMUSG00000023013	Aqp2	-1.6513	0.000164215
ENSMUSG00000023017	Asic1	-1.28327	0.000280162
ENSMUSG00000023044	Csad	-1.04967	4.00545e-41
ENSMUSG00000023045	Soat2	3.11574	2.48178e-101
ENSMUSG00000023046	Igfbp6	-1.09568	1.64215e-24
ENSMUSG00000023055	Calcoco1	-1.19427	8.58844e-123
ENSMUSG00000023057	Fabp2	-2.09483	1.51303e-05
ENSMUSG00000023067	Cdkn1a	2.32321	3.84435e-93
ENSMUSG00000023078	Cxcl13	4.25233	1.53001e-15
ENSMUSG00000023087	Noct	2.01906	1.01081e-117
ENSMUSG00000023092	Fhl1	-1.16311	3.84385e-69
ENSMUSG00000023122	Sult1c2	1.25854	0.0191726
ENSMUSG00000023132	Gzma	1.27458	7.71448e-21
ENSMUSG00000023206	Il15ra	1.60385	3.67802e-59
ENSMUSG00000023216	Epb42	-2.15289	0.000123967
ENSMUSG00000023224	Serping1	1.54997	1.2825e-137
ENSMUSG00000023272	Creld2	1.3653	7.01669e-68
ENSMUSG00000023279	Bmp15	-1.38162	0.0209401
ENSMUSG00000023307	Marchf5	1.46736	1.0737e-247
ENSMUSG00000023336	Wfdc1	-1.69473	3.40223e-39
ENSMUSG00000023341	Mx2	6.33277	0
ENSMUSG00000023403	Stk31	-2.08073	0.0389719
ENSMUSG00000023467	Tulp2	-2.51934	0.000117358
ENSMUSG00000023473	Celsr3	1.95567	4.91719e-26
ENSMUSG00000023484	Prph	1.06693	1.36114e-07
ENSMUSG00000023755	Rhebl1	-1.13663	1.05247e-13
ENSMUSG00000023781	Hes7	1.15938	5.63783e-07
ENSMUSG00000023826	Prkn	-1.11597	1.6981e-25
ENSMUSG00000023828	Slc22a3	-1.71738	1.39121e-33
ENSMUSG00000023868	Pde10a	1.75682	1.17434e-38
ENSMUSG00000023903	Mmp25	2.28088	9.59148e-63
ENSMUSG00000023905	Tnfrsf12a	2.35512	7.06637e-117
ENSMUSG00000023906	Cldn6	-1.10172	0.00724775
ENSMUSG00000023912	Slc25a27	-1.3135	3.58126e-33
ENSMUSG00000023913	Pla2g7	2.78185	3.07895e-166
ENSMUSG00000023930	Crisp2	1.7172	0.00512753
ENSMUSG00000023947	Nfkbie	2.23852	2.84487e-258
ENSMUSG00000023949	Tcte1	-1.34096	9.96667e-31
ENSMUSG00000023961	Enpp4	1.581	1.14436e-78
ENSMUSG00000023987	Pgc	-2.12025	2.38663e-10
ENSMUSG00000024008	Cpne5	-1.57681	1.03074e-40
ENSMUSG00000024014	Pim1	1.74539	2.01403e-103
ENSMUSG00000024027	Glp1r	-2.86412	2.7479e-100
ENSMUSG00000024028	Tff2	-1.536	1.9397e-05
ENSMUSG00000024039	Cbs	-1.57088	2.30588e-32
ENSMUSG00000024053	Emilin2	1.83657	1.38388e-83
ENSMUSG00000024066	Xdh	2.1657	3.27129e-141
ENSMUSG00000024079	Eif2ak2	2.70056	2.92029e-278
ENSMUSG00000024087	Cyp1b1	1.5045	3.94782e-19
ENSMUSG00000024107	Lhcgr	-3.44	2.18149e-05
ENSMUSG00000024109	Nrxn1	-1.15938	5.2484e-08
ENSMUSG00000024112	Cacna1h	1.27102	1.22011e-11
ENSMUSG00000024124	Prss30	1.8205	1.30249e-19
ENSMUSG00000024164	C3	1.80318	8.63047e-73
ENSMUSG00000024165	Jpt2	1.46204	3.75389e-158
ENSMUSG00000024173	Tpsab1	1.20625	0.0366617
ENSMUSG00000024186	Rgs11	-1.61815	2.46348e-81
ENSMUSG00000024211	Grm8	2.76669	0.000112376
ENSMUSG00000024222	Fkbp5	2.5703	5.68601e-37
ENSMUSG00000024225	Clps	-2.96348	0.0373395
ENSMUSG00000024235	Map3k8	1.52263	2.00134e-76
ENSMUSG00000024299	Adamts10	-1.09895	5.60689e-40
ENSMUSG00000024300	Myo1f	1.47555	6.29575e-90
ENSMUSG00000024308	Tapbp	1.92131	0
ENSMUSG00000024330	Col11a2	3.76866	7.81464e-145
ENSMUSG00000024338	Psmb8	2.56351	4.73825e-303
ENSMUSG00000024339	Tap2	2.16625	1.44543e-277
ENSMUSG00000024349	Sting1	2.11197	5.85395e-228
ENSMUSG00000024354	Slc23a1	-1.50561	1.79701e-30
ENSMUSG00000024365	Cyp21a1	2.54141	0.00704086
ENSMUSG00000024371	C2	2.4231	6.77975e-100
ENSMUSG00000024386	Proc	-1.43083	1.54331e-08
ENSMUSG00000024388	Myo7b	-1.28631	0.0486426
ENSMUSG00000024397	Aif1	3.977	6.66701e-172
ENSMUSG00000024401	Tnf	4.31095	2.91116e-88
ENSMUSG00000024402	Lta	1.12416	1.40519e-07
ENSMUSG00000024409	Psors1c2	1.92155	0.0034424
ENSMUSG00000024421	Lama3	-2.1205	8.75273e-74
ENSMUSG00000024424	Ttc39c	1.18931	6.91696e-44
ENSMUSG00000024427	Spry4	1.09875	6.85284e-14
ENSMUSG00000024430	Cabyr	2.05145	5.78118e-08
ENSMUSG00000024440	Pcdh12	-1.57177	2.23309e-32
ENSMUSG00000024459	H2-M5	-1.3117	2.06278e-12
ENSMUSG00000024472	Dcp2	1.07053	1.11113e-42
ENSMUSG00000024485	Slc4a9	-1.54949	0.00182085
ENSMUSG00000024486	Hbegf	1.33081	5.52174e-71
ENSMUSG00000024500	Ppp2r2b	-1.00358	4.11388e-18
ENSMUSG00000024517	Grp	-1.13799	0.00122049
ENSMUSG00000024529	Lox	1.5691	5.97969e-54
ENSMUSG00000024530	Prelid3a	-1.38391	0.00032431
ENSMUSG00000024539	Ptpn2	1.1729	5.64604e-93
ENSMUSG00000024561	Mbd1	1.05114	9.76327e-29
ENSMUSG00000024565	Sall3	2.89928	0.0299147
ENSMUSG00000024575	Pde6a	2.13485	0.0453921
ENSMUSG00000024593	Megf10	-1.52441	9.43823e-11
ENSMUSG00000024598	Fbn2	-1.80007	9.44615e-17
ENSMUSG00000024640	Psat1	1.63635	6.15776e-81
ENSMUSG00000024644	Cndp2	1.14141	1.31262e-118
ENSMUSG00000024661	Fth1	1.05847	1.7094e-61
ENSMUSG00000024672	Ms4a7	4.07161	2.49538e-191
ENSMUSG00000024675	Ms4a4c	5.69595	0
ENSMUSG00000024677	Ms4a6b	2.73857	2.93939e-230
ENSMUSG00000024678	Ms4a4d	1.8421	2.22096e-138
ENSMUSG00000024679	Ms4a6d	5.22469	0
ENSMUSG00000024682	Cblif	-3.18934	0.00489385
ENSMUSG00000024691	Fam111a	1.2643	3.33983e-81
ENSMUSG00000024696	Lpxn	2.74169	1.72494e-193
ENSMUSG00000024730	Ms4a8a	2.31825	4.24212e-71
ENSMUSG00000024732	Ccdc86	1.64832	8.13672e-189
ENSMUSG00000024737	Slc15a3	2.62664	5.78394e-266
ENSMUSG00000024742	Fen1	1.11616	1.22185e-75
ENSMUSG00000024768	Lipf	-1.19495	5.7034e-05
ENSMUSG00000024769	Cdc42bpg	-1.37586	6.1823e-150
ENSMUSG00000024784	Gpha2	1.48735	4.77919e-06
ENSMUSG00000024786	Majin	2.26962	1.67613e-32
ENSMUSG00000024789	Jak2	1.32486	1.50676e-102
ENSMUSG00000024791	Cdca5	1.30287	2.5438e-25
ENSMUSG00000024798	Htr7	3.89262	3.34051e-76
ENSMUSG00000024803	Ankrd1	1.39413	6.50308e-37
ENSMUSG00000024805	Pcgf5	1.48399	9.02697e-107
ENSMUSG00000024827	Gldc	2.08146	1.19148e-19
ENSMUSG00000024842	Cabp4	4.81427	3.03643e-61
ENSMUSG00000024857	Cabp2	-2.22969	7.52433e-06
ENSMUSG00000024883	Rin1	1.12112	7.02853e-46
ENSMUSG00000024910	Ctsw	1.16104	6.70119e-20
ENSMUSG00000024912	Fosl1	5.27405	1.86221e-91
ENSMUSG00000024921	Smarca2	-1.09837	5.68209e-54
ENSMUSG00000024953	Prdx5	1.05975	2.34604e-78
ENSMUSG00000024965	Fermt3	1.02874	4.32689e-39
ENSMUSG00000024979	Tectb	1.79006	2.21906e-05
ENSMUSG00000025001	Hells	1.21803	2.26046e-29
ENSMUSG00000025007	Aldh18a1	1.07691	1.06153e-47
ENSMUSG00000025013	Tll2	2.00279	0.00223787
ENSMUSG00000025014	Dntt	2.10242	1.61297e-06
ENSMUSG00000025017	Pik3ap1	2.11098	1.44746e-144
ENSMUSG00000025038	Efhc2	-1.0924	6.30208e-06
ENSMUSG00000025044	Msr1	4.32849	1.23481e-221
ENSMUSG00000025058	Tasl	2.57208	1.63627e-97
ENSMUSG00000025059	Gk	1.20329	1.21891e-46
ENSMUSG00000025075	Habp2	3.14885	0.0412716
ENSMUSG00000025081	Tdrd1	1.83722	0.0129792
ENSMUSG00000025082	Vwa2	-2.09378	8.69354e-05
ENSMUSG00000025127	Gcgr	-1.76041	1.66152e-07
ENSMUSG00000025128	Bhlhe22	1.53638	1.79602e-12
ENSMUSG00000025150	Cbr2	-1.98781	1.41926e-53
ENSMUSG00000025153	Fasn	-1.35043	0.000271362
ENSMUSG00000025161	Slc16a3	1.40354	3.16883e-24
ENSMUSG00000025165	Sectm1a	6.96205	3.61314e-177
ENSMUSG00000025172	Ankrd2	1.94808	5.1421e-10
ENSMUSG00000025175	Fn3k	-1.87209	1.45866e-24
ENSMUSG00000025189	Cnnm1	-1.75833	0.00998168
ENSMUSG00000025193	Cutc	1.03283	6.88464e-51
ENSMUSG00000025194	Abcc2	4.67987	2.04973e-12
ENSMUSG00000025196	Cpn1	-1.08933	4.53028e-15
ENSMUSG00000025197	Cyp2c23	-2.07343	3.27722e-17
ENSMUSG00000025203	Scd2	-1.38008	3.26864e-48
ENSMUSG00000025213	Kazald1	-1.7391	1.7799e-74
ENSMUSG00000025216	Lbx1	2.42686	0.00618146
ENSMUSG00000025219	Fgf8	2.35009	0.00245888
ENSMUSG00000025221	Kcnip2	-1.50906	3.28807e-17
ENSMUSG00000025225	Nfkb2	1.60059	5.55588e-165
ENSMUSG00000025243	Slc6a20b	4.77252	6.69323e-07
ENSMUSG00000025270	Alas2	-1.19528	0.00135952
ENSMUSG00000025279	Dnase1l3	3.31091	1.93195e-54
ENSMUSG00000025283	Sat1	1.04544	6.83363e-72
ENSMUSG00000025324	Atp10a	2.07673	2.4932e-165
ENSMUSG00000025329	Padi1	1.14016	3.35437e-06
ENSMUSG00000025351	Cd63	1.00401	3.91588e-100
ENSMUSG00000025355	Mmp19	1.66893	8.97365e-52
ENSMUSG00000025380	Fscn2	-1.37468	0.0122945
ENSMUSG00000025383	Il23a	2.05514	5.34028e-10
ENSMUSG00000025401	Myo1a	1.60566	8.21392e-12
ENSMUSG00000025407	Gli1	-2.20689	5.97988e-80
ENSMUSG00000025408	Ddit3	1.82618	2.01434e-84
ENSMUSG00000025420	Katnal2	-1.08649	8.38603e-16
ENSMUSG00000025427	Rnf165	-1.3259	8.18347e-08
ENSMUSG00000025429	Pstpip2	1.1105	5.65673e-40
ENSMUSG00000025432	Avil	1.61864	6.64222e-20
ENSMUSG00000025433	Crisp3	-3.35151	5.97035e-11
ENSMUSG00000025473	Adam8	1.70376	1.12269e-94
ENSMUSG00000025475	Adgra1	-3.48056	1.60441e-06
ENSMUSG00000025478	Dpysl4	-1.1184	0.000670545
ENSMUSG00000025491	Ifitm1	1.45084	4.71818e-74
ENSMUSG00000025492	Ifitm3	2.69086	6.73717e-264
ENSMUSG00000025496	Drd4	6.25835	8.13794e-10
ENSMUSG00000025497	Cdhr5	2.08161	5.6954e-16
ENSMUSG00000025498	Irf7	6.35579	0
ENSMUSG00000025511	Tspan4	1.08296	7.20832e-37
ENSMUSG00000025644	Gm7628	-1.08116	2.47002e-06
ENSMUSG00000025647	Shisa5	1.31716	1.57493e-262
ENSMUSG00000025652	Tmem89	-2.95787	0.0108388
ENSMUSG00000025739	Gng13	-2.63241	0.00129664
ENSMUSG00000025743	Sdc3	1.83261	0
ENSMUSG00000025746	Il6	6.87075	1.77112e-168
ENSMUSG00000025766	D3Ertd751e	-1.16119	5.76337e-51
ENSMUSG00000025776	Crispld1	-1.02655	4.00343e-11
ENSMUSG00000025779	Ly96	1.04845	1.28834e-19
ENSMUSG00000025784	Clec3b	-1.14083	1.86001e-26
ENSMUSG00000025787	Tgm4	-2.28805	2.38592e-06
ENSMUSG00000025789	St8sia2	-1.69299	4.31282e-33
ENSMUSG00000025804	Ccr1	2.43298	5.07421e-122
ENSMUSG00000025815	Dhtkd1	-1.26796	4.78069e-21
ENSMUSG00000025823	Pdia4	1.01872	1.04885e-53
ENSMUSG00000025877	Hk3	3.19534	4.97011e-303
ENSMUSG00000025887	Casp12	1.19327	6.6088e-78
ENSMUSG00000025888	Casp1	1.79048	3.46339e-75
ENSMUSG00000025889	Snca	-1.23617	4.8202e-07
ENSMUSG00000025900	Rp1	-1.09184	1.51035e-13
ENSMUSG00000025902	Sox17	-1.28324	1.38074e-35
ENSMUSG00000025915	Sgk3	1.12667	8.64541e-86
ENSMUSG00000025933	Tmem14a	-1.51391	1.17183e-40
ENSMUSG00000025938	Slco5a1	-1.11397	6.03737e-15
ENSMUSG00000025946	Pth2r	1.61468	0.0176442
ENSMUSG00000025963	Mdh1b	-1.1945	1.88861e-14
ENSMUSG00000025964	Adam23	-1.07863	4.22959e-21
ENSMUSG00000025977	Boll	1.92021	0.00192823
ENSMUSG00000025978	Rftn2	-1.03161	6.4013e-43
ENSMUSG00000025983	Ccdc150	-1.36982	1.30719e-31
ENSMUSG00000026011	Ctla4	1.28215	9.41247e-13
ENSMUSG00000026023	Cdk15	-2.00693	0.000374746
ENSMUSG00000026051	Ecrg4	-1.00069	0.000690707
ENSMUSG00000026068	Il18rap	1.39143	3.25578e-53
ENSMUSG00000026073	Il1r2	3.6604	1.50483e-27
ENSMUSG00000026088	Mitd1	2.1427	0
ENSMUSG00000026104	Stat1	2.7834	1.14593e-254
ENSMUSG00000026109	Tmeff2	-1.14178	1.04056e-21
ENSMUSG00000026110	Mgat4a	1.10105	3.98583e-110
ENSMUSG00000026124	Cfc1	-4.50878	0.00955092
ENSMUSG00000026158	Ogfrl1	1.33025	6.23397e-108
ENSMUSG00000026163	Sphkap	-1.34359	2.90025e-08
ENSMUSG00000026166	Ccl20	6.5901	2.95845e-228
ENSMUSG00000026167	Wnt10a	2.30256	5.01314e-05
ENSMUSG00000026173	Plcd4	-1.30901	5.22079e-08
ENSMUSG00000026177	Slc11a1	2.02416	1.7294e-134
ENSMUSG00000026179	Pnkd	-1.04693	1.22675e-85
ENSMUSG00000026180	Cxcr2	1.48155	2.09276e-20
ENSMUSG00000026188	Tmem169	1.30758	0.0209714
ENSMUSG00000026196	Bard1	1.14087	1.45439e-21
ENSMUSG00000026205	Slc23a3	1.0317	1.02574e-13
ENSMUSG00000026222	Sp100	2.18664	0
ENSMUSG00000026246	Alppl2	3.24083	0.0235925
ENSMUSG00000026247	Ecel1	2.72794	0.000331804
ENSMUSG00000026255	Efhd1	-1.58158	4.68174e-14
ENSMUSG00000026271	Gpr35	2.64748	3.64582e-229
ENSMUSG00000026285	Pdcd1	2.83284	1.36283e-45
ENSMUSG00000026301	Iqca	-1.32849	1.1186e-35
ENSMUSG00000026304	Rab17	-1.33506	3.43907e-11
ENSMUSG00000026321	Tnfrsf11a	1.17585	1.16124e-34
ENSMUSG00000026322	Htr4	2.4371	8.16165e-17
ENSMUSG00000026341	Actr3	1.10859	1.95094e-175
ENSMUSG00000026355	Mcm6	1.05306	7.17157e-47
ENSMUSG00000026358	Rgs1	4.50374	2.60033e-154
ENSMUSG00000026368	F13b	4.09236	0.00257144
ENSMUSG00000026395	Ptprc	1.22659	2.83368e-57
ENSMUSG00000026401	Cd55b	-1.51274	3.09309e-09
ENSMUSG00000026405	C4bp	1.54356	0.00132844
ENSMUSG00000026407	Cacna1s	1.14641	0.0417599
ENSMUSG00000026415	Fcamr	1.60351	8.4685e-20
ENSMUSG00000026417	Pigr	2.02404	9.37642e-22
ENSMUSG00000026418	Tnni1	1.4326	0.00246748
ENSMUSG00000026420	Il24	7.01427	1.18036e-11
ENSMUSG00000026442	Nfasc	1.07071	0.00206223
ENSMUSG00000026443	Lrrn2	-2.16099	1.06401e-42
ENSMUSG00000026447	Pik3c2b	-1.07436	4.23624e-61
ENSMUSG00000026458	Ppfia4	1.42102	3.19488e-28
ENSMUSG00000026466	Tor1aip1	1.73289	1.59267e-240
ENSMUSG00000026475	Rgs16	3.19641	1.14378e-93
ENSMUSG00000026480	Ncf2	1.31285	1.18587e-88
ENSMUSG00000026494	Kif26b	-1.81473	7.00462e-50
ENSMUSG00000026525	Opn3	1.1445	2.82833e-10
ENSMUSG00000026532	Spta1	-1.29263	1.17888e-11
ENSMUSG00000026535	Ifi202b	5.94607	0
ENSMUSG00000026536	Ifi211	4.87537	0
ENSMUSG00000026548	Slamf9	2.4229	2.74186e-95
ENSMUSG00000026556	Vangl2	-1.13321	7.16941e-29
ENSMUSG00000026573	Xcl1	3.38256	3.76053e-71
ENSMUSG00000026580	Selp	4.6586	1.76062e-223
ENSMUSG00000026581	Sell	1.52175	4.12721e-44
ENSMUSG00000026582	Sele	3.53175	3.097e-48
ENSMUSG00000026589	Sec16b	-1.25239	8.86649e-22
ENSMUSG00000026594	Ralgps2	-1.04192	8.42999e-28
ENSMUSG00000026616	Cr2	-1.13943	8.31186e-07
ENSMUSG00000026628	Atf3	3.39238	1.06167e-51
ENSMUSG00000026630	Batf3	1.15179	2.37899e-13
ENSMUSG00000026646	Suv39h2	1.28297	2.66177e-12
ENSMUSG00000026648	Dclre1c	1.09851	7.33947e-50
ENSMUSG00000026650	Meig1	-1.29656	1.24697e-29
ENSMUSG00000026656	Fcgr2b	2.21042	5.8382e-106
ENSMUSG00000026669	Mcm10	2.11674	3.89953e-86
ENSMUSG00000026676	Ccdc3	-1.02545	2.07033e-06
ENSMUSG00000026686	Lmx1a	2.15786	0.0138086
ENSMUSG00000026691	Fmo3	-1.24635	9.93625e-07
ENSMUSG00000026700	Tnfsf4	2.30144	4.96081e-06
ENSMUSG00000026725	Tnn	-1.24987	4.71448e-54
ENSMUSG00000026729	4930562F07Rik	1.66361	0.000477267
ENSMUSG00000026734	4921504E06Rik	-1.51434	0.00114219
ENSMUSG00000026748	Plxdc2	-1.08192	5.0301e-122
ENSMUSG00000026751	Nr5a1	4.82235	0.000163248
ENSMUSG00000026764	Kif5c	1.30234	2.94267e-15
ENSMUSG00000026768	Itga8	-1.54529	2.11391e-51
ENSMUSG00000026770	Il2ra	2.77562	6.58089e-119
ENSMUSG00000026773	Pfkfb3	1.31838	1.72839e-45
ENSMUSG00000026774	Potegl	3.41769	1.49994e-06
ENSMUSG00000026784	Pdss1	1.14866	2.67456e-36
ENSMUSG00000026819	Slc25a25	1.44757	1.08669e-26
ENSMUSG00000026822	Lcn2	3.91156	1.86419e-155
ENSMUSG00000026835	Fcnb	4.19154	5.04845e-09
ENSMUSG00000026864	Hspa5	1.62189	7.99305e-105
ENSMUSG00000026866	Kynu	1.16597	7.69014e-24
ENSMUSG00000026870	Cutal	-1.50654	5.25701e-35
ENSMUSG00000026874	Hc	-1.70567	1.06106e-11
ENSMUSG00000026893	Gca	1.02922	4.08359e-65
ENSMUSG00000026894	Morn5	-1.0914	3.8727e-12
ENSMUSG00000026896	Ifih1	3.27555	0
ENSMUSG00000026946	Nmi	1.40662	1.00986e-178
ENSMUSG00000026961	Lrrc26	-1.72174	3.81007e-26
ENSMUSG00000026981	Il1rn	4.62091	0
ENSMUSG00000027004	Frzb	1.22316	0.000214433
ENSMUSG00000027015	Cybrd1	-1.01459	2.34575e-24
ENSMUSG00000027016	Zfp385b	-1.28561	4.33672e-14
ENSMUSG00000027018	Hat1	1.15321	1.79352e-107
ENSMUSG00000027068	Dhrs9	1.40967	1.27789e-19
ENSMUSG00000027070	Lrp2	-1.25232	2.61592e-13
ENSMUSG00000027078	Ube2l6	2.83403	4.73627e-280
ENSMUSG00000027157	Potefam1	-1.28146	0.0324676
ENSMUSG00000027186	Elf5	-1.17296	3.72307e-16
ENSMUSG00000027187	Cat	-1.09616	1.38074e-35
ENSMUSG00000027188	Pamr1	-1.01535	1.53816e-21
ENSMUSG00000027199	Gatm	2.22895	6.53312e-111
ENSMUSG00000027219	Slc28a2	2.69712	8.52522e-116
ENSMUSG00000027225	Duoxa2	1.80179	2.5034e-08
ENSMUSG00000027229	Terb2	5.63202	8.18571e-06
ENSMUSG00000027230	Creb3l1	1.30604	5.31218e-72
ENSMUSG00000027261	Hao1	3.98948	0.00100241
ENSMUSG00000027313	Chac1	1.17313	3.18624e-31
ENSMUSG00000027316	Gfra4	-1.18347	5.14774e-09
ENSMUSG00000027317	Ppp1r14d	2.07355	1.05355e-56
ENSMUSG00000027318	Adam33	-1.19188	5.66279e-20
ENSMUSG00000027322	Siglec1	4.335	0
ENSMUSG00000027323	Rad51	1.39854	1.6567e-25
ENSMUSG00000027333	Smox	1.16186	3.1912e-87
ENSMUSG00000027366	Sppl2a	1.26164	1.36344e-83
ENSMUSG00000027368	Dusp2	2.25974	1.50282e-68
ENSMUSG00000027380	Acoxl	-1.67738	4.52217e-09
ENSMUSG00000027398	Il1b	2.29263	5.02423e-28
ENSMUSG00000027399	Il1a	1.39063	3.17597e-22
ENSMUSG00000027400	Pdyn	3.79354	3.7944e-64
ENSMUSG00000027420	Bfsp1	1.56174	3.53924e-30
ENSMUSG00000027422	Rrbp1	1.0711	4.95815e-158
ENSMUSG00000027429	Sec23b	1.07813	5.38183e-141
ENSMUSG00000027434	Nkx2-2	-2.56787	0.0488216
ENSMUSG00000027442	Cst8	-1.80563	3.90404e-05
ENSMUSG00000027454	Gins1	1.27405	1.93756e-41
ENSMUSG00000027456	Sdcbp2	1.6357	1.84948e-24
ENSMUSG00000027460	Angpt4	-1.07413	2.91512e-05
ENSMUSG00000027469	Tpx2	1.19225	4.58527e-35
ENSMUSG00000027500	Stmn2	-1.30481	3.26513e-42
ENSMUSG00000027514	Zbp1	5.73082	0
ENSMUSG00000027524	Edn3	-1.28128	4.45677e-25
ENSMUSG00000027530	Fabp12	-1.59623	8.90769e-08
ENSMUSG00000027540	Ptpn1	1.11526	2.63476e-139
ENSMUSG00000027555	Car13	2.94174	1.22067e-121
ENSMUSG00000027560	Dok5	2.28376	7.03835e-12
ENSMUSG00000027566	Psma7	1.07282	5.10454e-116
ENSMUSG00000027570	Col9a3	1.96516	1.5906e-29
ENSMUSG00000027580	Helz2	2.26129	1.72699e-166
ENSMUSG00000027605	Acss2	-1.07899	6.99651e-06
ENSMUSG00000027611	Procr	1.57857	5.9172e-40
ENSMUSG00000027612	Mmp24	3.05123	4.38544e-09
ENSMUSG00000027613	Eif6	1.05345	2.37654e-92
ENSMUSG00000027636	Sla2	1.28363	1.36571e-13
ENSMUSG00000027639	Samhd1	1.29951	3.57578e-129
ENSMUSG00000027641	Rbl1	1.22464	2.05961e-52
ENSMUSG00000027656	Ccn5	1.36001	9.97265e-61
ENSMUSG00000027660	Skil	1.00184	1.41761e-56
ENSMUSG00000027670	Ocstamp	5.10674	2.92944e-82
ENSMUSG00000027737	Slc7a11	2.00648	3.75202e-43
ENSMUSG00000027748	Trpc4	2.14581	6.64009e-07
ENSMUSG00000027761	Aadac	1.40382	0.0307303
ENSMUSG00000027776	Il12a	-2.00264	2.20696e-18
ENSMUSG00000027793	Ccna1	-1.7475	1.27912e-20
ENSMUSG00000027794	Sohlh2	2.23225	0.0226343
ENSMUSG00000027796	Smad9	-1.69517	6.95259e-63
ENSMUSG00000027820	Mme	-1.15425	2.40385e-16
ENSMUSG00000027827	Kcnab1	2.25214	5.87115e-24
ENSMUSG00000027831	Veph1	-2.01722	1.31161e-19
ENSMUSG00000027832	Ptx3	5.45048	4.13472e-182
ENSMUSG00000027843	Ptpn22	1.08776	7.87341e-32
ENSMUSG00000027855	Sycp1	2.59856	0.000111277
ENSMUSG00000027858	Tspan2	-1.43099	1.58407e-62
ENSMUSG00000027875	Hmgcs2	-1.50154	1.73715e-18
ENSMUSG00000027902	Chil6	2.77136	4.96108e-05
ENSMUSG00000027927	Lelp1	5.6241	1.33254e-07
ENSMUSG00000027950	Chrnb2	1.0751	3.51098e-13
ENSMUSG00000027951	Adar	2.20649	0
ENSMUSG00000027955	Gask1b	-1.38551	2.60876e-58
ENSMUSG00000027956	Tmem144	-1.09358	4.50659e-21
ENSMUSG00000027959	Sass6	1.19987	1.4346e-56
ENSMUSG00000027962	Vcam1	1.52726	4.01486e-121
ENSMUSG00000027995	Tlr2	2.36374	2.25328e-167
ENSMUSG00000028001	Fga	3.38948	2.00145e-09
ENSMUSG00000028003	Lrat	-1.04537	2.80109e-05
ENSMUSG00000028011	Tdo2	2.62481	1.25403e-11
ENSMUSG00000028012	Rrh	2.58107	0.0427474
ENSMUSG00000028020	Glrb	-1.27285	0.00940753
ENSMUSG00000028028	Alpk1	1.25864	1.38e-58
ENSMUSG00000028036	Ptgfr	-1.34054	7.71286e-32
ENSMUSG00000028037	Ifi44	4.91906	0
ENSMUSG00000028047	Thbs3	-2.11739	3.34425e-100
ENSMUSG00000028068	Iqgap3	1.15758	1.89662e-19
ENSMUSG00000028072	Ntrk1	1.51396	7.68214e-23
ENSMUSG00000028088	Fmo5	-1.25064	4.7224e-54
ENSMUSG00000028128	F3	2.26566	3.32795e-188
ENSMUSG00000028139	Riiad1	-1.07562	4.39501e-32
ENSMUSG00000028159	Dapp1	1.03633	4.12536e-80
ENSMUSG00000028176	Lrrc7	-2.88083	0.0332207
ENSMUSG00000028186	Uox	-1.50494	0.000841025
ENSMUSG00000028217	Cdh17	1.18208	0.000423028
ENSMUSG00000028246	Faxc	-1.03992	4.89388e-10
ENSMUSG00000028249	Sdcbp	1.10487	7.68165e-152
ENSMUSG00000028262	Clca3a2	2.78778	4.46975e-12
ENSMUSG00000028268	Gbp3	3.87257	0
ENSMUSG00000028270	Gbp2	3.08634	2.34097e-197
ENSMUSG00000028289	Epha7	-1.21121	2.43018e-07
ENSMUSG00000028310	Ppp3r2	-1.84003	0.0271632
ENSMUSG00000028327	Stra6l	3.03331	2.06663e-116
ENSMUSG00000028328	Tmod1	-1.44835	1.39997e-70
ENSMUSG00000028332	Hemgn	-1.45749	0.0495097
ENSMUSG00000028337	Coro2a	1.86859	7.34699e-224
ENSMUSG00000028341	Nr4a3	1.65623	0.000123376
ENSMUSG00000028351	Brinp1	1.27667	9.25036e-15
ENSMUSG00000028356	Ambp	4.6949	6.33175e-05
ENSMUSG00000028359	Orm3	-1.25792	4.26284e-05
ENSMUSG00000028362	Tnfsf8	3.48585	3.36059e-165
ENSMUSG00000028364	Tnc	1.23585	4.13627e-18
ENSMUSG00000028370	Pappa	1.35483	5.73911e-09
ENSMUSG00000028399	Ptprd	-1.26217	5.66545e-52
ENSMUSG00000028413	B4galt1	1.01181	2.14943e-89
ENSMUSG00000028415	Spink4	-1.49582	1.00745e-06
ENSMUSG00000028417	Tal2	1.32589	3.32483e-05
ENSMUSG00000028434	Epb41l4b	-1.17242	2.75746e-61
ENSMUSG00000028457	Atp8b5	-1.60496	6.44892e-09
ENSMUSG00000028459	Cd72	3.39785	4.60795e-108
ENSMUSG00000028469	Npr2	-1.21375	4.34147e-124
ENSMUSG00000028480	Glipr2	1.5433	1.73128e-86
ENSMUSG00000028488	Sh3gl2	-1.19156	7.32876e-13
ENSMUSG00000028494	Plin2	1.43183	1.18903e-80
ENSMUSG00000028519	Dab1	-1.31968	1.01433e-07
ENSMUSG00000028527	Ak4	1.23706	8.05605e-08
ENSMUSG00000028544	Slc5a9	1.2582	0.000150787
ENSMUSG00000028553	Angptl3	1.27806	0.00147355
ENSMUSG00000028558	Calr4	-1.5649	0.000106966
ENSMUSG00000028575	Eqtn	3.27205	0.00122755
ENSMUSG00000028581	Laptm5	1.14431	6.22181e-67
ENSMUSG00000028587	Orc1	1.77836	8.27679e-36
ENSMUSG00000028599	Tnfrsf1b	1.82566	1.43837e-141
ENSMUSG00000028602	Tnfrsf8	1.44496	2.02772e-11
ENSMUSG00000028610	Dmrtb1	3.25941	0.0239743
ENSMUSG00000028613	Lrp8	2.7824	1.40372e-102
ENSMUSG00000028633	Ctps	2.04332	1.71249e-203
ENSMUSG00000028644	Ermap	1.13025	3.05795e-09
ENSMUSG00000028645	Slc2a1	1.35919	5.1526e-39
ENSMUSG00000028649	Macf1	-1.00388	5.92773e-28
ENSMUSG00000028680	Plk3	1.64191	1.40034e-39
ENSMUSG00000028687	Mutyh	-1.17487	1.70797e-17
ENSMUSG00000028716	Pdzk1ip1	-1.00477	1.50685e-25
ENSMUSG00000028730	Cfap57	-1.63864	1.2506e-42
ENSMUSG00000028750	Pla2g2c	-1.13865	0.0022263
ENSMUSG00000028751	Pla2g2e	1.68563	5.58791e-09
ENSMUSG00000028753	Vwa5b1	5.73243	3.48524e-13
ENSMUSG00000028755	Cda	1.13375	2.25996e-06
ENSMUSG00000028766	Alpl	1.2071	9.04687e-42
ENSMUSG00000028776	Tinagl1	1.28458	3.4454e-44
ENSMUSG00000028778	Hcrtr1	1.77192	0.000485832
ENSMUSG00000028780	Sema3c	-1.01293	7.31491e-20
ENSMUSG00000028785	Hpca	3.86989	1.8428e-15
ENSMUSG00000028789	Azin2	-1.08171	6.22688e-30
ENSMUSG00000028793	Rnf19b	2.22383	2.14257e-273
ENSMUSG00000028794	A3galt2	1.16681	6.11903e-08
ENSMUSG00000028801	Stpg1	-1.8524	1.18958e-40
ENSMUSG00000028845	Tekt2	-1.22004	1.66457e-40
ENSMUSG00000028859	Csf3r	1.3337	4.90197e-26
ENSMUSG00000028862	Map3k6	1.50795	8.5181e-14
ENSMUSG00000028874	Fgr	1.8842	1.69173e-132
ENSMUSG00000028885	Smpdl3b	1.81639	9.54582e-85
ENSMUSG00000028893	Sesn2	1.2815	3.22323e-63
ENSMUSG00000028919	Arhgef19	-1.04807	1.1e-29
ENSMUSG00000028940	Hes2	-2.21205	6.38531e-23
ENSMUSG00000028957	Per3	-1.28216	3.08361e-25
ENSMUSG00000028965	Tnfrsf9	3.41104	2.4994e-83
ENSMUSG00000028967	Errfi1	1.0877	0.000904075
ENSMUSG00000028970	Abcb1b	1.57714	5.50976e-41
ENSMUSG00000028976	Slc2a5	-3.0669	0.000198033
ENSMUSG00000028989	Angptl7	-1.51817	2.09058e-08
ENSMUSG00000028996	Rbp7	-2.23323	0.000560462
ENSMUSG00000029003	Mad2l2	1.12943	1.80891e-77
ENSMUSG00000029005	Draxin	1.7156	1.6821e-10
ENSMUSG00000029019	Nppb	2.35759	2.63708e-10
ENSMUSG00000029049	Morn1	-1.20251	3.30083e-38
ENSMUSG00000029053	Prkcz	-1.27949	1.0994e-81
ENSMUSG00000029055	Plch2	-1.44583	3.33916e-42
ENSMUSG00000029075	Tnfrsf4	1.5945	4.01738e-18
ENSMUSG00000029082	Bst1	1.51554	2.88359e-78
ENSMUSG00000029088	Kcnip4	-2.13071	4.90432e-19
ENSMUSG00000029092	D5Ertd615e	1.25785	0.00665313
ENSMUSG00000029120	Ppp2r2c	-2.31418	9.67252e-09
ENSMUSG00000029135	Fosl2	1.21743	1.71031e-17
ENSMUSG00000029138	4930548H24Rik	2.41571	0.00042961
ENSMUSG00000029153	Ociad2	-1.56628	5.25262e-40
ENSMUSG00000029155	Spata18	-1.15622	1.12251e-15
ENSMUSG00000029163	Emilin1	1.23566	2.17231e-132
ENSMUSG00000029188	Slc34a2	-1.0623	0.000177863
ENSMUSG00000029206	Nsun7	-1.31437	6.07935e-28
ENSMUSG00000029211	Gabra4	-1.72489	6.52384e-06
ENSMUSG00000029212	Gabrb1	-2.28569	1.90352e-06
ENSMUSG00000029245	Epha5	-1.68867	0.00119876
ENSMUSG00000029255	Gnrhr	3.92517	0.00114851
ENSMUSG00000029275	Gfi1	1.0533	7.96785e-07
ENSMUSG00000029298	Gbp9	1.75222	7.34026e-80
ENSMUSG00000029320	1700016H13Rik	-1.09971	0.0140858
ENSMUSG00000029321	Slc10a6	1.64135	4.28777e-24
ENSMUSG00000029322	Plac8	3.68687	0
ENSMUSG00000029335	Bmp3	-1.40418	3.27975e-38
ENSMUSG00000029343	Crybb1	2.10147	0.00100075
ENSMUSG00000029352	Crybb3	-1.08746	4.39487e-09
ENSMUSG00000029359	Tesc	-1.57371	3.20623e-17
ENSMUSG00000029366	Dck	2.78973	0
ENSMUSG00000029368	Alb	-1.93899	0.024446
ENSMUSG00000029371	Cxcl5	4.8891	1.76218e-53
ENSMUSG00000029377	Ereg	3.50311	1.22313e-34
ENSMUSG00000029378	Areg	1.98776	1.24143e-39
ENSMUSG00000029379	Cxcl3	4.22255	1.58327e-75
ENSMUSG00000029380	Cxcl1	4.91756	2.40447e-135
ENSMUSG00000029384	2010109A12Rik	-1.606	0.00883331
ENSMUSG00000029417	Cxcl9	7.67748	6.90829e-183
ENSMUSG00000029431	B3gnt4	-1.51187	6.22017e-20
ENSMUSG00000029442	Wdr66	-1.12135	5.41638e-39
ENSMUSG00000029452	Tmem116	-1.08742	1.47283e-28
ENSMUSG00000029474	Rnf34	1.07129	1.3411e-66
ENSMUSG00000029477	Morn3	-1.15333	1.8806e-18
ENSMUSG00000029490	Mfsd7a	1.40901	1.02333e-71
ENSMUSG00000029499	Pxmp2	-1.3906	1.95586e-51
ENSMUSG00000029503	P2rx2	-1.16046	0.000242161
ENSMUSG00000029510	Gpc2	-1.20606	0.000116809
ENSMUSG00000029517	Ankrd7	2.1545	0.0147984
ENSMUSG00000029522	Pla2g1b	-1.51166	2.56177e-28
ENSMUSG00000029526	1700123K08Rik	3.9099	0.00563929
ENSMUSG00000029530	Ccr9	2.66349	2.48473e-27
ENSMUSG00000029561	Oasl2	4.1762	0
ENSMUSG00000029576	Radil	-1.37923	8.98775e-51
ENSMUSG00000029601	Iqcd	-2.6937	5.44558e-82
ENSMUSG00000029605	Oas1b	3.21631	2.18834e-182
ENSMUSG00000029607	Ankrd61	1.0655	0.00852279
ENSMUSG00000029608	Rph3a	2.32882	5.83028e-07
ENSMUSG00000029618	Ocm	-2.28942	0.000263764
ENSMUSG00000029620	1700018F24Rik	-2.09618	3.1442e-06
ENSMUSG00000029622	Arpc1b	1.05566	4.18524e-103
ENSMUSG00000029636	Wasf3	-1.13595	7.39308e-51
ENSMUSG00000029659	Medag	1.18932	3.93173e-23
ENSMUSG00000029664	Tfpi2	1.46371	6.34781e-20
ENSMUSG00000029695	Aass	-1.72649	2.22202e-19
ENSMUSG00000029706	Pax4	5.34124	0.00072125
ENSMUSG00000029707	Fscn3	1.73753	0.0235506
ENSMUSG00000029736	Nobox	-1.74326	0.0284238
ENSMUSG00000029752	Asns	1.06501	1.32319e-31
ENSMUSG00000029771	Irf5	2.28358	1.21803e-181
ENSMUSG00000029780	Nt5c3	2.6726	1.35844e-290
ENSMUSG00000029797	Sspo	-1.13385	2.66086e-17
ENSMUSG00000029798	Herc6	3.64868	0
ENSMUSG00000029811	Aoc1	1.89827	5.53765e-69
ENSMUSG00000029816	Gpnmb	2.29196	9.54494e-121
ENSMUSG00000029826	Zc3hav1	1.39826	6.66594e-175
ENSMUSG00000029830	Svopl	-1.56194	0.00140449
ENSMUSG00000029859	Epha1	-1.50463	3.80495e-67
ENSMUSG00000029862	Clcn1	1.16764	1.39148e-05
ENSMUSG00000029866	Kel	-1.68927	0.0480156
ENSMUSG00000029878	Dbpht2	-1.08688	0.018539
ENSMUSG00000029915	Clec5a	2.99787	3.4971e-180
ENSMUSG00000029919	Hpgds	1.32068	5.47409e-26
ENSMUSG00000030000	Add2	-1.07485	4.56868e-05
ENSMUSG00000030017	Reg3g	2.47784	2.48149e-16
ENSMUSG00000030041	M1ap	-1.07134	0.00113961
ENSMUSG00000030046	Bmp10	5.71387	1.47422e-32
ENSMUSG00000030048	Gkn3	-1.64644	8.23299e-09
ENSMUSG00000030069	Prok2	1.59609	0.0141995
ENSMUSG00000030077	Chl1	3.51595	6.25517e-17
ENSMUSG00000030092	Cntn6	-1.92577	0.000157547
ENSMUSG00000030103	Bhlhe40	1.33006	5.38113e-59
ENSMUSG00000030104	Edem1	1.31295	1.37058e-128
ENSMUSG00000030107	Usp18	4.78709	0
ENSMUSG00000030108	Slc6a13	1.27017	0.000305609
ENSMUSG00000030109	Slc6a12	2.70415	3.56312e-14
ENSMUSG00000030111	A2m	5.13761	4.30059e-06
ENSMUSG00000030116	Mfap5	-1.25211	4.00615e-31
ENSMUSG00000030117	Gdf3	4.82016	9.10469e-49
ENSMUSG00000030124	Lag3	3.32432	9.05917e-178
ENSMUSG00000030125	Lrrc23	-1.58341	1.10655e-31
ENSMUSG00000030142	Clec4e	3.88789	3.45409e-183
ENSMUSG00000030144	Clec4d	2.27084	8.02793e-52
ENSMUSG00000030148	Clec4a2	1.41872	3.3957e-44
ENSMUSG00000030149	Klrk1	3.48346	3.16444e-186
ENSMUSG00000030154	Klrb1f	1.38865	1.01764e-23
ENSMUSG00000030155	Clec2e	1.8464	3.92349e-12
ENSMUSG00000030156	Cd69	2.68625	1.46859e-125
ENSMUSG00000030167	Klrc1	1.45708	2.33534e-17
ENSMUSG00000030173	Klra5	1.76332	9.54693e-05
ENSMUSG00000030178	Klra13-ps	1.10891	1.03332e-10
ENSMUSG00000030187	Klra2	3.06771	1.54402e-256
ENSMUSG00000030199	Etv6	1.20842	1.10726e-66
ENSMUSG00000030209	Grin2b	-3.48336	5.69878e-19
ENSMUSG00000030218	Mgp	1.11057	2.22429e-28
ENSMUSG00000030223	Ptpro	2.02763	2.00615e-111
ENSMUSG00000030228	Pik3c2g	-1.34629	2.55135e-11
ENSMUSG00000030268	Bcat1	2.04831	9.43441e-08
ENSMUSG00000030302	Atp2b2	-1.98275	1.24376e-21
ENSMUSG00000030337	Vamp1	-1.10887	2.2904e-49
ENSMUSG00000030359	Pzp	2.05842	5.68573e-14
ENSMUSG00000030401	Rtn2	-1.1275	7.51831e-17
ENSMUSG00000030427	Lilra6	1.6185	8.26125e-49
ENSMUSG00000030495	Slc7a10	-2.39569	2.80729e-25
ENSMUSG00000030500	Slc17a6	2.15221	0.0294151
ENSMUSG00000030510	Cers3	1.31787	0.0294227
ENSMUSG00000030519	Apba2	-1.29519	9.74502e-07
ENSMUSG00000030525	Chrna7	2.36673	1.87167e-27
ENSMUSG00000030544	Mesp1	-1.1022	2.58885e-08
ENSMUSG00000030549	Rhcg	10.6315	3.26579e-28
ENSMUSG00000030553	Pgpep1l	-1.08761	1.18527e-05
ENSMUSG00000030554	Synm	-1.36947	1.25922e-61
ENSMUSG00000030560	Ctsc	1.26166	1.43632e-60
ENSMUSG00000030579	Tyrobp	1.47475	2.67632e-56
ENSMUSG00000030595	Nfkbib	1.25523	3.39258e-105
ENSMUSG00000030606	Hapln3	-1.58106	8.23989e-31
ENSMUSG00000030609	Aen	1.35985	1.89121e-115
ENSMUSG00000030616	Sytl2	-1.17474	1.33847e-21
ENSMUSG00000030641	Ddias	1.76907	1.18847e-60
ENSMUSG00000030650	Tmc5	1.45913	2.14801e-12
ENSMUSG00000030653	Pde2a	1.14177	0.0235386
ENSMUSG00000030664	Sox6os	-1.12774	0.0255921
ENSMUSG00000030681	Mvp	1.14613	6.06709e-295
ENSMUSG00000030699	Tbx6	-1.14529	1.75547e-15
ENSMUSG00000030701	Plekhb1	-1.31335	8.51818e-51
ENSMUSG00000030717	Nupr1	1.2379	4.42873e-61
ENSMUSG00000030724	Cd19	-1.16834	4.86983e-07
ENSMUSG00000030731	Syt3	-1.51659	5.97439e-21
ENSMUSG00000030732	Chrdl2	2.34506	0.000125879
ENSMUSG00000030739	Myh14	-1.0412	1.1036e-60
ENSMUSG00000030745	Il21r	1.83815	7.00132e-51
ENSMUSG00000030748	Il4ra	1.12834	1.44893e-73
ENSMUSG00000030781	Slc5a2	1.98353	0.00501712
ENSMUSG00000030786	Itgam	2.01557	1.00803e-119
ENSMUSG00000030787	Lyve1	1.63077	9.84549e-36
ENSMUSG00000030789	Itgax	1.22655	3.04657e-49
ENSMUSG00000030790	Adm	1.97068	6.2174e-63
ENSMUSG00000030792	Dkkl1	1.09477	8.32323e-05
ENSMUSG00000030793	Pycard	1.69877	6.66561e-71
ENSMUSG00000030827	Fgf21	4.24565	0.000283723
ENSMUSG00000030834	Abcc6	2.26747	5.97503e-10
ENSMUSG00000030854	Ptpn5	-1.43784	2.03544e-10
ENSMUSG00000030858	Fam24b	3.53168	0.00349332
ENSMUSG00000030865	Chp2	-1.03936	3.95953e-07
ENSMUSG00000030866	Ern2	-1.26581	0.00223091
ENSMUSG00000030877	Mfsd13b	-1.41491	0.00372082
ENSMUSG00000030895	Hpx	3.90765	7.47846e-181
ENSMUSG00000030921	Trim30a	3.76321	0
ENSMUSG00000030954	Gp2	2.16646	6.21609e-10
ENSMUSG00000030963	Umod	1.72588	0.00925702
ENSMUSG00000030966	Trim21	2.05158	8.79303e-272
ENSMUSG00000030994	D7Ertd443e	-1.4105	0.000687129
ENSMUSG00000031004	Mki67	1.10948	9.96282e-28
ENSMUSG00000031028	Tub	-1.12367	2.51205e-07
ENSMUSG00000031070	Mrgprf	-1.16362	1.50788e-20
ENSMUSG00000031085	Acte1	3.76998	0.0202301
ENSMUSG00000031098	Syt8	3.42283	3.03146e-26
ENSMUSG00000031138	F9	1.65615	4.8372e-10
ENSMUSG00000031147	Magix	-1.63749	2.86648e-46
ENSMUSG00000031163	Glod5	3.66413	1.28299e-05
ENSMUSG00000031165	Was	1.20312	3.12139e-45
ENSMUSG00000031170	Slc38a5	-1.58819	2.96821e-41
ENSMUSG00000031204	Asb12	1.50172	0.0250624
ENSMUSG00000031227	Magee1	-1.01911	2.37252e-30
ENSMUSG00000031253	Srpx2	-1.57813	2.46111e-45
ENSMUSG00000031266	Gla	1.81535	5.07904e-206
ENSMUSG00000031273	Col4a6	-1.191	6.84817e-75
ENSMUSG00000031274	Col4a5	-1.25444	4.27144e-69
ENSMUSG00000031283	Chrdl1	-1.00083	4.56247e-17
ENSMUSG00000031289	Il13ra2	4.87382	1.96281e-12
ENSMUSG00000031294	D630029K05Rik	-1.6671	4.63315e-18
ENSMUSG00000031304	Il2rg	1.28558	7.30294e-105
ENSMUSG00000031329	Tsx	2.54051	0.000592531
ENSMUSG00000031364	Grpr	3.86881	0.000768066
ENSMUSG00000031409	Tceal6	-1.47603	0.00828485
ENSMUSG00000031424	Kir3dl1	1.64131	0.0149868
ENSMUSG00000031444	F10	2.39971	9.958e-166
ENSMUSG00000031461	Myom2	1.24327	0.000108951
ENSMUSG00000031489	Adrb3	-1.79859	4.79757e-08
ENSMUSG00000031494	Cd209a	-2.19061	1.07722e-32
ENSMUSG00000031495	Cd209d	-1.71984	2.18715e-09
ENSMUSG00000031504	Rab20	2.37645	2.88014e-197
ENSMUSG00000031519	Asb5	1.5121	0.0030528
ENSMUSG00000031538	Plat	1.9562	6.38866e-118
ENSMUSG00000031548	Sfrp1	2.08202	1.02863e-107
ENSMUSG00000031549	Ido2	2.39173	3.01352e-09
ENSMUSG00000031551	Ido1	4.22931	2.81371e-69
ENSMUSG00000031554	Adam5	-2.33031	2.06738e-24
ENSMUSG00000031562	Dctd	1.19772	3.42314e-09
ENSMUSG00000031576	Kcnu1	-2.21691	9.85588e-09
ENSMUSG00000031594	Fgl1	2.06582	2.0471e-16
ENSMUSG00000031609	Sap30	2.17936	8.04864e-170
ENSMUSG00000031628	Casp3	1.249	5.33325e-143
ENSMUSG00000031635	Anxa10	5.0527	2.97262e-05
ENSMUSG00000031639	Tlr3	2.14332	1.5456e-188
ENSMUSG00000031645	F11	1.07344	0.000478318
ENSMUSG00000031652	N4bp1	1.20367	2.1487e-77
ENSMUSG00000031654	Cbln1	4.38962	1.42948e-12
ENSMUSG00000031662	Snx20	1.64287	5.57394e-73
ENSMUSG00000031709	Tbc1d9	1.50281	4.17827e-111
ENSMUSG00000031712	Il15	1.83026	5.66492e-74
ENSMUSG00000031725	Ces1f	-1.89761	4.79002e-05
ENSMUSG00000031736	Crnde	-1.08083	3.41341e-23
ENSMUSG00000031762	Mt2	4.38246	2.10602e-92
ENSMUSG00000031765	Mt1	2.61511	1.27574e-63
ENSMUSG00000031767	Nudt7	-1.17549	2.93035e-19
ENSMUSG00000031775	Pllp	-1.1293	1.27292e-61
ENSMUSG00000031779	Ccl22	1.22577	2.70028e-14
ENSMUSG00000031789	Cngb1	-1.16119	1.9678e-06
ENSMUSG00000031790	Mmp15	-1.14668	3.47281e-17
ENSMUSG00000031792	Usb1	1.29307	1.11625e-113
ENSMUSG00000031821	Gins2	1.15124	3.79813e-28
ENSMUSG00000031827	Cotl1	1.05884	1.78579e-84
ENSMUSG00000031841	Cdh13	-1.10074	2.39905e-39
ENSMUSG00000031860	Pbx4	-1.13178	5.16683e-11
ENSMUSG00000031870	Pgr	-1.5391	6.33227e-18
ENSMUSG00000031872	Bean1	1.68948	3.38961e-18
ENSMUSG00000031877	Ces2g	-1.12488	1.42916e-26
ENSMUSG00000031881	Cdh16	-2.59889	7.07607e-40
ENSMUSG00000031886	Ces2e	-2.48852	6.7063e-35
ENSMUSG00000031891	Hsd11b2	1.27615	4.7664e-09
ENSMUSG00000031893	Tsnaxip1	-1.8223	1.41022e-46
ENSMUSG00000031896	Ctrl	2.04571	2.75179e-19
ENSMUSG00000031897	Psmb10	2.01902	2.17894e-244
ENSMUSG00000031906	Smpd3	1.29715	3.56221e-07
ENSMUSG00000031919	Tmed6	-1.99383	7.27776e-09
ENSMUSG00000031951	Tmem231	-1.17671	4.53523e-53
ENSMUSG00000031960	Aars	1.16499	6.2744e-280
ENSMUSG00000031962	Cdh15	2.02486	3.91923e-05
ENSMUSG00000031966	Glb1l3	-1.19852	8.93932e-19
ENSMUSG00000031970	Dbndd1	-1.141	5.42807e-16
ENSMUSG00000031980	Agt	1.26747	0.0202422
ENSMUSG00000032000	Birc3	1.51551	2.17064e-153
ENSMUSG00000032017	Grik4	-1.28751	2.02246e-09
ENSMUSG00000032021	Crtam	1.26671	4.64688e-15
ENSMUSG00000032036	Kirrel3	-1.00339	3.28939e-07
ENSMUSG00000032064	Dixdc1	-1.52742	4.37557e-32
ENSMUSG00000032066	Bco2	1.21534	1.51256e-11
ENSMUSG00000032076	Cadm1	-1.44702	3.30716e-67
ENSMUSG00000032081	Apoc3	-3.37077	0.026363
ENSMUSG00000032087	Dscaml1	1.07948	0.000107742
ENSMUSG00000032089	Il10ra	2.23009	7.27788e-104
ENSMUSG00000032113	Chek1	1.35791	2.54726e-24
ENSMUSG00000032115	Hyou1	1.35205	2.73894e-86
ENSMUSG00000032118	Fez1	-1.36918	3.6308e-17
ENSMUSG00000032122	Slc37a2	2.16366	1.97614e-71
ENSMUSG00000032128	Robo3	2.39829	3.56992e-15
ENSMUSG00000032174	Icam5	2.66784	2.69261e-85
ENSMUSG00000032191	Bcl2l10	2.0771	0.0257151
ENSMUSG00000032204	Aqp9	1.11079	2.25494e-20
ENSMUSG00000032224	Fam81a	-1.07896	5.27654e-22
ENSMUSG00000032265	Tent5a	2.24076	2.69318e-174
ENSMUSG00000032268	Tmprss5	-1.25402	2.55345e-06
ENSMUSG00000032271	Nnmt	1.05692	1.36999e-11
ENSMUSG00000032291	Crabp1	-3.46513	3.54318e-13
ENSMUSG00000032322	Pstpip1	1.86781	2.7489e-89
ENSMUSG00000032327	Stra6	1.87671	7.21246e-14
ENSMUSG00000032344	Cgas	2.30827	1.20812e-173
ENSMUSG00000032357	Tinag	-1.44939	6.58862e-14
ENSMUSG00000032377	Plscr4	-1.00691	1.45518e-71
ENSMUSG00000032394	Igdcc3	-1.82682	0.00103632
ENSMUSG00000032401	Lctl	-1.81078	0.0147705
ENSMUSG00000032500	Dclk3	-1.00934	3.01219e-10
ENSMUSG00000032501	Trib1	1.54117	9.43962e-93
ENSMUSG00000032508	Myd88	2.09091	0
ENSMUSG00000032515	Csrnp1	2.51466	2.19206e-21
ENSMUSG00000032527	Pccb	-1.14024	5.3718e-39
ENSMUSG00000032530	Lyzl4	-4.08741	6.81664e-07
ENSMUSG00000032549	Rab6b	-1.37266	1.76718e-53
ENSMUSG00000032564	Cpne4	-1.06352	0.000990067
ENSMUSG00000032575	Manf	1.50624	7.04513e-87
ENSMUSG00000032593	Amigo3	2.11226	2.11742e-75
ENSMUSG00000032596	Uba7	1.96424	5.73611e-283
ENSMUSG00000032609	Klhdc8b	-1.64837	1.75368e-104
ENSMUSG00000032623	Oas1d	4.03051	0.00255114
ENSMUSG00000032643	Fhl3	1.0783	6.824e-05
ENSMUSG00000032649	Colgalt2	-1.8633	3.84658e-89
ENSMUSG00000032661	Oas3	6.2796	0
ENSMUSG00000032690	Oas2	4.30424	2.33419e-191
ENSMUSG00000032691	Nlrp3	2.25983	2.58062e-164
ENSMUSG00000032712	Resf1	1.15561	4.361e-77
ENSMUSG00000032715	Trib3	1.829	6.18051e-128
ENSMUSG00000032719	Sbspon	-1.14139	1.25482e-12
ENSMUSG00000032724	Abtb2	1.73899	7.19759e-101
ENSMUSG00000032741	Tpcn1	-1.0725	1.5154e-93
ENSMUSG00000032773	Chrm1	-2.20601	4.58729e-21
ENSMUSG00000032776	Mctp2	1.30797	7.60969e-32
ENSMUSG00000032815	Fanca	1.5747	2.11981e-102
ENSMUSG00000032818	Loxhd1	-2.58079	0.00253732
ENSMUSG00000032827	Ppp1r9a	-1.28955	6.73196e-40
ENSMUSG00000032852	Rspo4	-1.70364	4.51921e-15
ENSMUSG00000032860	P2ry2	1.28535	4.86626e-37
ENSMUSG00000032899	Styk1	1.42474	4.53133e-15
ENSMUSG00000032902	Slc16a1	1.17024	1.32144e-54
ENSMUSG00000033152	Podxl2	-1.66116	7.59629e-53
ENSMUSG00000033177	Tmprss7	3.78275	1.06663e-12
ENSMUSG00000033187	BC016579	2.70166	1.77604e-16
ENSMUSG00000033192	Lpcat2	1.12503	1.50455e-49
ENSMUSG00000033207	Mamdc2	-1.67383	3.94308e-138
ENSMUSG00000033213	AA467197	6.07753	1.75335e-171
ENSMUSG00000033255	Gm5134	-1.272	0.0170456
ENSMUSG00000033294	Noc4l	1.08881	1.37741e-146
ENSMUSG00000033307	Mif	1.02402	2.74617e-22
ENSMUSG00000033316	Galnt9	1.1748	9.95844e-09
ENSMUSG00000033342	Plppr5	-1.60164	0.00312499
ENSMUSG00000033350	Chst2	-1.17115	3.03341e-33
ENSMUSG00000033355	Rtp4	3.51561	0
ENSMUSG00000033368	Trim69	3.24918	2.0164e-31
ENSMUSG00000033429	Mcee	-1.16402	3.23794e-37
ENSMUSG00000033450	Tagap	1.23424	1.34743e-50
ENSMUSG00000033453	Adamts15	1.21078	7.5708e-48
ENSMUSG00000033467	Crlf2	1.23399	2.93025e-64
ENSMUSG00000033470	Cysltr2	1.27403	1.46502e-17
ENSMUSG00000033487	Fndc3a	1.41627	3.57877e-62
ENSMUSG00000033491	Prss35	-2.10031	2.28336e-26
ENSMUSG00000033520	Idi2	3.6801	0.0298646
ENSMUSG00000033538	Casp4	2.85871	6.22993e-262
ENSMUSG00000033544	Angptl1	-1.02958	0.0466172
ENSMUSG00000033576	Apol6	3.47962	5.35443e-23
ENSMUSG00000033578	Tmem35a	-1.6761	2.14126e-26
ENSMUSG00000033581	Igf2bp2	1.63033	4.48091e-103
ENSMUSG00000033595	Lgi3	-1.78616	3.87478e-20
ENSMUSG00000033610	Pank1	-1.40368	1.4665e-23
ENSMUSG00000033644	Piwil2	2.2744	7.97906e-68
ENSMUSG00000033688	Inhca	-1.74891	0.00019283
ENSMUSG00000033713	Foxn3	-1.02598	1.85322e-67
ENSMUSG00000033763	Mtss2	-1.42046	2.58408e-56
ENSMUSG00000033770	Clcnka	1.34406	0.0106635
ENSMUSG00000033774	Npbwr1	1.49556	0.0199299
ENSMUSG00000033777	Tlr13	3.2963	2.32204e-242
ENSMUSG00000033781	Asb13	1.19603	6.20093e-111
ENSMUSG00000033826	Dnah8	-1.2889	7.91156e-40
ENSMUSG00000033837	Foxh1	1.59587	0.0137746
ENSMUSG00000033847	Pla2g4c	3.75731	2.00853e-65
ENSMUSG00000033860	Fgg	2.24542	1.28629e-08
ENSMUSG00000033880	Lgals3bp	3.44537	0
ENSMUSG00000033967	Rnf225	1.18006	7.66242e-09
ENSMUSG00000034009	Rxfp1	-1.30353	5.1129e-07
ENSMUSG00000034035	Ccdc17	-1.5983	5.98074e-45
ENSMUSG00000034057	Myrfl	1.81769	0.000634059
ENSMUSG00000034059	Ypel4	-1.76012	1.17268e-09
ENSMUSG00000034116	Vav1	2.09984	5.16162e-133
ENSMUSG00000034117	Ptgdr2	-1.19457	1.86663e-07
ENSMUSG00000034161	Scx	-1.10452	1.97066e-20
ENSMUSG00000034206	Polq	1.20813	7.33714e-30
ENSMUSG00000034212	Ankmy1	1.07403	3.04112e-11
ENSMUSG00000034226	Rhov	1.66771	6.75586e-28
ENSMUSG00000034245	Hdac11	-1.25285	2.67269e-41
ENSMUSG00000034266	Batf	1.12097	2.2116e-36
ENSMUSG00000034310	Tmem132d	-1.14572	6.82525e-07
ENSMUSG00000034324	Tmem132c	-1.42866	6.08688e-31
ENSMUSG00000034329	Brip1	1.28036	3.18029e-28
ENSMUSG00000034330	Plcg2	1.21397	6.0002e-66
ENSMUSG00000034387	Ssu2	-2.02906	0.00427489
ENSMUSG00000034394	Lif	2.12118	1.62282e-63
ENSMUSG00000034416	Pkd1l2	3.00027	7.23707e-26
ENSMUSG00000034422	Parp14	2.65647	3.7285e-224
ENSMUSG00000034438	Gbp8	1.60965	1.44941e-20
ENSMUSG00000034459	Ifit1	5.50622	0
ENSMUSG00000034460	Six4	-1.1784	3.25675e-26
ENSMUSG00000034472	Rasd2	-1.19532	8.72146e-08
ENSMUSG00000034486	Gbx2	3.58266	4.18502e-05
ENSMUSG00000034528	Hsd17b13	1.46465	0.023347
ENSMUSG00000034533	Scn10a	1.06864	0.00427781
ENSMUSG00000034552	Zswim2	-2.31039	9.37211e-05
ENSMUSG00000034575	Tent4a	1.83752	1.63051e-224
ENSMUSG00000034595	Ppp1r18	1.05254	2.20294e-139
ENSMUSG00000034641	Cd300ld	1.84073	2.05243e-85
ENSMUSG00000034652	Cd300a	1.80654	5.90638e-62
ENSMUSG00000034677	Gpr142	3.31025	1.63351e-06
ENSMUSG00000034685	Fam171a2	-1.52781	5.25638e-44
ENSMUSG00000034687	Fras1	-1.04382	5.30134e-23
ENSMUSG00000034708	Grn	2.07075	7.90358e-237
ENSMUSG00000034730	Adgrb1	3.07085	6.07704e-28
ENSMUSG00000034765	Dusp5	1.04768	6.92523e-29
ENSMUSG00000034771	Tle2	-1.61218	1.82101e-116
ENSMUSG00000034810	Scn7a	-1.78471	2.35151e-79
ENSMUSG00000034818	Celf5	-1.14789	2.05422e-05
ENSMUSG00000034825	Nrip3	1.89822	5.90411e-21
ENSMUSG00000034837	Gnat1	1.4883	5.58629e-05
ENSMUSG00000034855	Cxcl10	9.50829	0
ENSMUSG00000034868	Myl12b	-1.18877	2.34636e-14
ENSMUSG00000034881	Tbxa2r	-1.49905	1.29689e-47
ENSMUSG00000034883	Lrr1	1.8183	8.9218e-08
ENSMUSG00000034910	Pygo1	-1.49961	2.96657e-49
ENSMUSG00000034947	Tmem106a	2.52288	0
ENSMUSG00000034959	Rubcnl	1.42556	7.36521e-33
ENSMUSG00000034987	Hrh2	2.60897	2.51819e-142
ENSMUSG00000034990	Otoa	2.01098	0.000143608
ENSMUSG00000035004	Igsf6	2.23773	5.68959e-152
ENSMUSG00000035020	Epgn	1.87585	0.0182145
ENSMUSG00000035021	Baz1a	1.02692	6.59701e-53
ENSMUSG00000035033	Tbr1	4.03443	2.08804e-10
ENSMUSG00000035041	Creb3l3	1.68186	8.42759e-06
ENSMUSG00000035042	Ccl5	2.48636	5.62124e-81
ENSMUSG00000035049	Rrp12	1.0537	1.12308e-84
ENSMUSG00000035105	Egln3	1.55247	0.0010501
ENSMUSG00000035148	Gpr33	1.75872	9.89471e-14
ENSMUSG00000035186	Ubd	7.19111	9.86491e-83
ENSMUSG00000035189	Ano4	-1.23265	0.0232851
ENSMUSG00000035208	Slfn8	3.65302	5.23171e-283
ENSMUSG00000035211	Xrra1	-1.09139	8.73958e-08
ENSMUSG00000035238	Kcnk15	1.53114	0.028863
ENSMUSG00000035258	Abi3bp	-1.22256	3.71364e-49
ENSMUSG00000035273	Hpse	2.03716	1.5118e-193
ENSMUSG00000035275	Raver2	-1.12835	4.29824e-39
ENSMUSG00000035279	Ssc5d	1.43599	5.37369e-69
ENSMUSG00000035295	Wdr38	-1.25397	2.47451e-29
ENSMUSG00000035352	Ccl12	5.99786	9.96087e-251
ENSMUSG00000035356	Nfkbiz	1.29262	9.159e-41
ENSMUSG00000035373	Ccl7	9.00406	0
ENSMUSG00000035385	Ccl2	7.72717	0
ENSMUSG00000035429	Ptprh	3.08683	1.41956e-15
ENSMUSG00000035431	Sstr1	-1.33061	9.43398e-05
ENSMUSG00000035435	Abca17	-2.06888	3.13033e-34
ENSMUSG00000035456	Prdm8	-2.29182	9.81802e-26
ENSMUSG00000035486	Plk5	-1.84897	1.9474e-25
ENSMUSG00000035493	Tgfbi	3.16558	0
ENSMUSG00000035505	Cox18	1.06828	4.83463e-79
ENSMUSG00000035517	Tdrd7	1.79859	0
ENSMUSG00000035539	Ccdc180	-1.00538	6.65006e-22
ENSMUSG00000035540	Gc	-1.72172	0.0155285
ENSMUSG00000035551	Igfbpl1	-1.16667	0.000276366
ENSMUSG00000035557	Krt17	3.11087	6.10597e-11
ENSMUSG00000035561	Aldh1b1	1.51933	7.12851e-30
ENSMUSG00000035566	Pcdh17	-1.01961	2.68556e-12
ENSMUSG00000035576	L3mbtl1	1.55937	0.000243431
ENSMUSG00000035673	Sbno2	1.69633	3.78638e-245
ENSMUSG00000035678	Tnfsf9	1.47245	4.15709e-28
ENSMUSG00000035681	Kcnc2	-1.01764	1.88161e-05
ENSMUSG00000035683	Melk	1.15026	1.27593e-32
ENSMUSG00000035686	Thrsp	-3.02366	0.000396673
ENSMUSG00000035692	Isg15	5.98623	0
ENSMUSG00000035694	Caps2	-1.03263	1.56897e-13
ENSMUSG00000035773	Kiss1r	-1.14628	1.54674e-27
ENSMUSG00000035775	Krt20	1.444	0.0193528
ENSMUSG00000035805	Mlc1	-1.26639	1.74102e-07
ENSMUSG00000035818	Plekhs1	3.93403	2.93856e-97
ENSMUSG00000035852	Misp	2.98799	0
ENSMUSG00000035860	Cdhr3	-1.03581	2.61033e-25
ENSMUSG00000035896	Rnase1	-1.74672	0.00355647
ENSMUSG00000035910	Dcdc2a	-1.82119	9.0267e-31
ENSMUSG00000035914	Cd276	1.31767	7.2529e-59
ENSMUSG00000035929	H2-Q4	2.08543	3.09287e-121
ENSMUSG00000035932	Olfr750	-1.09899	1.435e-05
ENSMUSG00000035936	Aldh5a1	-1.24311	7.31794e-37
ENSMUSG00000035944	Ttc38	-1.01963	3.48307e-33
ENSMUSG00000035951	Ascl3	4.60519	1.52495e-42
ENSMUSG00000036030	Prtg	-1.92932	5.07615e-05
ENSMUSG00000036062	Phf24	-1.78266	6.86793e-26
ENSMUSG00000036067	Slc2a6	2.73294	2.84471e-135
ENSMUSG00000036095	Dgkb	-1.86286	6.14421e-28
ENSMUSG00000036110	Slc17a2	-1.84933	1.25908e-06
ENSMUSG00000036136	Fam110c	1.45171	3.32344e-42
ENSMUSG00000036158	Prickle1	-1.49858	2.83285e-42
ENSMUSG00000036186	Dipk1b	-1.42946	2.42695e-21
ENSMUSG00000036196	Slc26a8	-1.57165	4.58644e-08
ENSMUSG00000036211	H1f6	2.43285	0.000723789
ENSMUSG00000036218	Pdzrn4	-1.38888	0.000121181
ENSMUSG00000036249	Rbm43	1.33499	2.25975e-180
ENSMUSG00000036251	Trpm8	-2.89853	0.0143728
ENSMUSG00000036264	Fstl4	-1.29554	1.14279e-07
ENSMUSG00000036295	Lrrn3	-1.44505	4.09732e-35
ENSMUSG00000036334	Igsf10	-1.56953	9.28921e-43
ENSMUSG00000036353	P2ry12	1.37751	7.41341e-36
ENSMUSG00000036362	P2ry13	2.73358	8.4248e-138
ENSMUSG00000036377	Cracd	-1.24224	7.13856e-31
ENSMUSG00000036381	P2ry14	1.80912	2.34136e-184
ENSMUSG00000036395	Glb1l2	-1.10728	3.79539e-48
ENSMUSG00000036412	Arsi	2.66205	3.70024e-106
ENSMUSG00000036469	Marchf1	1.54781	1.61387e-64
ENSMUSG00000036523	Greb1	-1.0391	9.44648e-10
ENSMUSG00000036551	Akap14	-1.23838	2.70489e-35
ENSMUSG00000036557	Stpg4	5.09083	3.23036e-07
ENSMUSG00000036574	Tex44	-3.15807	0.0100759
ENSMUSG00000036578	Fxyd7	-1.56905	5.18012e-09
ENSMUSG00000036585	Fgf1	-1.31623	6.98258e-96
ENSMUSG00000036766	Dner	-1.4973	8.06144e-09
ENSMUSG00000036782	Klhl13	-1.06547	5.06673e-37
ENSMUSG00000036813	Entpd8	-1.70308	4.88708e-16
ENSMUSG00000036872	Abcc12	-1.81035	6.78272e-11
ENSMUSG00000036887	C1qa	2.22902	7.03959e-61
ENSMUSG00000036896	C1qc	2.30964	6.49551e-77
ENSMUSG00000036905	C1qb	2.38282	5.52297e-82
ENSMUSG00000036908	Unc93b1	1.48421	2.25654e-106
ENSMUSG00000036912	Piwil4	1.31221	2.29031e-25
ENSMUSG00000036923	Stox1	-1.02741	2.53665e-23
ENSMUSG00000036931	Nfkbid	1.43362	2.0546e-33
ENSMUSG00000036960	Clca2	1.72047	3.4116e-06
ENSMUSG00000036962	Cfap221	-1.20806	2.52031e-29
ENSMUSG00000036986	Pml	2.36485	5.54964e-267
ENSMUSG00000036995	Asap3	1.74295	4.95636e-132
ENSMUSG00000037033	Clca3b	1.82791	1.90286e-06
ENSMUSG00000037035	Inhbb	1.71879	6.11899e-31
ENSMUSG00000037095	Lrg1	1.50199	3.5867e-25
ENSMUSG00000037106	Fer1l6	-1.73837	0.000209082
ENSMUSG00000037143	Cfap61	-1.17039	8.76232e-17
ENSMUSG00000037145	Lypd8l	7.03713	2.27484e-79
ENSMUSG00000037161	Mgarp	2.7973	0.000132758
ENSMUSG00000037169	Mycn	-1.4491	4.11861e-09
ENSMUSG00000037188	Grhl3	1.26173	0.0277874
ENSMUSG00000037202	Prf1	1.25404	4.4743e-20
ENSMUSG00000037211	Spry1	-1.1779	6.58909e-27
ENSMUSG00000037242	Clic4	1.24541	3.95876e-106
ENSMUSG00000037259	Dzank1	-1.16777	1.39956e-23
ENSMUSG00000037321	Tap1	3.01652	0
ENSMUSG00000037358	Dipk2b	-1.34628	1.2993e-28
ENSMUSG00000037405	Icam1	1.08299	3.75384e-98
ENSMUSG00000037411	Serpine1	2.68178	2.31355e-44
ENSMUSG00000037428	Vgf	2.90958	3.38592e-15
ENSMUSG00000037437	Adam32	1.28948	6.76467e-05
ENSMUSG00000037446	Tulp1	-1.56179	8.82866e-14
ENSMUSG00000037447	Arid5a	2.03821	2.43546e-108
ENSMUSG00000037474	Dtl	1.08341	6.6075e-15
ENSMUSG00000037482	Erv3	2.78399	0.000472664
ENSMUSG00000037492	Zmat4	-2.47755	1.68227e-30
ENSMUSG00000037541	Shank2	-1.23857	8.63503e-23
ENSMUSG00000037542	Aldh8a1	2.03564	0.0130853
ENSMUSG00000037580	Gch1	2.19981	1.43957e-177
ENSMUSG00000037593	Rskr	1.29506	6.7571e-06
ENSMUSG00000037610	Kcnmb2	-1.02419	1.64642e-20
ENSMUSG00000037613	Tnfrsf23	1.48932	2.19861e-84
ENSMUSG00000037625	Cldn11	-1.42337	3.90434e-05
ENSMUSG00000037627	Rgs22	-1.08755	9.31274e-14
ENSMUSG00000037653	Kctd8	-1.85533	7.60284e-23
ENSMUSG00000037660	Gdf7	-2.25151	3.90305e-05
ENSMUSG00000037686	Aspg	1.33872	7.61978e-06
ENSMUSG00000037705	Tecta	2.42715	1.89095e-10
ENSMUSG00000037731	Themis2	2.9472	3.85886e-278
ENSMUSG00000037735	2810032G03Rik	-1.07675	0.00297111
ENSMUSG00000037736	Limch1	-1.21586	2.31238e-52
ENSMUSG00000037780	Mbl1	1.33427	6.75603e-16
ENSMUSG00000037801	Iqch	-2.44626	5.33286e-15
ENSMUSG00000037813	D630003M21Rik	-1.76387	3.47326e-22
ENSMUSG00000037816	Fbxw17	1.46156	1.19149e-129
ENSMUSG00000037820	Tgm2	1.22209	4.55445e-104
ENSMUSG00000037846	Rtkn2	-1.32534	1.55525e-45
ENSMUSG00000037849	Ifi206	5.83223	5.83955e-305
ENSMUSG00000037860	Aim2	1.44526	4.21701e-57
ENSMUSG00000037868	Egr2	2.0959	3.64384e-44
ENSMUSG00000037872	Ackr1	3.78384	3.69223e-55
ENSMUSG00000037921	Ddx60	3.69196	0
ENSMUSG00000037973	Itprid1	-2.06219	2.23667e-28
ENSMUSG00000037990	Sh3rf3	-1.06139	3.02734e-39
ENSMUSG00000037991	Rmi2	1.49686	4.05635e-19
ENSMUSG00000037997	Parp11	2.58549	2.70432e-161
ENSMUSG00000038011	Dnah10	-1.48648	4.59973e-25
ENSMUSG00000038037	Socs1	3.13395	9.77009e-112
ENSMUSG00000038060	Dlec1	-1.09472	1.83907e-20
ENSMUSG00000038064	Cldn22	-1.29202	0.00500091
ENSMUSG00000038065	Mturn	-1.80713	1.71649e-75
ENSMUSG00000038067	Csf3	8.73117	1.70061e-28
ENSMUSG00000038077	Kcna6	-1.0616	4.74855e-05
ENSMUSG00000038094	Atp13a4	-1.60144	7.11577e-23
ENSMUSG00000038173	Enpp6	-1.28417	8.89503e-06
ENSMUSG00000038179	Slamf7	3.63909	1.32096e-178
ENSMUSG00000038213	Tapbpl	1.59196	1.16612e-211
ENSMUSG00000038233	Gask1a	-1.05381	1.49954e-15
ENSMUSG00000038236	Hoxa7	-1.09559	3.67841e-26
ENSMUSG00000038253	Hoxa5	-1.27748	1.10809e-41
ENSMUSG00000038259	Gdf5	1.05961	0.00393764
ENSMUSG00000038264	Sema7a	2.13498	7.91894e-143
ENSMUSG00000038292	Kash5	-1.93455	3.26274e-57
ENSMUSG00000038301	Snx10	1.91863	1.36601e-118
ENSMUSG00000038304	Cd160	1.1772	7.23996e-09
ENSMUSG00000038305	Spats2l	1.74908	1.31697e-182
ENSMUSG00000038319	Kcnh2	-1.3904	2.35335e-44
ENSMUSG00000038347	Tcte2	-1.06767	1.22756e-17
ENSMUSG00000038352	Arl5c	1.51028	7.7365e-50
ENSMUSG00000038357	Camp	2.53798	7.78612e-08
ENSMUSG00000038390	Gpr162	4.12628	6.26021e-81
ENSMUSG00000038408	1700018A04Rik	-1.1845	1.14473e-21
ENSMUSG00000038453	Srcin1	-1.18875	4.29611e-32
ENSMUSG00000038457	Tmem255b	-1.12859	3.7429e-10
ENSMUSG00000038507	Parp12	2.43201	0
ENSMUSG00000038508	Gdf15	3.61042	3.57121e-211
ENSMUSG00000038526	Car14	-1.29697	3.07741e-26
ENSMUSG00000038528	Mfsd4b5	-1.39417	1.79723e-05
ENSMUSG00000038540	Tmc3	1.2613	2.2364e-13
ENSMUSG00000038580	Sct	7.13195	2.91797e-44
ENSMUSG00000038591	Colec10	-2.35911	1.58197e-06
ENSMUSG00000038599	Capn8	-1.62985	2.63939e-06
ENSMUSG00000038624	Nepn	2.12884	0.00418931
ENSMUSG00000038642	Ctss	2.33523	2.76722e-159
ENSMUSG00000038668	Lpar1	1.48671	2.12592e-115
ENSMUSG00000038670	Mybpc2	1.33591	0.0454019
ENSMUSG00000038676	Ucn	4.47408	0.0190376
ENSMUSG00000038751	Ptk6	2.48591	1.55691e-13
ENSMUSG00000038756	Ttll6	-1.29187	5.06355e-32
ENSMUSG00000038774	Ascc3	1.59538	9.17874e-94
ENSMUSG00000038776	Ephx1	-1.13021	2.67856e-79
ENSMUSG00000038777	Sema6c	-1.67045	2.1895e-39
ENSMUSG00000038791	Scgb3a2	-2.38202	9.947e-27
ENSMUSG00000038801	Scgb1c1	-1.08412	7.40608e-10
ENSMUSG00000038807	Rap1gap2	1.05506	1.02966e-47
ENSMUSG00000038866	Zcchc2	1.59491	4.86864e-124
ENSMUSG00000038967	Pdk2	-1.091	3.7791e-32
ENSMUSG00000038980	Rbbp8nl	-1.12613	2.47333e-08
ENSMUSG00000038987	Cfap157	-1.33726	1.49302e-31
ENSMUSG00000039013	Siglecf	-1.1318	2.21701e-22
ENSMUSG00000039021	Ttc16	-1.02204	1.41019e-22
ENSMUSG00000039055	Eme1	1.12119	7.62999e-09
ENSMUSG00000039084	Chad	-1.25825	4.55989e-08
ENSMUSG00000039095	En2	3.70029	9.18545e-12
ENSMUSG00000039097	Rln1	4.10225	0.0195312
ENSMUSG00000039099	Wdr93	-1.19607	2.75246e-19
ENSMUSG00000039109	F13a1	1.63403	2.26524e-31
ENSMUSG00000039110	Mycbpap	-1.63212	1.04098e-63
ENSMUSG00000039114	Nrn1	-1.72232	3.00367e-18
ENSMUSG00000039153	Runx2	1.10755	1.32983e-41
ENSMUSG00000039155	Cdh26	-1.97496	1.05649e-08
ENSMUSG00000039193	Nlrc4	1.3241	1.45213e-36
ENSMUSG00000039194	Rlbp1	-2.37997	1.69194e-06
ENSMUSG00000039196	Orm1	2.90626	2.84346e-10
ENSMUSG00000039198	Ptchd3	-2.10351	0.000152643
ENSMUSG00000039208	Metrnl	1.67457	4.31942e-104
ENSMUSG00000039232	Stx11	1.37169	2.14796e-102
ENSMUSG00000039236	Isg20	3.05644	0
ENSMUSG00000039238	Zfp750	1.3009	9.67753e-27
ENSMUSG00000039246	Lyplal1	-1.24638	1.79823e-49
ENSMUSG00000039252	Lgi2	1.03796	2.80718e-24
ENSMUSG00000039257	Vstm2b	-1.06655	7.58604e-07
ENSMUSG00000039285	Azi2	1.18188	9.0813e-126
ENSMUSG00000039323	Igfbp2	-1.26372	5.13438e-25
ENSMUSG00000039330	Tsga10ip	-2.59754	3.41296e-11
ENSMUSG00000039364	Sectm1b	5.05452	5.8305e-116
ENSMUSG00000039385	Cdh6	-1.22575	3.83378e-09
ENSMUSG00000039395	Mreg	1.40305	3.94294e-19
ENSMUSG00000039431	Mtmr7	1.50035	1.07677e-27
ENSMUSG00000039450	Dcxr	-1.41258	5.72419e-72
ENSMUSG00000039452	Snx22	-1.27399	3.83257e-25
ENSMUSG00000039456	Morc3	1.61074	1.51377e-195
ENSMUSG00000039501	Znfx1	2.82726	2.02457e-283
ENSMUSG00000039519	Cyp7b1	3.32989	5.99551e-189
ENSMUSG00000039529	Atp8b1	1.0236	5.20416e-22
ENSMUSG00000039531	Zup1	1.6645	4.0265e-128
ENSMUSG00000039543	Cfap70	-1.2159	7.76116e-23
ENSMUSG00000039579	Grin3a	-1.46118	1.19619e-05
ENSMUSG00000039616	Mocos	1.14816	3.18096e-58
ENSMUSG00000039620	Trmt9b	-1.37132	2.76149e-21
ENSMUSG00000039653	Baat	2.31159	0.00859566
ENSMUSG00000039661	Dusp26	-1.46021	6.61524e-12
ENSMUSG00000039672	Kcne2	-1.49626	1.14721e-17
ENSMUSG00000039682	Lap3	1.49543	1.8301e-131
ENSMUSG00000039697	Ncoa7	1.10867	1.12374e-41
ENSMUSG00000039699	Batf2	3.44125	2.2905e-146
ENSMUSG00000039713	Plekhg5	-1.02953	1.92803e-75
ENSMUSG00000039717	Ralyl	-1.45721	0.0368311
ENSMUSG00000039742	Garin1b	3.03045	0.011854
ENSMUSG00000039748	Exo1	1.30364	1.51061e-20
ENSMUSG00000039763	Dnajc28	-1.18584	6.74323e-30
ENSMUSG00000039783	Kmo	1.04594	4.78733e-16
ENSMUSG00000039795	Zfand1	-1.00305	1.86894e-47
ENSMUSG00000039853	Trim14	1.89257	4.96939e-157
ENSMUSG00000039865	Slc44a3	-1.55944	5.79453e-47
ENSMUSG00000039883	Lrrc17	-2.51333	6.39779e-46
ENSMUSG00000039899	Fgl2	2.77761	8.07211e-214
ENSMUSG00000039911	Spsb1	1.34938	6.57154e-79
ENSMUSG00000039942	Ptger4	1.94118	1.18033e-101
ENSMUSG00000039960	Rhou	1.12258	7.51278e-95
ENSMUSG00000039976	Tbc1d16	-1.09781	2.66865e-75
ENSMUSG00000039977	Deup1	-1.28845	9.47494e-11
ENSMUSG00000039981	Zc3h12d	1.7348	3.97049e-56
ENSMUSG00000039994	Timeless	1.48425	3.70137e-192
ENSMUSG00000039997	Ifi203	2.81225	1.36003e-166
ENSMUSG00000040010	Slc7a5	2.2114	1.79775e-138
ENSMUSG00000040017	Saa4	6.29601	5.16587e-30
ENSMUSG00000040026	Saa3	8.20003	2.35586e-175
ENSMUSG00000040033	Stat2	3.09605	0
ENSMUSG00000040035	Disp2	1.09885	8.10691e-13
ENSMUSG00000040037	Negr1	-1.36689	2.75968e-09
ENSMUSG00000040133	Gpr176	2.74283	1.6883e-44
ENSMUSG00000040138	Ndp	-3.09579	1.84534e-07
ENSMUSG00000040140	Tdrd6	1.23932	0.013489
ENSMUSG00000040152	Thbs1	2.41543	5.67315e-23
ENSMUSG00000040165	Cd209c	-2.93896	1.43407e-23
ENSMUSG00000040197	Cd209e	-1.34832	0.0158231
ENSMUSG00000040204	Pclaf	1.38298	3.71117e-29
ENSMUSG00000040205	Cuzd1	3.99364	9.38563e-05
ENSMUSG00000040209	Zfp704	-1.26814	6.39091e-37
ENSMUSG00000040229	Gpr34	-1.46925	6.91479e-21
ENSMUSG00000040253	Gbp7	2.82366	6.83968e-129
ENSMUSG00000040260	Daam2	-1.16638	8.08693e-30
ENSMUSG00000040264	Gbp2b	4.44773	2.932e-53
ENSMUSG00000040283	Btnl9	-1.41706	9.42698e-07
ENSMUSG00000040296	Ddx58	2.5988	0
ENSMUSG00000040298	Btbd16	4.63161	5.72219e-55
ENSMUSG00000040310	Alx4	-1.66799	0.000142107
ENSMUSG00000040328	Olfr56	4.61592	4.79298e-241
ENSMUSG00000040405	Havcr1	1.32517	7.43171e-09
ENSMUSG00000040412	Elapor1	-1.24498	2.79481e-08
ENSMUSG00000040428	Plekha4	3.26726	0
ENSMUSG00000040441	Slc26a10	-2.71016	2.80296e-21
ENSMUSG00000040483	Xaf1	3.19065	0
ENSMUSG00000040488	Ltbp4	-1.47296	2.55496e-111
ENSMUSG00000040505	Abcg5	-1.75862	0.0111086
ENSMUSG00000040511	Pvr	2.08781	3.51748e-88
ENSMUSG00000040522	Tlr8	1.23142	5.91343e-22
ENSMUSG00000040528	Milr1	2.35509	7.38648e-148
ENSMUSG00000040536	Necab1	-1.50283	0.00489921
ENSMUSG00000040537	Adam22	-1.45011	2.67218e-35
ENSMUSG00000040543	Pitpnm3	-1.77978	7.51041e-67
ENSMUSG00000040552	C3ar1	4.06468	7.68285e-224
ENSMUSG00000040557	Mettl27	-1.59612	6.66194e-61
ENSMUSG00000040591	Cstpp1	-1.01878	1.61839e-58
ENSMUSG00000040613	Apobec1	2.58665	1.18975e-213
ENSMUSG00000040616	Tmem51	1.20623	1.91772e-140
ENSMUSG00000040653	Ppp1r14c	-1.5722	1.24069e-15
ENSMUSG00000040659	Efhd2	1.41547	3.59187e-215
ENSMUSG00000040706	Agmat	-1.9756	0.000637778
ENSMUSG00000040711	Sh3pxd2b	1.43588	5.50659e-76
ENSMUSG00000040714	Klc3	-1.01403	8.72256e-19
ENSMUSG00000040724	Kcna2	-1.22659	2.45957e-16
ENSMUSG00000040747	Cd53	1.93686	5.32165e-159
ENSMUSG00000040751	Lat2	1.65385	2.91904e-64
ENSMUSG00000040808	S100g	-2.28508	2.64742e-43
ENSMUSG00000040828	Catsperd	-1.00192	3.48521e-05
ENSMUSG00000040829	Zmynd15	1.58049	1.336e-54
ENSMUSG00000040841	Six5	-1.03935	4.58113e-48
ENSMUSG00000040852	Plekhh2	-1.26364	1.10787e-52
ENSMUSG00000040855	Reps2	-1.24531	4.6703e-41
ENSMUSG00000040860	Crocc	-1.15513	1.46628e-53
ENSMUSG00000040867	Begain	-1.22761	1.33762e-11
ENSMUSG00000040896	Kcnd3	-1.12965	2.09797e-15
ENSMUSG00000040899	Ccr6	-1.37935	6.86962e-15
ENSMUSG00000040907	Atp1a3	1.06297	3.47533e-09
ENSMUSG00000040938	Slc16a11	-1.3189	3.40083e-35
ENSMUSG00000040950	Mgl2	-1.97723	2.27341e-53
ENSMUSG00000040969	Arhgef38	-1.37845	8.36402e-09
ENSMUSG00000040998	Npnt	-1.27088	3.07499e-50
ENSMUSG00000041012	Cmtm8	-1.2309	2.98595e-41
ENSMUSG00000041062	Mslnl	1.38802	0.00692195
ENSMUSG00000041135	Ripk2	1.27389	9.95902e-80
ENSMUSG00000041144	Dnah7b	-1.01103	8.08114e-13
ENSMUSG00000041193	Pla2g5	2.55199	1.00338e-15
ENSMUSG00000041220	Elovl6	-1.15052	0.0490843
ENSMUSG00000041245	Wnk3	1.1676	2.79355e-05
ENSMUSG00000041293	Adgrf1	2.65517	0.00349312
ENSMUSG00000041313	Slc7a1	1.08585	2.06393e-69
ENSMUSG00000041323	Ak7	-1.56563	2.26768e-60
ENSMUSG00000041324	Inhba	3.35792	5.97779e-164
ENSMUSG00000041347	Bdkrb1	2.91505	9.64563e-91
ENSMUSG00000041377	Ninj2	1.54461	7.83295e-07
ENSMUSG00000041423	Paqr6	-1.78144	5.86178e-37
ENSMUSG00000041460	Cacna2d4	-1.20821	7.86006e-19
ENSMUSG00000041481	Serpina3g	3.48461	7.02631e-69
ENSMUSG00000041482	Piezo2	-1.16358	5.47362e-43
ENSMUSG00000041515	Irf8	1.25426	1.50591e-52
ENSMUSG00000041523	Upk2	-1.79927	1.99984e-14
ENSMUSG00000041538	H2-Ob	-1.38392	1.72315e-17
ENSMUSG00000041556	Fbxo2	1.01011	1.05623e-07
ENSMUSG00000041559	Fmod	-1.73249	6.1944e-43
ENSMUSG00000041571	Selenow	1.08242	5.82481e-37
ENSMUSG00000041598	Cdc42ep4	1.15168	1.56737e-51
ENSMUSG00000041605	Inava	1.02093	1.62999e-19
ENSMUSG00000041633	Kctd12b	-1.02262	5.16302e-38
ENSMUSG00000041644	Slc5a12	-1.41108	5.87613e-12
ENSMUSG00000041669	Prima1	-1.35834	0.000465317
ENSMUSG00000041670	Rims1	-1.76924	1.37205e-07
ENSMUSG00000041681	Iapp	5.18887	2.24514e-09
ENSMUSG00000041688	Amot	-1.03505	3.58738e-31
ENSMUSG00000041731	Pgm5	-1.45428	7.36164e-82
ENSMUSG00000041735	AAdacl4fm3	-1.82646	1.28454e-07
ENSMUSG00000041736	Tspo	1.59184	3.31905e-139
ENSMUSG00000041750	Cd1d2	-1.34561	1.19008e-10
ENSMUSG00000041754	Trem3	1.59539	1.45211e-19
ENSMUSG00000041757	Plekha6	-1.28389	6.99097e-49
ENSMUSG00000041773	Enc1	2.08276	1.72293e-124
ENSMUSG00000041789	2700046A07Rik	-1.3623	0.000434892
ENSMUSG00000041817	Fam169a	1.40409	0.028973
ENSMUSG00000041827	Oasl1	6.72446	0
ENSMUSG00000041872	Il17f	1.63008	0.0240348
ENSMUSG00000041920	Slc16a6	1.09502	1.80306e-27
ENSMUSG00000041930	Fam222a	-1.05097	5.1011e-14
ENSMUSG00000041954	Tnfrsf18	1.13851	6.72728e-17
ENSMUSG00000042029	Ncapg2	1.02253	1.12481e-31
ENSMUSG00000042096	Dao	1.38821	0.0229375
ENSMUSG00000042109	Csdc2	-1.35299	3.87969e-20
ENSMUSG00000042155	Klhl23	-1.05455	5.28543e-22
ENSMUSG00000042179	Pnliprp1	-1.53126	3.75303e-05
ENSMUSG00000042200	Cdrt4	-2.59826	4.16599e-06
ENSMUSG00000042251	Pm20d1	-1.08209	7.45011e-08
ENSMUSG00000042256	Ptchd4	-1.82075	0.0138374
ENSMUSG00000042262	Ccr8	1.95275	2.54837e-07
ENSMUSG00000042265	Trem1	2.1978	4.17382e-42
ENSMUSG00000042269	Cibar2	-1.32993	8.58587e-26
ENSMUSG00000042349	Ikbke	1.68717	8.37909e-123
ENSMUSG00000042350	Arel1	1.16946	8.54234e-93
ENSMUSG00000042353	Frem3	1.09578	0.0231614
ENSMUSG00000042359	Osbpl6	-1.30213	4.33896e-43
ENSMUSG00000042385	Gzmk	2.29469	5.42285e-10
ENSMUSG00000042406	Atf4	1.01898	2.93967e-43
ENSMUSG00000042414	Prdm14	4.14842	0.00176666
ENSMUSG00000042433	Dnaaf6b	-1.46107	9.39502e-13
ENSMUSG00000042436	Mfap4	-1.14791	3.33459e-09
ENSMUSG00000042451	Mybph	1.67263	0.00072125
ENSMUSG00000042459	Bpifa2	-1.72225	0.00936003
ENSMUSG00000042474	Fcmr	-1.11139	8.79558e-12
ENSMUSG00000042489	Clspn	1.31996	4.7322e-29
ENSMUSG00000042514	Klhl14	-1.49849	2.13261e-09
ENSMUSG00000042589	Cux2	-1.46649	9.02514e-29
ENSMUSG00000042607	Asb4	2.41889	3.87472e-25
ENSMUSG00000042608	Stk40	1.07231	1.49946e-76
ENSMUSG00000042622	Maff	1.717	4.65623e-46
ENSMUSG00000042638	Gucy2c	2.22556	0.00178701
ENSMUSG00000042641	Rgsl1	-1.03668	0.0381218
ENSMUSG00000042672	Dcst1	1.06962	0.00636424
ENSMUSG00000042677	Zc3h12a	1.78511	1.44572e-200
ENSMUSG00000042684	Npl	1.21121	4.48738e-46
ENSMUSG00000042707	Dnali1	-1.14901	1.19854e-36
ENSMUSG00000042719	Naa25	1.5853	2.62324e-128
ENSMUSG00000042726	Trafd1	2.47166	0
ENSMUSG00000042750	Bex2	-2.19243	1.50314e-22
ENSMUSG00000042759	Apobr	1.00907	1.77799e-50
ENSMUSG00000042797	Aqp11	-1.23222	1.632e-11
ENSMUSG00000042808	Gpx2	1.12437	4.85785e-16
ENSMUSG00000042834	Nrep	-1.91002	1.99439e-43
ENSMUSG00000042845	Wfdc12	2.00959	5.11952e-07
ENSMUSG00000042901	Aida	1.78013	2.58615e-273
ENSMUSG00000043017	Ptgir	1.51831	4.24415e-47
ENSMUSG00000043020	Dnai3	-1.23208	1.64706e-19
ENSMUSG00000043050	Tnp2	4.99142	8.27084e-06
ENSMUSG00000043068	Fam89a	1.36148	3.67149e-18
ENSMUSG00000043088	Il17re	-1.30873	9.56555e-122
ENSMUSG00000043091	Tuba1c	1.23442	8.73401e-84
ENSMUSG00000043144	Aqp6	5.06963	5.05508e-09
ENSMUSG00000043157	Arl11	1.28856	2.90178e-40
ENSMUSG00000043162	Pyurf	-1.01138	3.49125e-22
ENSMUSG00000043168	4930426D05Rik	-1.88242	3.04542e-10
ENSMUSG00000043230	Fam124b	-1.88817	2.7389e-30
ENSMUSG00000043263	Ifi209	3.97243	0
ENSMUSG00000043313	Pcdhb19	-1.03041	4.66996e-11
ENSMUSG00000043383	Olfr1342	-1.96423	6.67325e-22
ENSMUSG00000043384	Gprasp1	-1.16508	1.37643e-55
ENSMUSG00000043385	Olfr267	3.90624	8.67129e-06
ENSMUSG00000043448	Gjc2	-1.09197	5.47599e-08
ENSMUSG00000043456	Zfp536	1.92842	3.59563e-19
ENSMUSG00000043460	Elfn2	-1.91352	0.00428069
ENSMUSG00000043496	Tril	-2.20088	2.77371e-62
ENSMUSG00000043541	Casc1	-1.49781	5.81281e-52
ENSMUSG00000043556	Fbxl7	-1.01964	8.65396e-32
ENSMUSG00000043613	Mmp3	2.81538	3.93439e-164
ENSMUSG00000043631	Ecm2	-1.50419	1.40489e-56
ENSMUSG00000043633	Fam221b	-1.6483	9.71236e-08
ENSMUSG00000043635	Adamts3	1.8494	6.33105e-31
ENSMUSG00000043644	0610009L18Rik	-1.41922	5.42176e-24
ENSMUSG00000043648	Pld6	-1.57506	1.80661e-12
ENSMUSG00000043659	Npsr1	3.68277	0.00785377
ENSMUSG00000043664	Tmem221	1.80828	2.01281e-46
ENSMUSG00000043740	B430306N03Rik	3.48347	5.51787e-245
ENSMUSG00000043760	Pkhd1	-1.00482	5.82727e-06
ENSMUSG00000043807	Ly6g5b	1.05778	2.0654e-06
ENSMUSG00000043811	Rtn4r	1.7925	1.08216e-09
ENSMUSG00000043832	Clec4a3	2.49614	3.75452e-132
ENSMUSG00000043913	Ccdc60	-1.02439	6.03166e-18
ENSMUSG00000043932	Klri2	1.26438	1.23914e-22
ENSMUSG00000043939	A530064D06Rik	4.1194	4.08984e-194
ENSMUSG00000043953	Ccrl2	1.36585	3.50909e-68
ENSMUSG00000044103	Il36g	1.80244	1.98273e-05
ENSMUSG00000044122	Proca1	-1.16828	9.24626e-14
ENSMUSG00000044139	Prss53	-1.46904	3.69029e-06
ENSMUSG00000044156	Hepacam2	-2.37095	2.91204e-38
ENSMUSG00000044162	Tnip3	4.32463	0
ENSMUSG00000044164	Rnf182	-1.65826	0.00781554
ENSMUSG00000044165	Bcl2l15	2.24533	1.45115e-05
ENSMUSG00000044176	Spink10	4.12056	2.30855e-14
ENSMUSG00000044244	Il20rb	1.13523	8.90885e-10
ENSMUSG00000044288	Cnr1	-1.09617	1.11557e-09
ENSMUSG00000044313	Mab21l3	2.77114	3.7016e-45
ENSMUSG00000044338	Aplnr	-2.17402	3.28978e-43
ENSMUSG00000044349	Snhg11	-1.80292	5.49868e-51
ENSMUSG00000044350	Lacc1	2.54446	8.70262e-207
ENSMUSG00000044352	Sowaha	-1.02816	6.87737e-06
ENSMUSG00000044365	Cxxc4	-1.71715	6.87925e-27
ENSMUSG00000044461	Shisa2	-1.45941	1.35379e-20
ENSMUSG00000044522	A730020M07Rik	1.59073	4.78996e-11
ENSMUSG00000044550	Tceal3	-1.10688	1.26858e-08
ENSMUSG00000044583	Tlr7	2.4731	4.41143e-120
ENSMUSG00000044647	Csrnp3	1.6878	0.00299398
ENSMUSG00000044676	Zfp612	-1.03213	1.65757e-34
ENSMUSG00000044681	Cnpy1	-2.13242	0.00450181
ENSMUSG00000044701	Il27	4.27964	9.65093e-83
ENSMUSG00000044703	Phf11a	5.2785	0
ENSMUSG00000044708	Kcnj10	1.44907	6.47212e-14
ENSMUSG00000044719	E230025N22Rik	1.82136	8.4716e-13
ENSMUSG00000044726	Erich5	-1.59512	6.71517e-05
ENSMUSG00000044749	Abca6	-1.05455	6.47524e-14
ENSMUSG00000044786	Zfp36	1.2772	2.35874e-24
ENSMUSG00000044787	Spata32	2.89354	0.0270391
ENSMUSG00000044807	Zfp354c	-1.02465	2.79159e-24
ENSMUSG00000044811	Cd300c2	1.55676	6.46383e-46
ENSMUSG00000044816	D630023F18Rik	1.85994	0.0299006
ENSMUSG00000044827	Tlr1	3.36171	9.82394e-148
ENSMUSG00000044860	Gm1123	2.54454	7.85427e-06
ENSMUSG00000044948	Cfap43	-1.04768	2.13187e-24
ENSMUSG00000045008	9030612E09Rik	-1.66754	0.0035749
ENSMUSG00000045027	Prss22	4.44331	7.90558e-136
[truncated: 1,666 more rows]
