# Supplementary material for: Differential lung gene expression changes in C57BL/6 and DBA/2 mice carrying an identical functional Mx1 gene reveals crucial differences in the host response
Source: BMC Genom Data. 2024 Feb 15;25:19. doi: 10.1186/s12863-024-01203-3 (PMC10870463; doi:10.1186/s12863-024-01203-3)
Supplement: Supplementary file 4 — Additional file 4. Description of data: list of DEGs from comparison of infected D2-Mx1r/r at day 5 p.i. versus D2-Mx1r/r mock controls. [file 12863_2024_1203_MOESM4_ESM.xlsx]

## Sheet: S4_DEG_DESeq2_D2Mx1_PR8F_d5_vs_
ENS_ID	SYMBOL	log2FoldChange	padj
ENSMUSG00000000028	Cdc45	1.55354	9.68741e-62
ENSMUSG00000000031	H19	-4.04989	4.166e-05
ENSMUSG00000000049	Apoh	-1.64757	0.0275969
ENSMUSG00000000120	Ngfr	1.12413	3.49491e-07
ENSMUSG00000000182	Fgf23	6.4038	2.66763e-10
ENSMUSG00000000202	Btbd17	3.27009	2.94475e-26
ENSMUSG00000000204	Slfn4	4.30336	1.10234e-161
ENSMUSG00000000247	Lhx2	1.05185	0.00456173
ENSMUSG00000000386	Mx1	4.68483	0
ENSMUSG00000000392	Fap	1.33801	6.17343e-19
ENSMUSG00000000394	Gcg	5.75705	1.62016e-08
ENSMUSG00000000402	Egfl6	-1.36005	1.36161e-08
ENSMUSG00000000416	Cttnbp2	-1.82132	7.82933e-46
ENSMUSG00000000552	Zfp385a	1.19272	1.0634e-84
ENSMUSG00000000555	Itga5	1.46352	6.22157e-67
ENSMUSG00000000567	Sox9	1.0468	1.35452e-09
ENSMUSG00000000627	Sema4f	-1.11342	6.64481e-23
ENSMUSG00000000628	Hk2	1.38868	3.30005e-25
ENSMUSG00000000682	Cd52	1.05022	6.50641e-22
ENSMUSG00000000686	Abhd15	1.21682	5.08975e-29
ENSMUSG00000000690	Hoxb6	-1.02309	9.22105e-20
ENSMUSG00000000730	Dnmt3l	1.484	5.60961e-07
ENSMUSG00000000791	Il12rb1	1.58274	2.58384e-28
ENSMUSG00000000901	Mmp11	-1.07017	7.77578e-43
ENSMUSG00000000903	Vpreb3	-2.26021	1.11268e-61
ENSMUSG00000000957	Mmp14	1.81761	1.3853e-158
ENSMUSG00000000982	Ccl3	3.12866	3.05871e-75
ENSMUSG00000000983	Wfdc18	1.45335	0.0114273
ENSMUSG00000001020	S100a4	1.28005	5.87638e-08
ENSMUSG00000001025	S100a6	1.03692	1.07231e-28
ENSMUSG00000001027	Scn4a	-1.35149	1.2167e-05
ENSMUSG00000001123	Lgals9	1.82738	1.44993e-230
ENSMUSG00000001128	Cfp	1.18409	1.21085e-18
ENSMUSG00000001131	Timp1	5.9321	0
ENSMUSG00000001227	Sema6b	1.66861	3.79483e-86
ENSMUSG00000001228	Uhrf1	2.05091	6.97712e-111
ENSMUSG00000001348	Acp5	1.1888	5.62125e-21
ENSMUSG00000001403	Ube2c	1.6693	3.16966e-32
ENSMUSG00000001473	Tubb6	1.92106	4.70429e-156
ENSMUSG00000001517	Foxm1	1.39595	3.1074e-34
ENSMUSG00000001555	Fkbp10	1.05163	2.05835e-42
ENSMUSG00000001627	Ifrd1	1.3451	1.52397e-110
ENSMUSG00000001670	Tat	1.19069	0.0135895
ENSMUSG00000001707	Eef1e1	1.23038	3.21104e-69
ENSMUSG00000001750	Tcirg1	1.14499	9.88964e-68
ENSMUSG00000001773	Folh1	1.43593	0.0103023
ENSMUSG00000001827	Folr1	1.88084	0.00104679
ENSMUSG00000002007	Srpk3	-1.5744	5.63139e-13
ENSMUSG00000002057	Foxn1	2.01416	0.0190815
ENSMUSG00000002068	Ccne1	2.48888	1.27462e-127
ENSMUSG00000002111	Spi1	1.27298	1.39393e-65
ENSMUSG00000002204	Napsa	-1.32726	4.83209e-29
ENSMUSG00000002289	Angptl4	1.92711	5.17376e-16
ENSMUSG00000002297	Dbf4	1.11444	5.057e-61
ENSMUSG00000002307	Daxx	1.72173	4.63123e-160
ENSMUSG00000002325	Irf9	1.31692	1.61416e-173
ENSMUSG00000002341	Ncan	-1.15167	0.0012686
ENSMUSG00000002409	Dyrk1b	-1.05323	4.06271e-103
ENSMUSG00000002500	Rpl3l	-1.83525	0.00904941
ENSMUSG00000002588	Pon1	-1.70948	4.31964e-22
ENSMUSG00000002625	Akap8l	-1.08612	8.43e-57
ENSMUSG00000002699	Lcp2	1.35014	1.22093e-80
ENSMUSG00000002769	Gnmt	-1.14901	6.2326e-10
ENSMUSG00000002771	Grin2d	-1.02489	1.17086e-47
ENSMUSG00000002847	Pla1a	4.60948	7.50112e-94
ENSMUSG00000002870	Mcm2	1.35765	1.7977e-66
ENSMUSG00000002983	Relb	1.06211	9.79806e-50
ENSMUSG00000002985	Apoe	1.14627	8.43022e-29
ENSMUSG00000003271	Sult2b1	-1.21881	1.42067e-05
ENSMUSG00000003273	Car11	-1.0998	3.21818e-08
ENSMUSG00000003283	Hck	1.1196	3.53603e-77
ENSMUSG00000003379	Cd79a	-1.35145	5.14721e-09
ENSMUSG00000003476	Crhr2	-1.08752	0.038855
ENSMUSG00000003477	Inmt	-1.81194	8.28366e-98
ENSMUSG00000003484	Cyp4f18	1.18553	2.96846e-20
ENSMUSG00000003545	Fosb	1.19983	3.1104e-05
ENSMUSG00000003665	Has1	2.21474	1.44326e-10
ENSMUSG00000003779	Kif20a	1.18399	4.5836e-23
ENSMUSG00000004035	Gstm7	-1.07089	1.74161e-20
ENSMUSG00000004038	Gstm3	-1.31888	0.00775966
ENSMUSG00000004110	Cacna1e	-1.75761	1.54132e-11
ENSMUSG00000004187	Kifc2	-1.62258	2.94728e-103
ENSMUSG00000004296	Il12b	4.00653	1.17314e-66
ENSMUSG00000004317	Clcn5	1.2122	6.3374e-47
ENSMUSG00000004328	Hif3a	2.48745	7.16897e-23
ENSMUSG00000004360	9330159F19Rik	-1.04042	1.9708e-05
ENSMUSG00000004371	Il11	3.74696	2.31649e-65
ENSMUSG00000004446	Bid	1.12016	1.91939e-51
ENSMUSG00000004542	Psg19	3.60086	0.00449755
ENSMUSG00000004654	Ghrhr	2.9655	0.00791363
ENSMUSG00000004730	Adgre1	1.96259	4.48266e-109
ENSMUSG00000004791	Pgf	2.0196	5.37155e-124
ENSMUSG00000004814	Ccl24	2.48478	5.72747e-08
ENSMUSG00000004885	Crabp2	-3.38472	0.00772293
ENSMUSG00000004892	Bcan	-3.59148	3.89704e-91
ENSMUSG00000004933	Matk	1.09137	7.1861e-13
ENSMUSG00000004952	Rasa4	1.75027	3.43741e-81
ENSMUSG00000004988	Fxyd4	1.40972	5.33826e-06
ENSMUSG00000005054	Cstb	1.52301	2.09016e-66
ENSMUSG00000005057	Sh2b2	1.29316	1.25624e-11
ENSMUSG00000005087	Cd44	1.01086	3.7685e-50
ENSMUSG00000005124	Ccn4	2.13711	8.11633e-47
ENSMUSG00000005233	Spc25	1.65885	2.00532e-33
ENSMUSG00000005237	Dnah2	-1.15384	2.9965e-22
ENSMUSG00000005320	Fgfr4	-1.53658	4.14373e-32
ENSMUSG00000005355	Casp14	-5.88692	0.00622954
ENSMUSG00000005373	Mlxipl	-1.26291	0.0269294
ENSMUSG00000005410	Mcm5	1.5797	1.64595e-114
ENSMUSG00000005413	Hmox1	1.34013	4.97896e-82
ENSMUSG00000005470	Asf1b	1.73739	1.43772e-57
ENSMUSG00000005481	Ddx39a	1.32619	1.80754e-166
ENSMUSG00000005493	Msh4	1.65718	0.0407931
ENSMUSG00000005540	Fcer2a	-1.74833	1.47962e-23
ENSMUSG00000005547	Cyp2a5	-1.58953	3.23826e-12
ENSMUSG00000005628	Tmod4	-1.10927	9.58758e-05
ENSMUSG00000005640	Insrr	1.23998	4.08849e-06
ENSMUSG00000005667	Mthfd2	2.36891	7.09448e-218
ENSMUSG00000005672	Kit	-1.20682	1.9767e-28
ENSMUSG00000005686	Ampd3	1.1175	1.16538e-62
ENSMUSG00000005705	Agrp	-1.06779	0.000801565
ENSMUSG00000005716	Pvalb	-3.869	0.0041063
ENSMUSG00000005800	Mmp8	3.03791	6.34606e-147
ENSMUSG00000005864	Cnga2	1.44193	2.87631e-13
ENSMUSG00000006014	Prg4	1.99507	3.83415e-09
ENSMUSG00000006056	Calcoco2	-1.01744	3.50076e-05
ENSMUSG00000006143	Upk3bl	5.46786	2.09513e-11
ENSMUSG00000006204	Cdcp3	-1.64045	0.00138439
ENSMUSG00000006216	Clcnkb	3.39392	3.04492e-08
ENSMUSG00000006235	Epor	-1.10046	8.30546e-16
ENSMUSG00000006241	Ccdc159	-1.54614	2.81869e-31
ENSMUSG00000006269	Atp6v1b1	-3.40592	4.228e-41
ENSMUSG00000006311	Etv2	4.27947	0.00175083
ENSMUSG00000006403	Adamts4	4.55214	6.0517e-166
ENSMUSG00000006442	Srm	1.3793	2.26398e-78
ENSMUSG00000006445	Epha2	1.07129	5.25383e-47
ENSMUSG00000006574	Slc4a1	-5.91886	2.65127e-28
ENSMUSG00000006585	Cdt1	1.28854	1.48049e-72
ENSMUSG00000006586	Runx1t1	-1.1785	7.65371e-63
ENSMUSG00000006642	Tcf23	1.50627	2.59796e-14
ENSMUSG00000006724	Cyp27b1	1.68846	0.0019389
ENSMUSG00000006732	Mettl1	1.06355	3.74198e-39
ENSMUSG00000006764	Tph2	1.74085	0.0109524
ENSMUSG00000006777	Krt23	-1.6402	6.27391e-54
ENSMUSG00000006784	Odad4	-1.16838	3.59203e-28
ENSMUSG00000007080	Pole	1.95469	3.12368e-78
ENSMUSG00000007097	Atp1a2	-1.27987	1.06099e-16
ENSMUSG00000007279	Scube2	-1.0846	4.89073e-18
ENSMUSG00000007480	Mc5r	1.12393	9.44692e-07
ENSMUSG00000007659	Bcl2l1	1.21554	4.21377e-80
ENSMUSG00000007682	Dio2	2.1437	1.62997e-07
ENSMUSG00000007946	Phox2a	1.65178	4.52901e-05
ENSMUSG00000008206	Cers4	-1.04989	2.08677e-108
ENSMUSG00000008318	Relt	1.07278	3.40713e-30
ENSMUSG00000008461	Fut1	1.67486	1.16882e-05
ENSMUSG00000008482	Rnf151	1.73024	0.0201674
ENSMUSG00000008822	Acyp1	-1.35356	1.8084e-70
ENSMUSG00000009115	Spatc1l	1.4405	0.0113077
ENSMUSG00000009185	Ccl8	3.01337	3.02305e-44
ENSMUSG00000009214	Mymk	4.72149	3.69799e-60
ENSMUSG00000009292	Trpm2	1.05505	1.33494e-13
ENSMUSG00000009471	Myod1	-4.80414	0.00696533
ENSMUSG00000009487	Otog	4.21996	0.0238229
ENSMUSG00000009670	Tex11	-1.52969	6.66559e-11
ENSMUSG00000009772	Nuak2	1.13012	6.08209e-42
ENSMUSG00000009900	Wnt3a	-1.06763	7.57884e-26
ENSMUSG00000010044	Zmynd10	-1.21027	1.42763e-29
ENSMUSG00000010086	Rnf112	-2.36443	2.21434e-17
ENSMUSG00000010307	Tmem86a	1.02024	1.23829e-38
ENSMUSG00000010358	Ifi35	1.25997	7.88133e-68
ENSMUSG00000010362	Rdm1	-1.5759	1.67774e-113
ENSMUSG00000010461	Eya4	1.20162	1.47709e-09
ENSMUSG00000010529	Gm266	2.37352	1.31776e-05
ENSMUSG00000010601	Apol7a	2.45326	2.04325e-46
ENSMUSG00000010651	Acaa1b	-1.34025	2.22163e-08
ENSMUSG00000011008	Mcoln2	1.2587	5.93209e-15
ENSMUSG00000011154	Cfap161	-1.35366	1.33944e-33
ENSMUSG00000011179	Odc1	1.18751	1.07156e-121
ENSMUSG00000011263	Exoc3l2	1.20241	5.41316e-13
ENSMUSG00000011658	Fuz	-1.13418	4.94467e-68
ENSMUSG00000012187	Mogat1	-1.85083	0.00224581
ENSMUSG00000012428	Steap4	1.55445	1.8769e-36
ENSMUSG00000012443	Kif11	1.83243	4.89988e-69
ENSMUSG00000012519	Mlkl	2.39461	4.60668e-227
ENSMUSG00000012819	Cdh23	1.14016	2.21555e-05
ENSMUSG00000013089	Etv5	-1.14015	1.61475e-11
ENSMUSG00000013338	Fer1l4	-1.23636	1.96895e-11
ENSMUSG00000013523	Bcas1	-1.00258	4.1804e-27
ENSMUSG00000013611	Snx31	-1.76273	0.000191592
ENSMUSG00000013653	1810065E05Rik	3.63634	0.000437863
ENSMUSG00000014030	Pax5	-1.50486	7.68085e-16
ENSMUSG00000014198	Zfp385c	-2.07011	0.00112425
ENSMUSG00000014543	Klra17	1.53356	7.32764e-14
ENSMUSG00000014599	Csf1	1.02419	1.10738e-76
ENSMUSG00000014686	Ceacam16	1.86787	4.63531e-12
ENSMUSG00000014782	Plekhg4	1.57893	2.45105e-14
ENSMUSG00000014846	Tppp3	-1.69293	1.88657e-89
ENSMUSG00000014852	Adamts13	-1.36769	0.000167011
ENSMUSG00000015090	Ptgds	-1.43721	0.000359358
ENSMUSG00000015134	Aldh1a3	1.77497	4.68772e-26
ENSMUSG00000015143	Actn1	1.12207	2.33492e-208
ENSMUSG00000015224	Cyp2j9	-1.23606	3.07209e-20
ENSMUSG00000015340	Cybb	1.04212	1.42139e-23
ENSMUSG00000015354	Pcolce2	-2.05741	1.55772e-146
ENSMUSG00000015405	Ace2	-1.19678	3.07e-13
ENSMUSG00000015437	Gzmb	2.53656	1.27154e-43
ENSMUSG00000015441	Gzmf	7.1885	4.3445e-11
ENSMUSG00000015451	C4a	1.49081	1.47207e-41
ENSMUSG00000015467	Egfl8	-1.07476	3.72674e-15
ENSMUSG00000015619	Gata3	-1.38262	1.77842e-37
ENSMUSG00000015652	Steap1	1.47321	2.98706e-14
ENSMUSG00000015653	Steap2	1.04991	5.68242e-13
ENSMUSG00000015665	Awat1	1.89902	0.00615306
ENSMUSG00000015787	Abo	-3.98406	0.0185051
ENSMUSG00000015854	Cd5l	2.92884	1.62322e-05
ENSMUSG00000015880	Ncapg	1.83456	3.22329e-37
ENSMUSG00000015947	Fcgr1	4.16707	0
ENSMUSG00000016206	H2-M3	1.10286	1.98278e-38
ENSMUSG00000016256	Ctsz	1.16235	4.70648e-60
ENSMUSG00000016356	Col20a1	-1.3931	1.70741e-36
ENSMUSG00000016386	Mpped2	-1.41402	1.8893e-28
ENSMUSG00000016496	Cd274	2.3487	2.49875e-99
ENSMUSG00000016498	Pdcd1lg2	1.22103	5.90595e-10
ENSMUSG00000016529	Il10	3.80308	6.8741e-14
ENSMUSG00000016552	Foxred2	1.1389	4.6986e-23
ENSMUSG00000016995	Matn4	-1.24539	1.0235e-48
ENSMUSG00000017007	Rbpjl	-1.30672	2.62897e-45
ENSMUSG00000017057	Il13ra1	1.05923	1.2509e-41
ENSMUSG00000017144	Rnd3	1.0912	2.02556e-40
ENSMUSG00000017146	Brca1	1.52522	2.80909e-41
ENSMUSG00000017204	Gsdma	-7.1466	0.00104896
ENSMUSG00000017300	Tnnc2	-5.31267	0.00113379
ENSMUSG00000017309	Cd300lg	-1.08156	9.66603e-12
ENSMUSG00000017311	Pyy	3.92538	0.0440652
ENSMUSG00000017316	Ppy	2.02645	3.78106e-08
ENSMUSG00000017344	Vtn	-1.00037	6.01254e-27
ENSMUSG00000017412	Cacnb4	1.62959	9.88585e-19
ENSMUSG00000017453	Pipox	-1.9001	5.29213e-19
ENSMUSG00000017499	Cdc6	1.78782	1.92419e-54
ENSMUSG00000017550	Atad5	1.16081	1.04518e-30
ENSMUSG00000017688	Hnf4g	2.0229	0.0208196
ENSMUSG00000017716	Birc5	1.84343	1.80392e-44
ENSMUSG00000017724	Etv4	2.63461	2.21083e-52
ENSMUSG00000017754	Pltp	-1.18517	2.35225e-72
ENSMUSG00000017830	Dhx58	2.97467	0
ENSMUSG00000017861	Mybl2	1.79725	1.59803e-58
ENSMUSG00000017868	Sgk2	2.22775	2.54181e-07
ENSMUSG00000017929	B4galt5	1.13588	2.0659e-66
ENSMUSG00000017943	Gdap1l1	1.10642	0.0132408
ENSMUSG00000017950	Hnf4a	3.63197	3.43574e-07
ENSMUSG00000018008	Cyth4	1.20072	1.7621e-38
ENSMUSG00000018012	Rac3	-1.2622	5.36511e-32
ENSMUSG00000018126	Baiap2l2	-1.65749	1.61523e-12
ENSMUSG00000018171	Vmp1	1.23849	2.29968e-136
ENSMUSG00000018411	Mapt	-1.48951	5.2003e-140
ENSMUSG00000018415	Gid4	-1.20521	1.24913e-174
ENSMUSG00000018427	Ypel2	-1.4258	8.85096e-77
ENSMUSG00000018451	6330403K07Rik	-1.59686	3.14311e-57
ENSMUSG00000018486	Wnt9b	1.58505	2.18538e-05
ENSMUSG00000018543	1700001P01Rik	2.26583	1.64263e-07
ENSMUSG00000018554	Ybx2	-1.6975	5.393e-19
ENSMUSG00000018623	Mmp7	4.54371	0.00292744
ENSMUSG00000018727	Cpsf4l	1.76468	0.0352379
ENSMUSG00000018774	Cd68	1.51288	8.92437e-123
ENSMUSG00000018800	Abca5	-1.03637	2.03534e-26
ENSMUSG00000018862	Otop3	-3.99634	0.0487543
ENSMUSG00000018893	Mb	-1.62418	3.48911e-05
ENSMUSG00000018907	Alox12e	2.1927	2.77337e-17
ENSMUSG00000018919	Tm4sf5	1.14858	1.66207e-05
ENSMUSG00000018920	Cxcl16	1.27075	1.52644e-98
ENSMUSG00000018924	Alox15	1.01717	0.000160706
ENSMUSG00000018930	Ccl4	3.75164	1.30641e-87
ENSMUSG00000018986	Slfn3	1.76051	2.70316e-41
ENSMUSG00000019027	Dnah1	-1.23487	7.00551e-24
ENSMUSG00000019082	Slc25a22	1.26683	2.98195e-86
ENSMUSG00000019102	Aldh3a1	-1.35124	0.00567582
ENSMUSG00000019122	Ccl9	2.12178	2.99232e-77
ENSMUSG00000019214	Chtf18	1.27694	6.26471e-28
ENSMUSG00000019232	Etnppl	2.24519	0.0199191
ENSMUSG00000019301	Hsd17b1	-1.18792	0.00206196
ENSMUSG00000019312	Grb7	-1.2821	3.98708e-41
ENSMUSG00000019368	Sec14l4	-1.04156	5.18957e-14
ENSMUSG00000019489	Cd70	3.38789	0.0267842
ENSMUSG00000019647	Sema6a	-1.04246	1.36633e-38
ENSMUSG00000019762	Iyd	-1.14464	1.21361e-19
ENSMUSG00000019817	Plagl1	-1.80095	3.72281e-134
ENSMUSG00000019832	Rab32	1.30441	1.42772e-76
ENSMUSG00000019850	Tnfaip3	1.56947	1.36543e-64
ENSMUSG00000019874	Fabp7	1.85	9.87007e-07
ENSMUSG00000019876	Pkib	1.23587	2.10168e-33
ENSMUSG00000019880	Rspo3	1.92783	4.39032e-30
ENSMUSG00000019893	Ros1	-1.04026	0.00115537
ENSMUSG00000019894	Slc6a15	-2.21137	2.28539e-33
ENSMUSG00000019933	Mrln	-1.71883	4.29449e-05
ENSMUSG00000019942	Cdk1	1.47281	1.49489e-35
ENSMUSG00000019987	Arg1	4.68754	1.07503e-71
ENSMUSG00000019992	Mtfr2	1.84728	1.72009e-28
ENSMUSG00000019997	Ccn2	1.21325	8.69407e-15
ENSMUSG00000020017	Hal	3.29491	3.30385e-81
ENSMUSG00000020019	Ntn4	-1.1548	1.59233e-51
ENSMUSG00000020032	Nuak1	-1.01508	2.33147e-27
ENSMUSG00000020034	Tcp11l2	-1.10552	1.79091e-59
ENSMUSG00000020038	Cry1	1.17982	2.44618e-40
ENSMUSG00000020052	Ascl1	-1.65449	2.17712e-09
ENSMUSG00000020053	Igf1	1.92189	1.4214e-36
ENSMUSG00000020061	Mybpc1	-3.70104	0.0243725
ENSMUSG00000020072	Pbld2	-1.39595	1.28728e-19
ENSMUSG00000020075	Ddx21	1.02182	7.42695e-75
ENSMUSG00000020089	Ppa1	2.01091	9.21005e-136
ENSMUSG00000020090	Npffr1	1.29	0.0252846
ENSMUSG00000020100	Slc29a3	1.24821	1.90673e-47
ENSMUSG00000020108	Ddit4	1.34857	5.87553e-15
ENSMUSG00000020116	Pno1	1.19222	1.20709e-81
ENSMUSG00000020120	Plek	1.39641	3.94116e-76
ENSMUSG00000020123	Avpr1a	-1.16841	5.36007e-09
ENSMUSG00000020135	Apc2	-1.17577	2.68396e-24
ENSMUSG00000020150	Gamt	-1.06648	1.44462e-24
ENSMUSG00000020169	Best3	-1.14381	5.88855e-12
ENSMUSG00000020177	9530003J23Rik	-2.22504	2.25073e-06
ENSMUSG00000020181	Nav3	1.7441	8.73542e-48
ENSMUSG00000020182	Ddc	-1.56466	2.78756e-23
ENSMUSG00000020183	Cpm	-2.29456	1.44716e-25
ENSMUSG00000020216	Jsrp1	-3.47202	0.00644025
ENSMUSG00000020251	Glt8d2	-1.32738	1.3297e-30
ENSMUSG00000020256	Aldh1l2	1.82154	3.94401e-38
ENSMUSG00000020295	Hbq1a	-2.4937	7.01837e-05
ENSMUSG00000020310	Madcam1	3.93583	1.57985e-05
ENSMUSG00000020323	Prss57	1.47158	0.00255262
ENSMUSG00000020325	Fstl3	1.32655	5.04086e-86
ENSMUSG00000020330	Hmmr	1.85953	3.55488e-30
ENSMUSG00000020333	Acsl6	1.52758	1.13473e-06
ENSMUSG00000020334	Slc22a4	1.05446	3.97161e-09
ENSMUSG00000020363	Gfpt2	1.88925	4.9585e-40
ENSMUSG00000020399	Havcr2	1.6444	1.68315e-55
ENSMUSG00000020419	Hormad2	1.85333	0.0286158
ENSMUSG00000020427	Igfbp3	-1.6343	6.22198e-07
ENSMUSG00000020461	Clhc1	-1.2695	0.0290609
ENSMUSG00000020464	Pnpt1	1.12594	6.22619e-100
ENSMUSG00000020486	Septin4	-1.02855	1.53525e-70
ENSMUSG00000020490	Btnl10	-4.76495	0.0010677
ENSMUSG00000020493	Prr11	1.68279	3.02626e-66
ENSMUSG00000020532	Acaca	-1.09798	0.00246853
ENSMUSG00000020566	Atp6v1c2	-1.65156	1.96251e-37
ENSMUSG00000020572	Nampt	1.44193	4.86014e-100
ENSMUSG00000020577	Tspan13	-1.15141	7.5564e-114
ENSMUSG00000020581	Agr2	1.66931	1.50394e-12
ENSMUSG00000020591	Ntsr2	2.41604	9.97608e-08
ENSMUSG00000020617	1700012B07Rik	1.40212	0.00106735
ENSMUSG00000020623	Map2k6	-1.42318	1.917e-28
ENSMUSG00000020638	Cmpk2	2.21398	2.44246e-133
ENSMUSG00000020641	Rsad2	4.76396	1.34376e-291
ENSMUSG00000020642	Rnf144a	-1.48537	2.10435e-30
ENSMUSG00000020649	Rrm2	2.00092	1.68502e-64
ENSMUSG00000020651	Slc26a4	1.04178	0.000430624
ENSMUSG00000020676	Ccl11	1.89254	3.44764e-43
ENSMUSG00000020682	Mmp28	-1.24312	1.07465e-44
ENSMUSG00000020684	Rasl10b	3.50742	4.9513e-89
ENSMUSG00000020702	Ccl1	6.00927	3.19181e-32
ENSMUSG00000020704	Asic2	3.60881	9.03582e-15
ENSMUSG00000020709	Adap2	1.1882	7.50957e-43
ENSMUSG00000020722	Cacng1	-4.21334	0.00424285
ENSMUSG00000020723	Cacng4	-1.51203	8.42441e-07
ENSMUSG00000020734	Grin2c	-1.18141	8.13975e-11
ENSMUSG00000020798	Spns3	1.05678	6.20601e-06
ENSMUSG00000020808	Pimreg	1.17332	3.40559e-11
ENSMUSG00000020811	Wscd1	-1.759	7.14278e-82
ENSMUSG00000020812	Snhg16	1.04221	2.33151e-18
ENSMUSG00000020848	Doc2b	1.6556	1.85693e-13
ENSMUSG00000020867	Spata20	1.37333	6.8224e-06
ENSMUSG00000020869	Lrrc59	1.416	2.23473e-293
ENSMUSG00000020870	Cdc34b	-1.67492	0.0312428
ENSMUSG00000020882	Cacnb1	-1.41561	3.80443e-48
ENSMUSG00000020884	Asgr1	-4.25159	1.23284e-40
ENSMUSG00000020889	Nr1d1	-1.66142	1.89318e-43
ENSMUSG00000020892	Aloxe3	-1.28783	0.0315319
ENSMUSG00000020893	Per1	1.18201	0.00199218
ENSMUSG00000020897	Aurkb	2.0696	1.22391e-111
ENSMUSG00000020901	Pik3r5	1.12612	3.35486e-53
ENSMUSG00000020907	Rcvrn	2.11754	0.00483639
ENSMUSG00000020912	Krt12	3.5742	0.00493146
ENSMUSG00000020914	Top2a	1.58062	7.98397e-53
ENSMUSG00000020926	Adam11	1.38554	4.71919e-23
ENSMUSG00000020953	Coch	1.33611	2.45617e-09
ENSMUSG00000021032	Ngb	-1.47252	1.96434e-27
ENSMUSG00000021056	Tex21	3.29275	5.50179e-05
ENSMUSG00000021057	Akap5	-1.21146	6.93109e-47
ENSMUSG00000021061	Sptb	-1.15214	1.8243e-09
ENSMUSG00000021091	Serpina3n	4.73735	0
ENSMUSG00000021109	Hif1a	1.35903	1.28053e-70
ENSMUSG00000021116	Eif2s1	1.01452	1.35484e-165
ENSMUSG00000021118	Plek2	1.03037	7.30693e-08
ENSMUSG00000021125	Arg2	1.35655	1.15808e-27
ENSMUSG00000021148	Gm9745	4.52029	0.0013873
ENSMUSG00000021186	Fbln5	-1.18731	1.18874e-48
ENSMUSG00000021190	Lgmn	2.11101	1.87987e-205
ENSMUSG00000021198	Unc79	-1.00076	2.83425e-10
ENSMUSG00000021208	Ifi27l2b	3.71431	6.47677e-57
ENSMUSG00000021211	Akr1c12	1.43837	1.25747e-10
ENSMUSG00000021223	Papln	-1.17317	5.0723e-06
ENSMUSG00000021260	Hhipl1	1.30788	1.74398e-15
ENSMUSG00000021263	Degs2	-1.72817	3.19099e-05
ENSMUSG00000021278	Amn	2.91721	2.13463e-16
ENSMUSG00000021281	Tnfaip2	1.20192	3.68726e-46
ENSMUSG00000021287	Xrcc3	1.01614	8.82644e-11
ENSMUSG00000021294	Kif26a	-1.10707	1.04409e-27
ENSMUSG00000021303	Gng4	-2.04392	3.50789e-16
ENSMUSG00000021322	Aoah	2.48582	2.53533e-120
ENSMUSG00000021340	Gpld1	-1.1209	0.000136722
ENSMUSG00000021379	Id4	-1.13533	3.31386e-47
ENSMUSG00000021388	Aspn	-1.03309	6.94655e-21
ENSMUSG00000021390	Ogn	-1.00328	1.64266e-28
ENSMUSG00000021403	Serpinb9b	2.75781	1.99389e-50
ENSMUSG00000021416	Eci3	-2.21909	0.00459559
ENSMUSG00000021423	Ly86	1.86939	3.89377e-53
ENSMUSG00000021451	Sema4d	1.07345	2.81219e-41
ENSMUSG00000021453	Gadd45g	1.91472	2.64438e-81
ENSMUSG00000021464	Ror2	1.2503	2.02084e-41
ENSMUSG00000021478	Drd1	1.82521	0.0417753
ENSMUSG00000021482	Prxl2c	-1.16908	2.93131e-83
ENSMUSG00000021485	Mxd3	1.46119	2.9902e-18
ENSMUSG00000021506	Pitx1	-2.7387	0.0202889
ENSMUSG00000021509	Slc25a48	1.30407	0.000360903
ENSMUSG00000021569	Trip13	2.04352	1.18712e-49
ENSMUSG00000021573	Tppp	-1.4789	5.12718e-69
ENSMUSG00000021591	Glrx	1.28487	1.67573e-56
ENSMUSG00000021608	Lpcat1	-1.13545	3.05976e-09
ENSMUSG00000021614	Vcan	3.2659	1.7447e-176
ENSMUSG00000021624	Cd180	1.7375	1.70509e-42
ENSMUSG00000021640	Naip1	1.46771	4.26548e-07
ENSMUSG00000021643	Serf1	-1.10915	2.40511e-19
ENSMUSG00000021647	Cartpt	1.30192	0.0464431
ENSMUSG00000021679	S100z	-3.90302	6.59384e-05
ENSMUSG00000021684	Pde8b	-1.85634	2.60572e-82
ENSMUSG00000021697	Depdc1b	1.06272	8.34874e-10
ENSMUSG00000021702	Thbs4	1.39865	0.000743987
ENSMUSG00000021714	Cenpk	1.59668	7.68637e-20
ENSMUSG00000021720	Rnf180	1.13433	1.14683e-26
ENSMUSG00000021750	Fam107a	1.31948	2.17314e-13
ENSMUSG00000021758	Ddx4	1.00656	0.00513193
ENSMUSG00000021765	Fst	2.55927	2.31384e-67
ENSMUSG00000021789	Sftpa1	-1.4749	5.66649e-14
ENSMUSG00000021790	Dydc1	-1.09597	5.99605e-07
ENSMUSG00000021799	Opn4	-2.2262	0.0256035
ENSMUSG00000021803	Cdhr1	2.18375	8.59658e-13
ENSMUSG00000021822	Plau	1.77777	2.23718e-75
ENSMUSG00000021835	Bmp4	-1.02318	9.0077e-61
ENSMUSG00000021886	Gpr65	2.30167	2.45823e-71
ENSMUSG00000021939	Ctsb	1.23201	2.30642e-146
ENSMUSG00000021940	Ptpn20	-2.091	9.37112e-09
ENSMUSG00000021950	Anxa8	2.21191	1.35424e-72
ENSMUSG00000021965	Ska3	1.76411	5.54129e-27
ENSMUSG00000021991	Cacna2d3	-1.2791	8.12542e-05
ENSMUSG00000022014	Epsti1	2.35191	2.20174e-167
ENSMUSG00000022015	Tnfsf11	1.56942	6.09741e-05
ENSMUSG00000022018	Rgcc	1.47355	5.50093e-29
ENSMUSG00000022021	Diaph3	2.1249	1.81593e-110
ENSMUSG00000022026	Olfm4	1.41748	2.59058e-05
ENSMUSG00000022033	Pbk	1.82613	1.35026e-40
ENSMUSG00000022034	Esco2	1.91913	3.22609e-36
ENSMUSG00000022048	Dpysl2	-1.23106	4.32626e-31
ENSMUSG00000022056	Adam7	5.43407	2.32683e-07
ENSMUSG00000022070	Bora	1.28196	8.88457e-43
ENSMUSG00000022094	Slc39a14	2.5405	1.59633e-194
ENSMUSG00000022096	Hr	-1.16057	1.0541e-21
ENSMUSG00000022097	Sftpc	-2.30246	5.21833e-51
ENSMUSG00000022099	Dmtn	-1.11806	7.89319e-53
ENSMUSG00000022103	Gfra2	-1.05542	1.24316e-35
ENSMUSG00000022122	Ednrb	-1.21217	1.3137e-51
ENSMUSG00000022123	Scel	-1.11522	9.76162e-26
ENSMUSG00000022126	Acod1	5.49808	1.93002e-48
ENSMUSG00000022132	Cldn10	-1.01565	5.24298e-23
ENSMUSG00000022146	Osmr	1.23633	6.49477e-43
ENSMUSG00000022148	Fyb	1.33057	9.29915e-47
ENSMUSG00000022150	Dab2	1.14564	1.0352e-74
ENSMUSG00000022157	Mcpt8	-1.49019	0.0106103
ENSMUSG00000022180	Slc7a8	2.60545	1.07254e-203
ENSMUSG00000022197	Pdzd2	-1.28065	4.5533e-17
ENSMUSG00000022199	Slc22a17	-1.13498	7.43522e-47
ENSMUSG00000022208	Jph4	-1.12351	0.000101369
ENSMUSG00000022218	Tgm1	2.44383	1.15103e-20
ENSMUSG00000022221	Ripk3	1.72812	2.15271e-137
ENSMUSG00000022249	Ttc23l	4.28399	1.66404e-05
ENSMUSG00000022262	Dnah5	-1.18781	4.20885e-13
ENSMUSG00000022305	Lrp12	1.10843	4.4023e-48
ENSMUSG00000022322	Shcbp1	1.91739	2.745e-35
ENSMUSG00000022323	Rida	-1.30864	2.5002e-71
ENSMUSG00000022325	Pop1	1.1787	7.68752e-51
ENSMUSG00000022342	Kcnv1	-3.31895	0.0428611
ENSMUSG00000022346	Myc	2.41268	1.79146e-160
ENSMUSG00000022358	Fbxo32	-1.03963	4.02046e-31
ENSMUSG00000022366	Slc22a22	-1.40562	0.0100752
ENSMUSG00000022367	Has2	3.624	3.36913e-108
ENSMUSG00000022372	Sla	1.54031	5.61205e-64
ENSMUSG00000022376	Adcy8	-1.2865	1.55058e-14
ENSMUSG00000022378	Cyrib	1.25438	4.26618e-151
ENSMUSG00000022382	Wnt7b	1.31028	9.27633e-22
ENSMUSG00000022385	Gtse1	2.32593	3.79836e-162
ENSMUSG00000022408	Fam83f	1.03574	1.1053e-12
ENSMUSG00000022416	Cacna1i	-1.42732	4.9558e-12
ENSMUSG00000022419	Deptor	-1.21063	2.95696e-46
ENSMUSG00000022422	Dscc1	1.36766	1.39552e-13
ENSMUSG00000022432	Smc1b	3.08458	1.03002e-07
ENSMUSG00000022435	Upk3a	-1.31136	1.49155e-08
ENSMUSG00000022440	C1qtnf6	1.30322	1.43884e-40
ENSMUSG00000022449	Adamts20	-1.23505	1.01297e-15
ENSMUSG00000022455	Wbp2nl	2.25459	0.00895861
ENSMUSG00000022456	Septin3	-1.84896	9.29139e-52
ENSMUSG00000022487	Gtsf1	3.23205	0.00622287
ENSMUSG00000022488	Nckap1l	1.07584	2.58996e-48
ENSMUSG00000022490	Ppp1r1a	-1.01545	0.00143512
ENSMUSG00000022500	Litaf	1.36127	1.29268e-112
ENSMUSG00000022525	Plaat1	-1.03392	0.00933504
ENSMUSG00000022534	Mefv	2.55838	1.07484e-78
ENSMUSG00000022537	Tmem44	-1.34725	1.36633e-97
ENSMUSG00000022546	Gpt	-1.47326	3.62421e-57
ENSMUSG00000022548	Apod	4.15444	2.51104e-113
ENSMUSG00000022582	Ly6g	1.6785	0.00179571
ENSMUSG00000022584	Ly6c2	3.90159	8.05889e-191
ENSMUSG00000022586	Ly6i	4.1587	1.56118e-102
ENSMUSG00000022595	Lypd2	-1.61591	9.66511e-29
ENSMUSG00000022598	Psca	2.17871	0.000966897
ENSMUSG00000022615	Tymp	-2.43108	2.35125e-98
ENSMUSG00000022650	Retnlb	4.48179	1.67431e-18
ENSMUSG00000022652	Morc1	2.70853	1.24496e-33
ENSMUSG00000022656	Nectin3	-1.09147	5.70732e-58
ENSMUSG00000022755	Adgrg7	2.90756	4.83957e-10
ENSMUSG00000022756	Slc7a4	-1.14093	4.47032e-34
ENSMUSG00000022758	P2rx6	-1.96062	4.68491e-74
ENSMUSG00000022759	Lrrc74b	-1.47914	8.89111e-24
ENSMUSG00000022762	Ncam2	-1.63244	5.27058e-06
ENSMUSG00000022763	Aifm3	-1.24552	2.18268e-19
ENSMUSG00000022773	Ypel1	-1.57066	7.32296e-21
ENSMUSG00000022783	Spag6l	-1.0159	1.19164e-18
ENSMUSG00000022818	Cyp2ab1	-1.38439	1.02965e-11
ENSMUSG00000022824	Muc13	1.72287	6.18115e-07
ENSMUSG00000022831	Hcls1	1.30557	1.97012e-80
ENSMUSG00000022860	Chodl	2.60823	4.51296e-12
ENSMUSG00000022861	Dgkg	-1.1074	3.08672e-14
ENSMUSG00000022868	Ahsg	1.28903	6.9678e-08
ENSMUSG00000022875	Kng1	5.40426	1.46518e-18
ENSMUSG00000022876	Samsn1	1.25767	6.64317e-34
ENSMUSG00000022901	Cd86	1.54154	5.06944e-43
ENSMUSG00000022902	Stfa2	4.51123	4.13606e-09
ENSMUSG00000022906	Parp9	1.81882	6.54249e-209
ENSMUSG00000022935	Grik1	-1.40286	0.0366591
ENSMUSG00000022938	Fam3b	1.85945	3.44677e-11
ENSMUSG00000022945	Chaf1b	1.34897	1.23082e-61
ENSMUSG00000022964	Tmem50b	-1.08328	6.60732e-57
ENSMUSG00000022991	Lalba	-1.17139	0.0210263
ENSMUSG00000022993	Tex49	1.05088	0.00404832
ENSMUSG00000022996	Wnt10b	-2.50293	6.08368e-86
ENSMUSG00000022997	Wnt1	3.85496	0.000528076
ENSMUSG00000023011	Faim2	-2.03938	1.33378e-70
ENSMUSG00000023015	Racgap1	1.30861	2.06758e-45
ENSMUSG00000023043	Krt18	1.22943	3.42283e-76
ENSMUSG00000023045	Soat2	2.93453	1.66193e-89
ENSMUSG00000023046	Igfbp6	-1.46216	1.49249e-42
ENSMUSG00000023055	Calcoco1	-1.49035	2.89355e-189
ENSMUSG00000023057	Fabp2	-1.08856	0.0190674
ENSMUSG00000023067	Cdkn1a	2.40001	4.74926e-99
ENSMUSG00000023078	Cxcl13	3.95504	1.65165e-13
ENSMUSG00000023087	Noct	1.71327	1.84985e-84
ENSMUSG00000023092	Fhl1	-1.01545	7.68173e-53
ENSMUSG00000023216	Epb42	-3.99342	4.7686e-08
ENSMUSG00000023336	Wfdc1	-1.19896	1.93004e-20
ENSMUSG00000023341	Mx2	4.19727	2.45079e-146
ENSMUSG00000023349	Clec4n	1.36886	4.83889e-53
ENSMUSG00000023467	Tulp2	-1.86152	0.0022649
ENSMUSG00000023473	Celsr3	1.72588	2.64142e-20
ENSMUSG00000023505	Cdca3	1.65958	9.25616e-42
ENSMUSG00000023755	Rhebl1	-1.13369	9.33837e-14
ENSMUSG00000023826	Prkn	-1.16995	3.40564e-28
ENSMUSG00000023828	Slc22a3	-1.13198	1.19028e-15
ENSMUSG00000023868	Pde10a	1.96852	5.04025e-49
ENSMUSG00000023903	Mmp25	1.61416	2.49082e-31
ENSMUSG00000023905	Tnfrsf12a	2.53286	8.90439e-135
ENSMUSG00000023912	Slc25a27	-1.46402	1.304e-40
ENSMUSG00000023913	Pla2g7	2.24717	3.40931e-108
ENSMUSG00000023926	Rhag	-3.22042	0.00887058
ENSMUSG00000023930	Crisp2	2.32997	8.99592e-05
ENSMUSG00000023940	Sgo1	2.07098	3.18246e-36
ENSMUSG00000023947	Nfkbie	1.48923	1.78552e-112
ENSMUSG00000023949	Tcte1	-1.19012	9.09771e-25
ENSMUSG00000023979	Guca1b	-1.16466	6.02246e-06
ENSMUSG00000023992	Trem2	2.76397	3.24774e-90
ENSMUSG00000023995	Tspo2	-3.29139	0.00295734
ENSMUSG00000024008	Cpne5	-1.65848	3.8326e-45
ENSMUSG00000024014	Pim1	1.08787	1.49557e-40
ENSMUSG00000024027	Glp1r	-2.81936	3.40111e-97
ENSMUSG00000024028	Tff2	-1.26884	0.000537616
ENSMUSG00000024039	Cbs	-1.79334	3.88127e-41
ENSMUSG00000024053	Emilin2	1.73129	3.59484e-74
ENSMUSG00000024056	Ndc80	1.71068	4.44349e-41
ENSMUSG00000024066	Xdh	1.05419	3.95171e-34
ENSMUSG00000024079	Eif2ak2	1.7857	3.34449e-121
ENSMUSG00000024087	Cyp1b1	1.69788	5.48297e-24
ENSMUSG00000024107	Lhcgr	-2.38106	5.63686e-05
ENSMUSG00000024109	Nrxn1	-1.23271	7.6118e-09
ENSMUSG00000024112	Cacna1h	1.18807	3.05706e-10
ENSMUSG00000024124	Prss30	1.12572	7.25001e-08
ENSMUSG00000024130	Abca3	-1.0115	4.45873e-08
ENSMUSG00000024134	Six2	1.48635	0.010204
ENSMUSG00000024136	Dnase1l2	-1.32546	1.16437e-06
ENSMUSG00000024154	Gtf2a1l	-1.32591	0.0321926
ENSMUSG00000024164	C3	1.34509	7.52934e-41
ENSMUSG00000024165	Jpt2	1.38129	5.32861e-141
ENSMUSG00000024172	St6gal2	-4.33094	0.000301887
ENSMUSG00000024173	Tpsab1	2.26541	2.12692e-05
ENSMUSG00000024184	Pdia2	-1.08115	9.58128e-09
ENSMUSG00000024186	Rgs11	-1.40409	2.8401e-63
ENSMUSG00000024211	Grm8	1.96816	0.010583
ENSMUSG00000024222	Fkbp5	3.35065	6.00493e-62
ENSMUSG00000024225	Clps	-3.65384	0.0108302
ENSMUSG00000024235	Map3k8	1.14677	2.43387e-43
ENSMUSG00000024261	Syt4	1.31845	0.00171438
ENSMUSG00000024299	Adamts10	-1.09701	9.2424e-40
ENSMUSG00000024301	Kifc5b	1.10838	4.81789e-25
ENSMUSG00000024308	Tapbp	1.05262	1.21213e-120
ENSMUSG00000024330	Col11a2	1.53596	1.68383e-24
ENSMUSG00000024338	Psmb8	1.78575	1.1239e-146
ENSMUSG00000024339	Tap2	1.14382	1.80052e-77
ENSMUSG00000024349	Sting1	1.63055	5.94767e-135
ENSMUSG00000024365	Cyp21a1	2.35963	0.0157638
ENSMUSG00000024371	C2	1.38399	7.41904e-33
ENSMUSG00000024386	Proc	-1.32789	6.44595e-08
ENSMUSG00000024388	Myo7b	1.20055	0.0173444
ENSMUSG00000024397	Aif1	3.24686	4.34782e-114
ENSMUSG00000024401	Tnf	3.14559	6.31184e-47
ENSMUSG00000024421	Lama3	-1.59426	3.21441e-42
ENSMUSG00000024424	Ttc39c	1.11878	5.8651e-39
ENSMUSG00000024427	Spry4	1.30571	4.68255e-19
ENSMUSG00000024430	Cabyr	3.05308	1.64572e-17
ENSMUSG00000024440	Pcdh12	-1.75734	5.02705e-40
ENSMUSG00000024459	H2-M5	-1.56184	1.21338e-16
ENSMUSG00000024471	Myot	-3.5367	0.0266001
ENSMUSG00000024486	Hbegf	1.72541	9.90504e-119
ENSMUSG00000024519	Cplx4	3.62336	0.00430367
ENSMUSG00000024529	Lox	2.44702	1.21975e-129
ENSMUSG00000024565	Sall3	2.75412	0.0488394
ENSMUSG00000024575	Pde6a	2.78301	0.00701881
ENSMUSG00000024590	Lmnb1	1.00591	4.78282e-61
ENSMUSG00000024598	Fbn2	-1.94779	3.04269e-19
ENSMUSG00000024617	Camk2a	-1.03061	1.13023e-06
ENSMUSG00000024640	Psat1	1.89013	6.08412e-108
ENSMUSG00000024653	Scgb1a1	-1.6324	8.41546e-46
ENSMUSG00000024659	Anxa1	1.14175	2.75956e-62
ENSMUSG00000024660	Incenp	1.12821	3.13294e-66
ENSMUSG00000024663	Rab3il1	1.27028	2.76089e-62
ENSMUSG00000024672	Ms4a7	4.07712	2.08631e-191
ENSMUSG00000024673	Ms4a1	-1.44171	6.09157e-10
ENSMUSG00000024675	Ms4a4c	4.16523	0
ENSMUSG00000024677	Ms4a6b	1.78035	6.10286e-97
ENSMUSG00000024679	Ms4a6d	4.19826	0
ENSMUSG00000024696	Lpxn	2.2059	4.76082e-124
ENSMUSG00000024730	Ms4a8a	1.51812	1.42094e-30
ENSMUSG00000024732	Ccdc86	1.66987	2.25214e-194
ENSMUSG00000024734	Zp1	-3.06051	0.000675969
ENSMUSG00000024737	Slc15a3	1.65633	2.55764e-105
ENSMUSG00000024742	Fen1	1.40618	3.55892e-122
ENSMUSG00000024747	Aldh1a7	-1.04815	9.60718e-12
ENSMUSG00000024768	Lipf	-1.30656	1.20597e-05
ENSMUSG00000024769	Cdc42bpg	-1.26535	7.93591e-127
ENSMUSG00000024771	Lipk	-5.95727	0.0132542
ENSMUSG00000024786	Majin	1.72916	1.48585e-18
ENSMUSG00000024791	Cdca5	1.9554	3.6953e-59
ENSMUSG00000024793	Tnfrsf25	-1.13936	7.10946e-13
ENSMUSG00000024795	Kif20b	1.31349	6.61572e-41
ENSMUSG00000024798	Htr7	3.82832	1.22712e-73
ENSMUSG00000024803	Ankrd1	1.27964	3.48157e-31
ENSMUSG00000024827	Gldc	2.01113	2.18872e-18
ENSMUSG00000024842	Cabp4	3.42132	4.52535e-30
ENSMUSG00000024846	Cst6	-2.27715	0.0142325
ENSMUSG00000024857	Cabp2	-1.72097	0.000228583
ENSMUSG00000024883	Rin1	1.84726	5.04708e-128
ENSMUSG00000024892	Pcx	-1.00292	0.0036907
ENSMUSG00000024901	Peli3	-1.19164	2.96295e-32
ENSMUSG00000024907	Gal	1.17755	5.809e-05
ENSMUSG00000024912	Fosl1	5.93494	3.6954e-116
ENSMUSG00000024921	Smarca2	-1.33892	2.19165e-79
ENSMUSG00000024922	Ovol1	-1.02309	2.57036e-05
ENSMUSG00000024936	Kcnk7	-1.40188	1.61304e-05
ENSMUSG00000024948	Map4k2	-1.10833	1.18103e-81
ENSMUSG00000024972	Lgals12	-1.27557	0.000193893
ENSMUSG00000024973	Plaat5	-1.75167	0.0192132
ENSMUSG00000024989	Cep55	1.24447	7.16829e-26
ENSMUSG00000024990	Rbp4	-1.36987	1.86694e-24
ENSMUSG00000025001	Hells	1.7213	1.22838e-58
ENSMUSG00000025007	Aldh18a1	1.20811	4.3136e-60
ENSMUSG00000025014	Dntt	2.50139	6.98192e-09
ENSMUSG00000025017	Pik3ap1	1.18791	3.77088e-46
ENSMUSG00000025044	Msr1	4.20282	2.39913e-208
ENSMUSG00000025058	Tasl	1.85674	7.31775e-50
ENSMUSG00000025059	Gk	1.27712	1.77686e-52
ENSMUSG00000025127	Gcgr	-2.05955	1.61986e-09
ENSMUSG00000025128	Bhlhe22	1.12198	4.90853e-07
ENSMUSG00000025150	Cbr2	-2.00795	1.72138e-54
ENSMUSG00000025153	Fasn	-1.56956	2.42934e-05
ENSMUSG00000025154	Arhgap19	1.17244	1.79064e-53
ENSMUSG00000025165	Sectm1a	5.9432	7.06419e-128
ENSMUSG00000025172	Ankrd2	1.40477	1.66044e-05
ENSMUSG00000025175	Fn3k	-2.04568	1.46156e-28
ENSMUSG00000025189	Cnnm1	-2.92331	0.000241058
ENSMUSG00000025194	Abcc2	2.27304	0.00264421
ENSMUSG00000025196	Cpn1	-1.01841	1.98447e-13
ENSMUSG00000025197	Cyp2c23	-2.24798	1.65326e-19
ENSMUSG00000025207	Sema4g	-1.57681	1.67364e-32
ENSMUSG00000025213	Kazald1	-1.10306	1.14553e-34
ENSMUSG00000025225	Nfkb2	1.18919	6.66187e-91
ENSMUSG00000025243	Slc6a20b	2.63152	0.0160171
ENSMUSG00000025270	Alas2	-2.54507	2.28462e-12
ENSMUSG00000025318	Jph3	-1.75294	0.0402583
ENSMUSG00000025324	Atp10a	1.01816	8.85924e-40
ENSMUSG00000025350	Rdh5	-1.12564	1.30582e-16
ENSMUSG00000025351	Cd63	1.01462	5.0251e-102
ENSMUSG00000025355	Mmp19	1.59606	2.57472e-47
ENSMUSG00000025383	Il23a	3.8207	1.24418e-35
ENSMUSG00000025420	Katnal2	-1.00536	5.83231e-14
ENSMUSG00000025431	Crisp1	-5.52453	0.00791609
ENSMUSG00000025433	Crisp3	-3.58097	1.1465e-11
ENSMUSG00000025469	Msx3	3.06982	0.0144717
ENSMUSG00000025473	Adam8	1.90408	3.91182e-118
ENSMUSG00000025492	Ifitm3	1.91184	3.94051e-133
ENSMUSG00000025496	Drd4	7.07392	2.30257e-12
ENSMUSG00000025497	Cdhr5	1.07863	0.000109138
ENSMUSG00000025498	Irf7	5.22033	0
ENSMUSG00000025511	Tspan4	1.11924	3.12634e-39
ENSMUSG00000025515	Muc2	1.01093	2.83205e-05
ENSMUSG00000025537	Phkg1	-1.2976	1.10318e-07
ENSMUSG00000025573	6030468B19Rik	-1.08056	0.0160415
ENSMUSG00000025574	Tk1	1.62999	4.20238e-57
ENSMUSG00000025582	Nptx1	1.11583	1.01697e-15
ENSMUSG00000025591	Tma16	1.12609	8.01791e-45
ENSMUSG00000025644	Gm7628	-1.12764	9.34964e-07
ENSMUSG00000025743	Sdc3	1.06113	1.55163e-103
ENSMUSG00000025746	Il6	5.71882	8.6821e-116
ENSMUSG00000025747	Tyms	1.17027	1.47712e-56
ENSMUSG00000025754	Agbl1	-2.23229	0.0333263
ENSMUSG00000025766	D3Ertd751e	-1.42023	2.60736e-73
ENSMUSG00000025776	Crispld1	-1.00735	7.17384e-11
ENSMUSG00000025784	Clec3b	-1.00709	7.54009e-21
ENSMUSG00000025787	Tgm4	-1.18324	0.00337854
ENSMUSG00000025789	St8sia2	-1.25219	8.56298e-19
ENSMUSG00000025795	Rassf3	-1.03315	3.31858e-68
ENSMUSG00000025804	Ccr1	2.34276	7.07945e-113
ENSMUSG00000025815	Dhtkd1	-1.05424	1.81352e-15
ENSMUSG00000025877	Hk3	1.85875	3.68657e-100
ENSMUSG00000025889	Snca	-2.49533	5.14526e-24
ENSMUSG00000025900	Rp1	-1.06383	6.49296e-13
ENSMUSG00000025912	Mybl1	1.06525	4.40791e-20
ENSMUSG00000025933	Tmem14a	-1.47832	7.50744e-40
ENSMUSG00000025963	Mdh1b	-1.2636	5.00722e-16
ENSMUSG00000025977	Boll	1.86361	0.00312975
ENSMUSG00000025978	Rftn2	-1.0334	3.54287e-43
ENSMUSG00000025983	Ccdc150	-1.16959	5.19768e-25
ENSMUSG00000026011	Ctla4	1.92979	1.02412e-28
ENSMUSG00000026020	Nop58	1.12147	3.90937e-103
ENSMUSG00000026023	Cdk15	-2.01497	0.00034133
ENSMUSG00000026039	Sgo2a	1.23326	1.57315e-24
ENSMUSG00000026042	Col5a2	1.54678	4.09575e-56
ENSMUSG00000026043	Col3a1	1.35187	1.21923e-23
ENSMUSG00000026068	Il18rap	1.1498	1.71843e-36
ENSMUSG00000026073	Il1r2	3.16423	9.41049e-21
ENSMUSG00000026088	Mitd1	1.36657	2.97785e-130
ENSMUSG00000026100	Mstn	-3.01207	0.00108088
ENSMUSG00000026104	Stat1	1.42935	3.16677e-67
ENSMUSG00000026109	Tmeff2	-1.82478	2.17254e-49
ENSMUSG00000026110	Mgat4a	1.17088	3.47926e-125
ENSMUSG00000026134	Prim2	1.02438	1.29e-52
ENSMUSG00000026141	Col19a1	-2.13445	0.00632549
ENSMUSG00000026147	Col9a1	1.88566	0.000727128
ENSMUSG00000026163	Sphkap	-1.44384	2.70837e-09
ENSMUSG00000026166	Ccl20	4.97293	5.99571e-128
ENSMUSG00000026167	Wnt10a	2.83131	4.9367e-07
ENSMUSG00000026170	Cyp27a1	-1.10091	1.10276e-35
ENSMUSG00000026177	Slc11a1	1.83146	9.73925e-110
ENSMUSG00000026179	Pnkd	-1.15152	3.56973e-103
ENSMUSG00000026193	Fn1	1.41938	4.68697e-53
ENSMUSG00000026196	Bard1	1.22336	6.54251e-25
ENSMUSG00000026204	Ptprn	1.18642	2.28823e-21
ENSMUSG00000026205	Slc23a3	1.20197	1.05626e-18
ENSMUSG00000026222	Sp100	1.08623	4.5487e-104
ENSMUSG00000026237	Nmur1	-1.06113	3.81109e-05
ENSMUSG00000026246	Alppl2	4.63967	0.000419104
ENSMUSG00000026247	Ecel1	2.51491	0.00126654
ENSMUSG00000026249	Serpine2	1.06993	7.92519e-89
ENSMUSG00000026251	Chrnd	-4.36357	0.0136294
ENSMUSG00000026259	Ngef	-1.06609	2.85634e-44
ENSMUSG00000026271	Gpr35	2.06863	2.13598e-138
ENSMUSG00000026274	Pask	1.00261	8.18562e-27
ENSMUSG00000026285	Pdcd1	2.6528	6.87252e-40
ENSMUSG00000026301	Iqca	-1.65102	3.89377e-53
ENSMUSG00000026304	Rab17	-1.19282	1.61422e-09
ENSMUSG00000026321	Tnfrsf11a	1.4328	1.89493e-51
ENSMUSG00000026322	Htr4	2.11703	9.6797e-13
ENSMUSG00000026341	Actr3	1.03013	3.74174e-151
ENSMUSG00000026344	Lypd1	1.10669	4.56799e-06
ENSMUSG00000026347	Tmem163	-1.20537	1.29966e-12
ENSMUSG00000026355	Mcm6	1.63571	9.59686e-114
ENSMUSG00000026358	Rgs1	3.21353	1.00507e-77
ENSMUSG00000026390	Marco	1.72494	4.56666e-06
ENSMUSG00000026418	Tnni1	-1.42561	0.00662189
ENSMUSG00000026420	Il24	8.61617	3.51585e-17
ENSMUSG00000026442	Nfasc	1.74665	2.31943e-07
ENSMUSG00000026443	Lrrn2	-1.20182	4.86577e-16
ENSMUSG00000026458	Ppfia4	1.50293	2.10665e-31
ENSMUSG00000026459	Myog	-4.12274	0.0271414
ENSMUSG00000026475	Rgs16	3.08405	5.39957e-87
ENSMUSG00000026495	Efcab2	-1.02119	6.59115e-24
ENSMUSG00000026525	Opn3	1.12345	6.42441e-10
ENSMUSG00000026532	Spta1	-1.73045	1.50495e-19
ENSMUSG00000026535	Ifi202b	4.95821	0
ENSMUSG00000026536	Ifi211	3.66437	2.84181e-259
ENSMUSG00000026548	Slamf9	2.09227	6.00972e-71
ENSMUSG00000026573	Xcl1	2.21854	2.38219e-30
ENSMUSG00000026580	Selp	4.13124	6.48141e-175
ENSMUSG00000026582	Sele	1.71862	6.50025e-12
ENSMUSG00000026592	Tex35	2.24945	0.0330225
ENSMUSG00000026594	Ralgps2	-1.10286	5.42161e-31
ENSMUSG00000026602	Nphs2	-1.02994	5.70999e-16
ENSMUSG00000026616	Cr2	-1.82625	2.17977e-15
ENSMUSG00000026628	Atf3	2.22423	9.23549e-23
ENSMUSG00000026630	Batf3	1.56942	2.48622e-24
ENSMUSG00000026646	Suv39h2	1.76415	8.85006e-23
ENSMUSG00000026650	Meig1	-1.22977	3.02512e-27
ENSMUSG00000026656	Fcgr2b	2.78491	8.05392e-168
ENSMUSG00000026668	Ucma	2.45024	0.0114284
ENSMUSG00000026669	Mcm10	2.26814	3.18248e-100
ENSMUSG00000026675	Hsd17b7	1.13917	1.20471e-39
ENSMUSG00000026683	Nuf2	1.57078	1.10973e-27
ENSMUSG00000026691	Fmo3	-1.18002	4.55518e-06
ENSMUSG00000026700	Tnfsf4	2.18519	1.87016e-05
ENSMUSG00000026725	Tnn	-1.06954	5.08945e-40
ENSMUSG00000026729	4930562F07Rik	1.20471	0.0178646
ENSMUSG00000026749	Nek6	1.0416	3.33961e-51
ENSMUSG00000026751	Nr5a1	3.53201	0.0121601
ENSMUSG00000026768	Itga8	-1.36975	1.51828e-40
ENSMUSG00000026770	Il2ra	2.57487	7.01054e-102
ENSMUSG00000026774	Potegl	3.19359	9.79375e-06
ENSMUSG00000026779	Mastl	1.66787	1.13856e-42
ENSMUSG00000026784	Pdss1	1.30595	6.67853e-48
ENSMUSG00000026819	Slc25a25	1.09057	1.46467e-15
ENSMUSG00000026822	Lcn2	2.99533	3.28589e-91
ENSMUSG00000026839	Upp2	-1.00132	2.60398e-19
ENSMUSG00000026870	Cutal	-1.25897	1.84687e-25
ENSMUSG00000026873	Phf19	1.07654	9.55884e-38
ENSMUSG00000026874	Hc	-2.55131	1.36773e-24
ENSMUSG00000026879	Gsn	-1.02462	3.18918e-82
ENSMUSG00000026896	Ifih1	2.11811	2.00752e-176
ENSMUSG00000026914	Psmd14	1.07759	2.75671e-120
ENSMUSG00000026950	Neb	-2.4514	0.00981888
ENSMUSG00000026955	Sapcd2	1.01159	3.10761e-14
ENSMUSG00000026961	Lrrc26	-1.27952	3.21073e-15
ENSMUSG00000026971	Itgb6	1.22239	2.17918e-52
ENSMUSG00000026981	Il1rn	2.69627	9.33112e-107
ENSMUSG00000026983	Il36rn	-7.65197	0.00082864
ENSMUSG00000026984	Il36a	-4.72292	0.018723
ENSMUSG00000026989	Dapl1	-1.4138	0.000719941
ENSMUSG00000027015	Cybrd1	-1.02077	1.07294e-24
ENSMUSG00000027022	Xirp2	-1.15722	0.0325581
ENSMUSG00000027076	Timm10	1.06853	1.37148e-36
ENSMUSG00000027077	Smtnl1	-4.057	0.000932743
ENSMUSG00000027078	Ube2l6	1.45265	1.57395e-73
ENSMUSG00000027186	Elf5	-1.363	2.94803e-21
ENSMUSG00000027187	Cat	-1.50266	1.28002e-65
ENSMUSG00000027188	Pamr1	-1.64737	4.45721e-54
ENSMUSG00000027199	Gatm	2.85387	1.8666e-181
ENSMUSG00000027204	Fbn1	1.31946	1.17536e-45
ENSMUSG00000027217	Tspan18	-1.20773	1.13708e-53
ENSMUSG00000027219	Slc28a2	1.06736	1.92068e-18
ENSMUSG00000027220	Syt13	1.48085	0.000290562
ENSMUSG00000027229	Terb2	3.66142	0.00935822
ENSMUSG00000027261	Hao1	3.55867	0.00473387
ENSMUSG00000027306	Nusap1	1.43946	4.28337e-29
ENSMUSG00000027317	Ppp1r14d	1.01389	2.84592e-13
ENSMUSG00000027318	Adam33	-1.20264	2.68786e-20
ENSMUSG00000027322	Siglec1	3.49563	2.4678e-279
ENSMUSG00000027323	Rad51	1.8763	6.23697e-46
ENSMUSG00000027326	Knl1	1.61268	4.43147e-46
ENSMUSG00000027331	Knstrn	1.03554	1.09867e-25
ENSMUSG00000027368	Dusp2	1.48675	6.79636e-30
ENSMUSG00000027376	Prom2	-1.38372	0.00544302
ENSMUSG00000027379	Bub1	1.60345	1.03282e-32
ENSMUSG00000027380	Acoxl	-2.16244	3.43931e-14
ENSMUSG00000027386	Fbln7	-1.22057	0.000934497
ENSMUSG00000027398	Il1b	1.5052	1.21796e-12
ENSMUSG00000027400	Pdyn	4.40956	6.80866e-88
ENSMUSG00000027401	Tgm3	-6.34984	1.36366e-07
ENSMUSG00000027408	Cpxm1	1.66811	1.27572e-44
ENSMUSG00000027434	Nkx2-2	-2.67909	0.0475233
ENSMUSG00000027442	Cst8	-1.83429	2.82929e-05
ENSMUSG00000027446	Cstdc2	-1.45101	2.38833e-30
ENSMUSG00000027452	Acss1	-1.20107	5.60479e-28
ENSMUSG00000027454	Gins1	1.41938	5.63291e-53
ENSMUSG00000027456	Sdcbp2	1.37958	1.39929e-17
ENSMUSG00000027469	Tpx2	1.76087	1.74937e-76
ENSMUSG00000027470	Mylk2	-2.42271	0.0051243
ENSMUSG00000027483	Bpifa1	-1.26601	0.000289917
ENSMUSG00000027496	Aurka	1.29203	6.12304e-33
ENSMUSG00000027514	Zbp1	4.32856	0
ENSMUSG00000027524	Edn3	-1.06717	7.69708e-18
ENSMUSG00000027530	Fabp12	-1.81041	2.22771e-09
ENSMUSG00000027555	Car13	2.22171	5.74639e-69
ENSMUSG00000027560	Dok5	3.22143	1.0245e-23
ENSMUSG00000027580	Helz2	1.06462	1.59724e-37
ENSMUSG00000027589	Pcmtd2	-1.04542	4.47506e-146
ENSMUSG00000027596	a	4.02641	0.00318718
ENSMUSG00000027597	Ahcy	1.04671	9.99656e-80
ENSMUSG00000027605	Acss2	-1.29437	6.85704e-08
ENSMUSG00000027611	Procr	1.18206	1.19866e-22
ENSMUSG00000027612	Mmp24	2.16593	7.28805e-05
ENSMUSG00000027613	Eif6	1.02338	4.5829e-87
ENSMUSG00000027654	Fam83d	1.27765	1.67744e-07
ENSMUSG00000027670	Ocstamp	4.68171	1.12342e-68
ENSMUSG00000027699	Ect2	1.18509	7.56226e-29
ENSMUSG00000027715	Ccna2	1.81139	8.02933e-56
ENSMUSG00000027716	Trpc3	-1.18087	3.46905e-17
ENSMUSG00000027737	Slc7a11	2.09381	5.14444e-47
ENSMUSG00000027748	Trpc4	2.59561	8.03576e-10
ENSMUSG00000027761	Aadac	-4.4225	0.000111363
ENSMUSG00000027776	Il12a	-2.14772	8.82084e-21
ENSMUSG00000027778	Ift80	-1.05097	5.09195e-60
ENSMUSG00000027796	Smad9	-1.95498	8.67279e-82
ENSMUSG00000027820	Mme	-1.33346	2.57748e-21
ENSMUSG00000027824	Vmn2r1	1.69109	0.0011155
ENSMUSG00000027827	Kcnab1	1.39485	1.5602e-09
ENSMUSG00000027832	Ptx3	3.78532	3.15217e-87
ENSMUSG00000027843	Ptpn22	1.02936	1.36745e-28
ENSMUSG00000027855	Sycp1	1.96845	0.00651486
ENSMUSG00000027858	Tspan2	-1.0928	5.67185e-37
ENSMUSG00000027868	Tbx15	-1.94461	0.0350135
ENSMUSG00000027887	Sypl2	-2.14691	0.00471916
ENSMUSG00000027895	Kcnc4	-1.62766	1.30537e-10
ENSMUSG00000027902	Chil6	2.074	0.00430328
ENSMUSG00000027913	Crct1	-6.02116	0.00299899
ENSMUSG00000027919	Lce1g	-8.19715	0.00249926
ENSMUSG00000027923	Lce1b	-24.0505	3.5415e-19
ENSMUSG00000027927	Lelp1	6.63043	3.03311e-10
ENSMUSG00000027951	Adar	1.41563	4.44841e-163
ENSMUSG00000027954	Efna1	-1.04632	3.51452e-31
ENSMUSG00000027985	Lef1	-1.00324	6.06881e-23
ENSMUSG00000027995	Tlr2	1.8411	2.99425e-101
ENSMUSG00000028001	Fga	3.22321	1.53846e-08
ENSMUSG00000028003	Lrat	-1.62746	3.9868e-11
ENSMUSG00000028004	Npy2r	2.64855	0.00334789
ENSMUSG00000028011	Tdo2	2.39439	9.01586e-10
ENSMUSG00000028019	Pdgfc	1.41903	8.60881e-36
ENSMUSG00000028020	Glrb	-2.26879	6.58585e-05
ENSMUSG00000028024	Enpep	-1.22166	7.57972e-32
ENSMUSG00000028036	Ptgfr	-1.5144	4.898e-40
ENSMUSG00000028037	Ifi44	3.10459	1.30925e-158
ENSMUSG00000028039	Efna3	-1.03615	0.00152626
ENSMUSG00000028044	Cks1b	1.48811	2.41063e-64
ENSMUSG00000028047	Thbs3	-1.76908	1.13086e-70
ENSMUSG00000028068	Iqgap3	1.78722	2.26796e-45
ENSMUSG00000028088	Fmo5	-1.65512	4.6523e-92
ENSMUSG00000028111	Ctsk	1.44241	1.11937e-50
ENSMUSG00000028115	Bnipl	-1.46203	4.98869e-35
ENSMUSG00000028128	F3	2.60987	3.66359e-249
ENSMUSG00000028148	Them5	-3.03799	0.00436436
ENSMUSG00000028175	Depdc1a	1.7398	1.30745e-17
ENSMUSG00000028212	Ccne2	1.77607	4.02661e-31
ENSMUSG00000028262	Clca3a2	3.13615	5.26277e-15
ENSMUSG00000028268	Gbp3	2.35844	3.96777e-181
ENSMUSG00000028270	Gbp2	1.57536	6.6896e-52
ENSMUSG00000028280	Gabrr1	1.75135	0.00861093
ENSMUSG00000028289	Epha7	-1.01642	1.86175e-05
ENSMUSG00000028310	Ppp3r2	-2.30214	0.00929916
ENSMUSG00000028312	Smc2	1.18983	3.0662e-48
ENSMUSG00000028327	Stra6l	1.88642	1.77905e-44
ENSMUSG00000028328	Tmod1	-1.33697	1.54578e-60
ENSMUSG00000028337	Coro2a	1.58712	9.24724e-161
ENSMUSG00000028351	Brinp1	1.90425	6.98935e-32
ENSMUSG00000028356	Ambp	4.76837	5.59002e-05
ENSMUSG00000028359	Orm3	-1.86124	1.38174e-09
ENSMUSG00000028362	Tnfsf8	2.33555	2.3469e-72
ENSMUSG00000028364	Tnc	2.78294	5.28116e-87
ENSMUSG00000028370	Pappa	2.05827	2.66731e-19
ENSMUSG00000028386	Slc46a2	-5.04929	0.00603395
ENSMUSG00000028413	B4galt1	1.16694	1.72916e-118
ENSMUSG00000028415	Spink4	-1.35518	6.02246e-06
ENSMUSG00000028417	Tal2	2.36082	1.48372e-15
ENSMUSG00000028434	Epb41l4b	-1.12017	3.75464e-56
ENSMUSG00000028435	Aqp3	2.08106	4.17362e-07
ENSMUSG00000028459	Cd72	3.32337	4.28114e-103
ENSMUSG00000028469	Npr2	-1.01116	3.46662e-87
ENSMUSG00000028476	Reck	-1.11259	5.47938e-30
ENSMUSG00000028480	Glipr2	1.31581	7.10833e-63
ENSMUSG00000028494	Plin2	1.09549	1.78365e-47
ENSMUSG00000028539	Artn	1.15958	5.10144e-28
ENSMUSG00000028553	Angptl3	1.97272	1.50212e-07
ENSMUSG00000028558	Calr4	-1.93634	3.80183e-06
ENSMUSG00000028584	Lrrc38	-1.9834	0.048464
ENSMUSG00000028587	Orc1	1.96144	1.68214e-44
ENSMUSG00000028599	Tnfrsf1b	1.07857	1.05337e-49
ENSMUSG00000028613	Lrp8	2.60742	9.19622e-90
ENSMUSG00000028633	Ctps	1.84099	1.01651e-164
ENSMUSG00000028640	Tfap2c	-2.90405	0.00457447
ENSMUSG00000028642	Tmem269	-1.81017	0.000431046
ENSMUSG00000028645	Slc2a1	1.29881	1.23774e-35
ENSMUSG00000028654	Mycl	-1.02884	2.63991e-13
ENSMUSG00000028661	Epha8	-1.69895	2.10359e-09
ENSMUSG00000028671	Gale	1.09363	3.99049e-35
ENSMUSG00000028678	Kif2c	1.57255	2.01663e-43
ENSMUSG00000028680	Plk3	1.593	3.08858e-37
ENSMUSG00000028689	Ccdc163	-1.1227	5.13781e-32
ENSMUSG00000028693	Nasp	1.0864	2.68654e-97
ENSMUSG00000028701	Lurap1	-1.01706	4.37707e-29
ENSMUSG00000028702	Rad54l	1.52736	1.91074e-34
ENSMUSG00000028716	Pdzk1ip1	-1.5942	1.78122e-59
ENSMUSG00000028730	Cfap57	-1.54661	1.15812e-38
ENSMUSG00000028751	Pla2g2e	1.59763	4.16756e-08
ENSMUSG00000028753	Vwa5b1	4.94791	6.63151e-10
ENSMUSG00000028755	Cda	1.8198	1.06313e-15
ENSMUSG00000028776	Tinagl1	1.10466	7.18179e-33
ENSMUSG00000028778	Hcrtr1	2.72247	1.1218e-08
ENSMUSG00000028785	Hpca	2.87731	9.05687e-09
ENSMUSG00000028793	Rnf19b	1.57304	3.44693e-136
ENSMUSG00000028794	A3galt2	1.15885	7.54076e-08
ENSMUSG00000028801	Stpg1	-1.76636	4.83907e-39
ENSMUSG00000028825	Rhd	-1.70101	0.0411089
ENSMUSG00000028862	Map3k6	2.20951	3.13071e-28
ENSMUSG00000028873	Cdca8	1.66537	2.70681e-57
ENSMUSG00000028874	Fgr	1.0381	1.83755e-40
ENSMUSG00000028885	Smpdl3b	1.28585	4.33733e-42
ENSMUSG00000028893	Sesn2	1.25724	8.06028e-61
ENSMUSG00000028896	Rcc1	1.17062	3.40281e-85
ENSMUSG00000028909	Ptpru	-1.08305	5.275e-27
ENSMUSG00000028919	Arhgef19	-1.10063	1.02518e-32
ENSMUSG00000028940	Hes2	-3.78274	1.39036e-52
ENSMUSG00000028943	Espn	-1.01414	2.18523e-25
ENSMUSG00000028957	Per3	-1.08975	1.5153e-18
ENSMUSG00000028965	Tnfrsf9	2.88824	1.55056e-59
ENSMUSG00000028970	Abcb1b	1.6363	4.18894e-44
ENSMUSG00000028976	Slc2a5	-2.07892	0.012703
ENSMUSG00000029003	Mad2l2	1.11576	6.76583e-76
ENSMUSG00000029005	Draxin	1.67392	5.32877e-10
ENSMUSG00000029019	Nppb	1.29853	0.00113037
ENSMUSG00000029053	Prkcz	-1.28503	1.5235e-82
ENSMUSG00000029055	Plch2	-1.49851	2.34766e-45
ENSMUSG00000029072	Tas1r3	-1.17413	2.74364e-14
ENSMUSG00000029075	Tnfrsf4	1.66611	8.87678e-20
ENSMUSG00000029082	Bst1	1.22535	2.86637e-51
ENSMUSG00000029088	Kcnip4	-1.09482	1.45157e-07
ENSMUSG00000029092	D5Ertd615e	1.24552	0.00830615
ENSMUSG00000029120	Ppp2r2c	-2.74086	1.15813e-11
ENSMUSG00000029130	Rnf32	-1.01266	9.81404e-24
ENSMUSG00000029135	Fosl2	1.06449	1.47767e-13
ENSMUSG00000029138	4930548H24Rik	2.21721	0.0016676
ENSMUSG00000029153	Ociad2	-1.36985	1.41572e-31
ENSMUSG00000029154	Cwh43	2.65182	0.00066736
ENSMUSG00000029161	Cgref1	1.53402	9.36803e-09
ENSMUSG00000029188	Slc34a2	-1.31936	3.0866e-06
ENSMUSG00000029205	Chrna9	-4.78259	0.00310903
ENSMUSG00000029211	Gabra4	-1.62339	1.9241e-05
ENSMUSG00000029212	Gabrb1	-1.99601	2.36275e-05
ENSMUSG00000029236	Nmu	-5.94025	0.00637799
ENSMUSG00000029245	Epha5	-1.63136	0.0019071
ENSMUSG00000029269	Sult1b1	1.59969	0.0380634
ENSMUSG00000029304	Spp1	1.0288	9.00953e-13
ENSMUSG00000029307	Dmp1	3.64817	2.52875e-07
ENSMUSG00000029321	Slc10a6	1.32008	6.83933e-16
ENSMUSG00000029322	Plac8	2.17926	3.42898e-116
ENSMUSG00000029335	Bmp3	-1.62289	1.976e-50
ENSMUSG00000029338	Antxr2	-1.03397	8.42658e-45
ENSMUSG00000029359	Tesc	-1.44847	4.09596e-15
ENSMUSG00000029361	Nos1	-2.97411	0.00183114
ENSMUSG00000029363	Rfc5	1.04269	2.97537e-48
ENSMUSG00000029366	Dck	1.84422	4.49257e-137
ENSMUSG00000029371	Cxcl5	3.67401	1.8588e-30
ENSMUSG00000029377	Ereg	5.69461	9.03223e-92
ENSMUSG00000029378	Areg	2.69947	6.44831e-73
ENSMUSG00000029379	Cxcl3	2.45049	2.24806e-25
ENSMUSG00000029380	Cxcl1	3.63817	7.43922e-74
ENSMUSG00000029384	2010109A12Rik	-1.45143	0.0157638
ENSMUSG00000029385	Ccng2	-1.03796	2.32909e-55
ENSMUSG00000029414	Kntc1	1.29285	6.30335e-18
ENSMUSG00000029417	Cxcl9	5.4382	1.21124e-91
ENSMUSG00000029430	Ran	1.03449	4.21168e-124
ENSMUSG00000029431	B3gnt4	-1.10939	4.05292e-12
ENSMUSG00000029438	Bcl7a	-1.18053	4.621e-90
ENSMUSG00000029442	Wdr66	-1.1995	2.07608e-44
ENSMUSG00000029477	Morn3	-1.04201	1.38507e-15
ENSMUSG00000029499	Pxmp2	-1.50917	3.6636e-60
ENSMUSG00000029522	Pla2g1b	-2.20954	1.62179e-53
ENSMUSG00000029526	1700123K08Rik	4.21936	0.00300286
ENSMUSG00000029530	Ccr9	2.29151	2.15149e-20
ENSMUSG00000029553	Tfec	1.12284	9.65597e-32
ENSMUSG00000029561	Oasl2	3.05994	7.09555e-302
ENSMUSG00000029576	Radil	-1.27752	5.46511e-44
ENSMUSG00000029581	Fscn1	1.17229	5.53122e-23
ENSMUSG00000029601	Iqcd	-1.88914	8.2391e-56
ENSMUSG00000029605	Oas1b	1.87565	1.44061e-61
ENSMUSG00000029607	Ankrd61	1.28781	0.00123009
ENSMUSG00000029608	Rph3a	2.54218	3.64197e-08
ENSMUSG00000029636	Wasf3	-1.15931	4.6127e-53
ENSMUSG00000029659	Medag	1.63146	7.31405e-43
ENSMUSG00000029664	Tfpi2	2.34622	2.10041e-50
ENSMUSG00000029669	Tspan12	-1.23957	2.31899e-102
ENSMUSG00000029675	Eln	1.88771	6.20368e-24
ENSMUSG00000029695	Aass	-2.68446	9.88266e-41
ENSMUSG00000029736	Nobox	-1.84278	0.0237379
ENSMUSG00000029762	Akr1b8	1.57091	6.75793e-122
ENSMUSG00000029771	Irf5	1.51733	5.65339e-80
ENSMUSG00000029777	Gars	1.06583	9.88446e-206
ENSMUSG00000029780	Nt5c3	1.15127	2.47899e-53
ENSMUSG00000029797	Sspo	-1.53304	2.77469e-29
ENSMUSG00000029798	Herc6	1.97613	6.4576e-97
ENSMUSG00000029811	Aoc1	1.56482	1.62006e-46
ENSMUSG00000029814	Igf2bp3	1.49546	6.02315e-05
ENSMUSG00000029816	Gpnmb	1.91013	1.12809e-83
ENSMUSG00000029819	Npy	2.32849	0.00805506
ENSMUSG00000029828	4921507P07Rik	-1.00673	6.37026e-06
ENSMUSG00000029829	Tmem213	1.74163	8.32923e-13
ENSMUSG00000029847	Slc23a4	1.00629	0.0013779
ENSMUSG00000029859	Epha1	-1.15253	1.86374e-40
ENSMUSG00000029866	Kel	-3.06082	0.002992
ENSMUSG00000029869	Ephb6	-1.10032	3.02447e-31
ENSMUSG00000029875	Ccdc184	1.18282	2.3675e-17
ENSMUSG00000029915	Clec5a	3.08301	9.92295e-191
ENSMUSG00000029919	Hpgds	1.80696	1.91411e-48
ENSMUSG00000030017	Reg3g	2.68887	6.20971e-19
ENSMUSG00000030046	Bmp10	3.16873	6.45337e-10
ENSMUSG00000030048	Gkn3	-2.58963	3.35253e-15
ENSMUSG00000030069	Prok2	2.19632	0.000471784
ENSMUSG00000030077	Chl1	4.04026	6.88379e-22
ENSMUSG00000030083	Abtb1	-1.01076	1.3123e-53
ENSMUSG00000030092	Cntn6	-1.33261	0.00544652
ENSMUSG00000030098	Grip2	-1.07541	1.5272e-09
ENSMUSG00000030103	Bhlhe40	1.57413	4.16025e-82
ENSMUSG00000030107	Usp18	3.22317	0
ENSMUSG00000030109	Slc6a12	2.27721	3.51357e-10
ENSMUSG00000030117	Gdf3	5.32217	1.7186e-59
ENSMUSG00000030124	Lag3	1.77902	1.28892e-49
ENSMUSG00000030125	Lrrc23	-1.37789	2.87039e-24
ENSMUSG00000030134	Rasgef1a	-1.30388	2.25962e-117
ENSMUSG00000030142	Clec4e	2.35616	1.96738e-66
ENSMUSG00000030144	Clec4d	1.6802	1.77385e-28
ENSMUSG00000030148	Clec4a2	2.07585	4.20177e-95
ENSMUSG00000030149	Klrk1	2.24186	1.91821e-76
ENSMUSG00000030155	Clec2e	1.71483	1.58259e-10
ENSMUSG00000030156	Cd69	1.33691	4.13255e-31
ENSMUSG00000030173	Klra5	1.64846	0.00034133
ENSMUSG00000030187	Klra2	1.85711	1.4654e-91
ENSMUSG00000030205	Gprc5d	2.45111	0.0127687
ENSMUSG00000030209	Grin2b	-3.63823	3.01361e-20
ENSMUSG00000030218	Mgp	1.70445	3.68861e-65
ENSMUSG00000030223	Ptpro	1.15904	2.5618e-36
ENSMUSG00000030228	Pik3c2g	-1.04935	2.23998e-07
ENSMUSG00000030246	Ldhb	-1.0592	3.35633e-24
ENSMUSG00000030254	Rad18	1.51432	3.67062e-72
ENSMUSG00000030268	Bcat1	3.42398	4.46366e-21
ENSMUSG00000030302	Atp2b2	-2.12856	1.30377e-24
ENSMUSG00000030382	Slc27a5	-1.78431	0.000850544
ENSMUSG00000030399	Ckm	-3.48523	3.07585e-06
ENSMUSG00000030401	Rtn2	-1.7192	1.00411e-36
ENSMUSG00000030433	Sbk2	-1.16807	0.0167409
ENSMUSG00000030468	Siglecg	-1.00448	4.00349e-07
ENSMUSG00000030474	Siglece	1.18251	1.38065e-36
ENSMUSG00000030484	Lypd5	-7.01785	1.87857e-05
ENSMUSG00000030495	Slc7a10	-2.50761	1.72666e-27
ENSMUSG00000030523	Trpm1	-1.23768	4.40298e-06
ENSMUSG00000030525	Chrna7	3.04086	8.43658e-47
ENSMUSG00000030544	Mesp1	-1.5678	1.36767e-14
ENSMUSG00000030549	Rhcg	7.7589	2.64362e-15
ENSMUSG00000030553	Pgpep1l	-1.64888	1.59616e-10
ENSMUSG00000030554	Synm	-1.9102	9.70996e-118
ENSMUSG00000030577	Cd22	-1.4111	4.54801e-21
ENSMUSG00000030579	Tyrobp	1.14144	5.0251e-34
ENSMUSG00000030587	2200002D01Rik	1.08381	3.03705e-33
ENSMUSG00000030592	Ryr1	-2.83972	0.00239885
ENSMUSG00000030606	Hapln3	-1.26749	1.21762e-21
ENSMUSG00000030609	Aen	1.41251	6.44466e-125
ENSMUSG00000030616	Sytl2	-1.10744	2.59304e-19
ENSMUSG00000030641	Ddias	2.46426	8.17767e-126
ENSMUSG00000030649	Anapc15	1.00159	1.41666e-52
ENSMUSG00000030651	Art2b	-1.12598	0.00384484
ENSMUSG00000030666	Calcb	1.41229	3.10834e-07
ENSMUSG00000030669	Calca	2.45969	1.77379e-40
ENSMUSG00000030672	Mylpf	-3.45732	0.000245051
ENSMUSG00000030677	Kif22	1.89356	8.51002e-53
ENSMUSG00000030699	Tbx6	-1.46141	1.43998e-23
ENSMUSG00000030701	Plekhb1	-1.23048	8.78413e-45
ENSMUSG00000030713	Klk7	-5.02437	0.0101019
ENSMUSG00000030724	Cd19	-1.65197	8.2446e-13
ENSMUSG00000030730	Atp2a1	-3.19166	0.00382495
ENSMUSG00000030731	Syt3	-1.15925	4.32917e-14
ENSMUSG00000030732	Chrdl2	1.8885	0.00349318
ENSMUSG00000030745	Il21r	1.20987	1.80801e-22
ENSMUSG00000030748	Il4ra	1.24278	7.90249e-89
ENSMUSG00000030786	Itgam	2.39001	3.27223e-169
ENSMUSG00000030787	Lyve1	1.52636	2.37781e-31
ENSMUSG00000030790	Adm	1.69391	1.47598e-46
ENSMUSG00000030793	Pycard	1.46815	5.91846e-53
ENSMUSG00000030827	Fgf21	4.57755	9.00292e-05
ENSMUSG00000030834	Abcc6	1.3583	0.000575926
ENSMUSG00000030849	Fgfr2	-1.15441	4.78296e-12
ENSMUSG00000030854	Ptpn5	-1.73018	3.30304e-14
ENSMUSG00000030858	Fam24b	4.36215	0.000178145
ENSMUSG00000030867	Plk1	1.83963	1.7295e-65
ENSMUSG00000030895	Hpx	2.06671	4.61206e-48
ENSMUSG00000030921	Trim30a	2.43477	7.43013e-184
ENSMUSG00000030954	Gp2	2.87196	1.40302e-16
ENSMUSG00000030966	Trim21	1.0596	1.17873e-71
ENSMUSG00000030994	D7Ertd443e	-1.54694	0.000235917
ENSMUSG00000031004	Mki67	1.91103	1.96736e-80
ENSMUSG00000031085	Acte1	4.25424	0.00840378
ENSMUSG00000031097	Tnni2	-2.82524	0.00393544
ENSMUSG00000031098	Syt8	3.68445	2.74841e-30
ENSMUSG00000031132	Cd40lg	-1.34511	1.74352e-08
ENSMUSG00000031147	Magix	-1.82965	1.04428e-56
ENSMUSG00000031163	Glod5	4.74812	6.29942e-09
ENSMUSG00000031167	Rbm3	1.65909	3.11286e-137
ENSMUSG00000031170	Slc38a5	-1.19769	3.5169e-24
ENSMUSG00000031173	Otc	-1.2173	0.00347731
ENSMUSG00000031204	Asb12	-1.77651	0.0337491
ENSMUSG00000031257	Nox1	-1.49842	3.80571e-09
ENSMUSG00000031258	Xkrx	-1.46535	3.01184e-09
ENSMUSG00000031262	Cenpi	1.50597	3.06527e-48
ENSMUSG00000031266	Gla	1.26098	1.51443e-97
ENSMUSG00000031273	Col4a6	-1.19007	3.16589e-75
ENSMUSG00000031274	Col4a5	-1.04788	1.13104e-48
ENSMUSG00000031283	Chrdl1	-1.56583	2.229e-39
ENSMUSG00000031285	Dcx	-2.83996	0.0439879
ENSMUSG00000031289	Il13ra2	5.66202	1.49907e-16
ENSMUSG00000031292	Cdkl5	-1.23013	1.06188e-38
ENSMUSG00000031294	D630029K05Rik	-1.84144	1.83691e-21
ENSMUSG00000031312	Itgb1bp2	-1.77481	2.48843e-08
ENSMUSG00000031364	Grpr	4.10177	0.000384371
ENSMUSG00000031372	Trex2	-3.09373	0.00913825
ENSMUSG00000031430	Vsig1	1.50326	9.04575e-09
ENSMUSG00000031444	F10	1.74412	1.22321e-86
ENSMUSG00000031445	Proz	-1.37499	3.14644e-06
ENSMUSG00000031465	Angpt2	-1.12193	9.25674e-20
ENSMUSG00000031489	Adrb3	-2.70939	1.4449e-16
ENSMUSG00000031494	Cd209a	-2.45324	6.0602e-40
ENSMUSG00000031504	Rab20	1.92011	1.44371e-127
ENSMUSG00000031538	Plat	1.51323	1.13086e-70
ENSMUSG00000031548	Sfrp1	1.54608	1.7673e-59
ENSMUSG00000031551	Ido1	1.79166	5.74555e-13
ENSMUSG00000031552	Adam18	-3.35848	0.00131442
ENSMUSG00000031554	Adam5	-1.44198	3.21546e-12
ENSMUSG00000031562	Dctd	2.45552	5.23293e-39
ENSMUSG00000031576	Kcnu1	-1.87271	1.4636e-07
ENSMUSG00000031594	Fgl1	1.90199	5.74974e-14
ENSMUSG00000031609	Sap30	1.56138	1.20582e-85
ENSMUSG00000031618	Nr3c2	-1.20811	2.69908e-26
ENSMUSG00000031635	Anxa10	5.97907	5.54031e-07
ENSMUSG00000031639	Tlr3	1.03232	7.55885e-44
ENSMUSG00000031682	1700011L22Rik	3.09431	0.0080058
ENSMUSG00000031725	Ces1f	-1.62006	0.000689843
ENSMUSG00000031736	Crnde	-1.38241	1.12397e-35
ENSMUSG00000031737	Irx5	-1.14449	6.32626e-17
ENSMUSG00000031756	Cenpn	1.34353	1.63608e-37
ENSMUSG00000031757	Mt4	-7.17046	0.0019977
ENSMUSG00000031762	Mt2	4.6008	1.95296e-101
ENSMUSG00000031765	Mt1	2.86256	8.00824e-76
ENSMUSG00000031779	Ccl22	1.18177	2.63114e-13
ENSMUSG00000031780	Ccl17	1.82222	1.03863e-18
ENSMUSG00000031790	Mmp15	-1.44149	2.36174e-26
ENSMUSG00000031821	Gins2	1.73143	6.06111e-65
ENSMUSG00000031827	Cotl1	1.01404	2.24645e-77
ENSMUSG00000031831	Dnaaf1	-1.16829	1.52717e-27
ENSMUSG00000031841	Cdh13	-1.01345	1.04055e-33
ENSMUSG00000031842	Pde4c	-1.06929	7.53531e-16
ENSMUSG00000031844	Hsd17b2	-6.46125	0.000161204
ENSMUSG00000031851	Ntpcr	1.01615	2.33739e-40
ENSMUSG00000031870	Pgr	-2.11854	6.87717e-31
ENSMUSG00000031872	Bean1	2.27631	3.92415e-33
ENSMUSG00000031877	Ces2g	-1.56174	1.80807e-49
ENSMUSG00000031881	Cdh16	-2.33031	9.14122e-33
ENSMUSG00000031886	Ces2e	-3.17295	5.13557e-49
ENSMUSG00000031891	Hsd11b2	2.03747	1.79096e-21
ENSMUSG00000031893	Tsnaxip1	-1.70786	4.54354e-42
ENSMUSG00000031897	Psmb10	1.0943	1.0282e-71
ENSMUSG00000031898	Dpep3	1.76143	9.40302e-10
ENSMUSG00000031904	Slc7a6	1.18918	1.58354e-89
ENSMUSG00000031906	Smpd3	1.32776	2.21224e-07
ENSMUSG00000031919	Tmed6	-2.59545	1.43764e-11
ENSMUSG00000031936	Hephl1	-4.74077	0.00113111
ENSMUSG00000031966	Glb1l3	-1.75071	1.27536e-35
ENSMUSG00000031972	Acta1	-3.86913	0.0032526
ENSMUSG00000031980	Agt	1.25959	0.0254405
ENSMUSG00000032000	Birc3	1.00778	1.07984e-67
ENSMUSG00000032006	Pdgfd	-1.14136	6.54527e-54
ENSMUSG00000032014	Oaf	1.17475	2.78321e-38
ENSMUSG00000032015	Pou2f3	-1.92794	8.3994e-07
ENSMUSG00000032021	Crtam	1.14468	2.06229e-12
ENSMUSG00000032064	Dixdc1	-1.76486	3.48613e-42
ENSMUSG00000032076	Cadm1	-1.11033	4.76929e-40
ENSMUSG00000032087	Dscaml1	1.69555	8.28892e-11
ENSMUSG00000032089	Il10ra	1.36647	2.26963e-39
ENSMUSG00000032113	Chek1	1.75347	1.54255e-41
ENSMUSG00000032118	Fez1	-1.10842	4.57633e-12
ENSMUSG00000032122	Slc37a2	2.22412	2.46103e-75
ENSMUSG00000032128	Robo3	1.41453	1.94298e-05
ENSMUSG00000032174	Icam5	1.22091	4.13404e-17
ENSMUSG00000032218	Ccnb2	1.45428	6.45867e-57
ENSMUSG00000032226	Gcnt3	4.13439	2.478e-09
ENSMUSG00000032262	Elovl4	-1.91508	0.0204679
ENSMUSG00000032265	Tent5a	1.09507	1.06471e-41
ENSMUSG00000032268	Tmprss5	-1.37521	2.79103e-07
ENSMUSG00000032271	Nnmt	1.31312	1.94337e-17
ENSMUSG00000032291	Crabp1	-2.00364	3.47554e-06
ENSMUSG00000032294	Pkm	1.09261	1.91836e-72
ENSMUSG00000032300	1700017B05Rik	1.07042	1.12391e-97
ENSMUSG00000032322	Pstpip1	1.28612	1.86461e-42
ENSMUSG00000032327	Stra6	2.8413	7.74342e-31
ENSMUSG00000032344	Cgas	1.80303	8.4528e-104
ENSMUSG00000032357	Tinag	-1.94111	2.49599e-23
ENSMUSG00000032359	Ctsh	1.21257	1.3913e-72
ENSMUSG00000032368	Zic1	-2.99257	0.032623
ENSMUSG00000032373	Car12	-1.48393	0.0101649
ENSMUSG00000032377	Plscr4	-1.1125	6.52989e-87
ENSMUSG00000032400	Zwilch	1.16817	3.46826e-25
ENSMUSG00000032401	Lctl	-3.10651	2.90843e-05
ENSMUSG00000032454	Rbp2	-2.02963	0.0405086
ENSMUSG00000032501	Trib1	1.19042	1.76052e-55
ENSMUSG00000032508	Myd88	1.45592	1.20109e-180
ENSMUSG00000032515	Csrnp1	1.87138	2.84537e-12
ENSMUSG00000032528	Vipr1	-1.36783	2.26792e-10
ENSMUSG00000032530	Lyzl4	-2.74995	1.60995e-06
ENSMUSG00000032532	Cck	6.34856	6.48698e-11
ENSMUSG00000032549	Rab6b	-1.38435	1.32178e-54
ENSMUSG00000032564	Cpne4	-2.20493	4.16489e-11
ENSMUSG00000032586	Traip	1.32666	3.07336e-54
ENSMUSG00000032593	Amigo3	1.44116	9.10681e-34
ENSMUSG00000032609	Klhdc8b	-1.62839	2.35773e-102
ENSMUSG00000032623	Oas1d	4.08377	0.00255757
ENSMUSG00000032648	Pygm	-1.46162	2.96935e-05
ENSMUSG00000032649	Colgalt2	-2.06977	8.77974e-109
ENSMUSG00000032652	Crebl2	-1.00675	1.27837e-71
ENSMUSG00000032661	Oas3	4.73743	1.41221e-263
ENSMUSG00000032690	Oas2	2.91614	7.27037e-88
ENSMUSG00000032691	Nlrp3	1.40102	5.28057e-62
ENSMUSG00000032715	Trib3	1.25457	6.08724e-59
ENSMUSG00000032719	Sbspon	-1.20445	6.36065e-14
ENSMUSG00000032724	Abtb2	1.145	1.59917e-43
ENSMUSG00000032773	Chrm1	-2.58782	5.76379e-26
ENSMUSG00000032783	Troap	1.57106	2.03742e-29
ENSMUSG00000032796	Lama1	2.48947	2.40106e-47
ENSMUSG00000032802	Srxn1	1.00763	9.32051e-79
ENSMUSG00000032807	Alox12b	-3.98699	0.00173343
ENSMUSG00000032815	Fanca	1.32501	1.57617e-71
ENSMUSG00000032818	Loxhd1	-2.29017	0.00506665
ENSMUSG00000032827	Ppp1r9a	-1.49411	6.0629e-53
ENSMUSG00000032860	P2ry2	1.36876	7.77428e-42
ENSMUSG00000032899	Styk1	1.17266	2.37425e-10
ENSMUSG00000032902	Slc16a1	1.1369	1.62974e-51
ENSMUSG00000032908	Sgpp2	-1.26281	1.43285e-06
ENSMUSG00000032921	Odf4	-1.79642	0.0199714
ENSMUSG00000032936	Camkv	-1.36169	0.0381722
ENSMUSG00000032942	Ucp3	-1.05337	0.00269497
ENSMUSG00000033031	Cip2a	1.44518	4.16057e-46
ENSMUSG00000033036	Gm7879	1.71845	0.0298536
ENSMUSG00000033066	Gas7	1.29528	6.00512e-65
ENSMUSG00000033152	Podxl2	-1.11073	1.44316e-25
ENSMUSG00000033177	Tmprss7	2.09565	0.000304532
ENSMUSG00000033182	Kbtbd12	-1.41097	0.0018222
ENSMUSG00000033187	BC016579	2.2555	2.00302e-11
ENSMUSG00000033192	Lpcat2	1.01478	2.08547e-40
ENSMUSG00000033207	Mamdc2	-1.68803	2.20525e-140
ENSMUSG00000033213	AA467197	4.57705	1.37405e-95
ENSMUSG00000033249	Hsf4	-1.09083	4.55479e-42
ENSMUSG00000033294	Noc4l	1.11505	1.95051e-155
ENSMUSG00000033327	Tnxb	-1.19325	4.87928e-40
ENSMUSG00000033355	Rtp4	2.67924	4.65276e-277
ENSMUSG00000033368	Trim69	1.90673	8.13169e-11
ENSMUSG00000033453	Adamts15	1.45527	1.43046e-68
ENSMUSG00000033491	Prss35	-2.5896	3.04898e-34
ENSMUSG00000033508	Asprv1	-3.1497	0.00559402
ENSMUSG00000033538	Casp4	1.65315	2.19103e-86
ENSMUSG00000033544	Angptl1	-1.43983	0.0055716
ENSMUSG00000033569	Adgrb3	2.75962	0.0290789
ENSMUSG00000033576	Apol6	2.17807	1.29356e-09
ENSMUSG00000033577	Myo6	-1.15732	1.02477e-48
ENSMUSG00000033578	Tmem35a	-1.74687	7.95156e-29
ENSMUSG00000033581	Igf2bp2	1.15078	2.7654e-51
ENSMUSG00000033595	Lgi3	-2.46076	5.88293e-37
ENSMUSG00000033610	Pank1	-1.18737	2.87332e-17
ENSMUSG00000033644	Piwil2	2.40786	2.02838e-77
ENSMUSG00000033684	Qsox1	1.03054	3.00275e-53
ENSMUSG00000033688	Inhca	-1.30938	0.00433748
ENSMUSG00000033707	Lrrc24	-1.27691	0.000217691
ENSMUSG00000033713	Foxn3	-1.00787	3.07785e-65
ENSMUSG00000033763	Mtss2	-1.28575	2.56848e-46
ENSMUSG00000033765	Calm4	-5.17524	0.00452026
ENSMUSG00000033770	Clcnka	2.20367	8.047e-06
ENSMUSG00000033774	Npbwr1	2.32871	0.000108312
ENSMUSG00000033777	Tlr13	2.75909	5.82773e-169
ENSMUSG00000033826	Dnah8	-1.52656	6.18049e-55
ENSMUSG00000033837	Foxh1	2.11709	0.000665923
ENSMUSG00000033847	Pla2g4c	2.59819	1.08359e-30
ENSMUSG00000033860	Fgg	1.54408	0.000182976
ENSMUSG00000033880	Lgals3bp	2.63275	0
ENSMUSG00000033910	Gucy1a1	-1.02137	4.86474e-15
ENSMUSG00000033952	Aspm	1.17855	5.0562e-23
ENSMUSG00000034009	Rxfp1	-1.38099	1.11452e-07
ENSMUSG00000034035	Ccdc17	-1.46068	4.42601e-38
ENSMUSG00000034059	Ypel4	-1.85759	1.42946e-10
ENSMUSG00000034116	Vav1	1.63378	2.16575e-80
ENSMUSG00000034117	Ptgdr2	-1.24393	5.8188e-08
ENSMUSG00000034145	Tmem63c	1.19222	0.000704306
ENSMUSG00000034206	Polq	1.46075	3.9304e-45
ENSMUSG00000034245	Hdac11	-1.59587	3.68861e-65
ENSMUSG00000034310	Tmem132d	-1.58187	7.24163e-12
ENSMUSG00000034311	Kif4	1.15333	9.34537e-31
ENSMUSG00000034329	Brip1	1.41356	1.14677e-34
ENSMUSG00000034362	Csta1	-7.16706	0.00551473
ENSMUSG00000034391	Fbxo15	1.39306	6.41994e-07
ENSMUSG00000034394	Lif	2.72751	7.49803e-105
ENSMUSG00000034416	Pkd1l2	1.99218	3.74068e-11
ENSMUSG00000034422	Parp14	1.54136	1.02279e-75
ENSMUSG00000034459	Ifit1	4.09114	0
ENSMUSG00000034460	Six4	-1.24397	4.25891e-29
ENSMUSG00000034467	Dynlrb2	-1.04002	2.47581e-24
ENSMUSG00000034472	Rasd2	-1.10126	9.30974e-07
ENSMUSG00000034486	Gbx2	5.57835	1.99142e-11
ENSMUSG00000034488	Edil3	-1.1228	9.37977e-25
ENSMUSG00000034552	Zswim2	-1.23075	0.0152617
ENSMUSG00000034575	Tent4a	1.06261	2.01818e-74
ENSMUSG00000034648	Lrrn1	-2.17868	0.00247487
ENSMUSG00000034652	Cd300a	1.32307	1.60996e-33
ENSMUSG00000034677	Gpr142	3.04572	1.477e-05
ENSMUSG00000034685	Fam171a2	-1.06154	9.89807e-23
ENSMUSG00000034708	Grn	1.39703	8.4599e-108
ENSMUSG00000034730	Adgrb1	1.67823	1.76203e-08
ENSMUSG00000034768	Asb16	-2.02619	0.0335408
ENSMUSG00000034771	Tle2	-1.66057	1.20601e-123
ENSMUSG00000034773	Hrob	1.67849	1.80571e-18
ENSMUSG00000034783	Cd207	-2.20656	4.03709e-10
ENSMUSG00000034795	Ccdc122	1.17391	2.42812e-36
ENSMUSG00000034799	Unc13a	1.30053	1.56554e-06
ENSMUSG00000034810	Scn7a	-1.5812	2.04864e-62
ENSMUSG00000034825	Nrip3	2.50416	4.37109e-37
ENSMUSG00000034837	Gnat1	2.3337	3.05652e-11
ENSMUSG00000034855	Cxcl10	7.4909	0
ENSMUSG00000034868	Myl12b	-1.00451	1.49963e-10
ENSMUSG00000034881	Tbxa2r	-1.50085	3.8219e-48
ENSMUSG00000034883	Lrr1	2.65755	1.60131e-16
ENSMUSG00000034910	Pygo1	-1.22187	3.82811e-34
ENSMUSG00000034911	Ushbp1	-1.12323	8.39867e-60
ENSMUSG00000034923	Ly6g6f	-1.43209	0.0363189
ENSMUSG00000034947	Tmem106a	1.65457	5.77361e-136
ENSMUSG00000034949	Zfr2	-1.34493	1.25092e-41
ENSMUSG00000034987	Hrh2	1.92862	7.85605e-76
ENSMUSG00000034990	Otoa	1.15637	0.0498295
ENSMUSG00000034997	Htr2a	1.11884	9.05087e-17
ENSMUSG00000035000	Dpp4	-1.72826	7.92363e-144
ENSMUSG00000035004	Igsf6	1.52917	2.00907e-70
ENSMUSG00000035020	Epgn	3.03028	3.82405e-05
ENSMUSG00000035033	Tbr1	2.9652	7.88985e-06
ENSMUSG00000035041	Creb3l3	2.23315	5.06883e-10
ENSMUSG00000035042	Ccl5	1.34639	2.42049e-24
ENSMUSG00000035049	Rrp12	1.56498	3.50677e-192
ENSMUSG00000035109	Shc4	1.64647	9.91192e-24
ENSMUSG00000035186	Ubd	5.65592	5.92599e-51
ENSMUSG00000035200	Chrnb4	1.0775	0.0250637
ENSMUSG00000035208	Slfn8	2.4013	9.84899e-122
ENSMUSG00000035258	Abi3bp	-1.50604	1.16112e-73
ENSMUSG00000035273	Hpse	1.07348	1.10418e-52
ENSMUSG00000035279	Ssc5d	1.37198	6.17433e-63
ENSMUSG00000035283	Adrb1	-1.13879	2.23838e-32
ENSMUSG00000035295	Wdr38	-1.096	3.45158e-24
ENSMUSG00000035352	Ccl12	5.4735	9.49592e-208
ENSMUSG00000035355	Kcnh4	-1.03693	1.14368e-05
ENSMUSG00000035365	Parpbp	1.6516	4.98477e-26
ENSMUSG00000035372	1810055G02Rik	1.08634	2.55813e-73
ENSMUSG00000035373	Ccl7	7.59	2.93009e-282
ENSMUSG00000035385	Ccl2	6.5795	0
ENSMUSG00000035407	Kank4	-1.05833	3.14829e-35
ENSMUSG00000035429	Ptprh	2.04149	4.9367e-07
ENSMUSG00000035431	Sstr1	-2.64897	1.75129e-11
ENSMUSG00000035435	Abca17	-2.64676	1.84597e-50
ENSMUSG00000035443	Thyn1	1.06046	9.52116e-51
ENSMUSG00000035448	Ccr3	-1.38249	2.70881e-05
ENSMUSG00000035455	Fignl1	1.33495	4.56182e-44
ENSMUSG00000035456	Prdm8	-2.37816	1.48213e-27
ENSMUSG00000035486	Plk5	-2.29397	9.89959e-36
ENSMUSG00000035493	Tgfbi	3.04947	0
ENSMUSG00000035504	Reep6	-1.06009	3.54663e-18
ENSMUSG00000035509	Fbxl21	-1.07859	1.6934e-05
ENSMUSG00000035539	Ccdc180	-1.01396	2.82489e-22
ENSMUSG00000035557	Krt17	5.11658	5.21498e-28
ENSMUSG00000035606	Ky	-1.75697	7.81088e-08
ENSMUSG00000035615	Frmpd1	-1.15629	8.61901e-22
ENSMUSG00000035673	Sbno2	1.42581	1.08264e-172
ENSMUSG00000035681	Kcnc2	-1.08908	4.58089e-06
ENSMUSG00000035683	Melk	1.6214	4.39654e-67
ENSMUSG00000035686	Thrsp	-2.49785	0.00466154
ENSMUSG00000035692	Isg15	4.54979	0
ENSMUSG00000035773	Kiss1r	-1.0442	7.72014e-24
ENSMUSG00000035775	Krt20	3.44831	6.23312e-10
ENSMUSG00000035805	Mlc1	-1.17796	1.52836e-06
ENSMUSG00000035818	Plekhs1	3.92253	1.37315e-96
ENSMUSG00000035831	Krt25	3.79639	0.0026631
ENSMUSG00000035852	Misp	2.00694	2.72811e-145
ENSMUSG00000035860	Cdhr3	-1.16168	1.99114e-31
ENSMUSG00000035896	Rnase1	-4.55153	8.15421e-11
ENSMUSG00000035910	Dcdc2a	-1.57597	8.9159e-24
ENSMUSG00000035914	Cd276	1.29972	2.33464e-57
ENSMUSG00000035923	Myf6	-3.97054	0.0155949
ENSMUSG00000035929	H2-Q4	1.5556	1.13629e-67
ENSMUSG00000035932	Olfr750	-2.67934	2.98224e-22
ENSMUSG00000035951	Ascl3	4.00243	1.00694e-31
ENSMUSG00000036030	Prtg	-2.07918	1.62165e-05
ENSMUSG00000036040	Adamtsl2	1.07589	1.16227e-14
ENSMUSG00000036062	Phf24	-1.93843	2.9193e-30
ENSMUSG00000036067	Slc2a6	1.24687	8.08212e-28
ENSMUSG00000036095	Dgkb	-1.48064	1.45317e-20
ENSMUSG00000036110	Slc17a2	-1.86451	9.29179e-07
ENSMUSG00000036136	Fam110c	1.45556	1.32348e-42
ENSMUSG00000036158	Prickle1	-1.44632	2.12341e-39
ENSMUSG00000036186	Dipk1b	-1.07863	1.52522e-13
ENSMUSG00000036192	Rorb	-1.48802	0.00427279
ENSMUSG00000036198	Arhgap36	-1.31278	0.00228342
ENSMUSG00000036223	Ska1	1.83126	3.90073e-27
ENSMUSG00000036295	Lrrn3	-1.43648	6.04417e-35
ENSMUSG00000036334	Igsf10	-1.4527	6.67289e-37
ENSMUSG00000036353	P2ry12	1.48606	6.13275e-42
ENSMUSG00000036362	P2ry13	2.05603	8.59725e-77
ENSMUSG00000036381	P2ry14	1.14638	2.28357e-72
ENSMUSG00000036412	Arsi	2.19999	1.46977e-71
ENSMUSG00000036466	Megf11	1.6323	5.03947e-14
ENSMUSG00000036469	Marchf1	1.19705	9.79576e-39
ENSMUSG00000036523	Greb1	-1.77181	8.99279e-24
ENSMUSG00000036545	Adamts2	1.09032	3.35482e-34
ENSMUSG00000036551	Akap14	-1.45359	5.93068e-47
ENSMUSG00000036557	Stpg4	4.07741	7.97278e-05
ENSMUSG00000036585	Fgf1	-1.32847	1.80479e-97
ENSMUSG00000036731	Cysrt1	-3.08483	0.0128251
ENSMUSG00000036766	Dner	-1.20781	2.07434e-06
ENSMUSG00000036768	Kif15	1.60082	2.48633e-43
ENSMUSG00000036777	Anln	1.33611	1.25133e-64
ENSMUSG00000036813	Entpd8	-2.20845	4.81131e-25
ENSMUSG00000036832	Lpar3	-1.42324	2.03013e-15
ENSMUSG00000036853	Mcoln3	-1.17623	1.20026e-07
ENSMUSG00000036872	Abcc12	-1.15541	1.16594e-05
ENSMUSG00000036887	C1qa	2.74587	1.13935e-91
ENSMUSG00000036896	C1qc	2.6123	6.22823e-98
ENSMUSG00000036905	C1qb	2.64541	1.28421e-100
ENSMUSG00000036907	C1ql2	-2.90558	0.0121358
ENSMUSG00000036912	Piwil4	1.57072	4.63772e-36
ENSMUSG00000036923	Stox1	-1.16943	1.27651e-29
ENSMUSG00000036928	Stag3	1.04001	0.00664101
ENSMUSG00000036951	Aadacl2fm1	-4.65855	0.00698381
ENSMUSG00000036962	Cfap221	-1.19511	1.15033e-29
ENSMUSG00000036986	Pml	1.26535	2.44953e-76
ENSMUSG00000037010	Apln	-1.04456	1.02111e-19
ENSMUSG00000037014	Sstr4	-1.23345	3.61124e-11
ENSMUSG00000037032	Apbb1	-1.04775	7.17454e-61
ENSMUSG00000037033	Clca3b	2.93344	5.66571e-15
ENSMUSG00000037035	Inhbb	1.18034	4.16633e-15
ENSMUSG00000037071	Scd1	-1.43278	2.27143e-08
ENSMUSG00000037086	Prr32	-4.4942	0.0288349
ENSMUSG00000037095	Lrg1	1.57131	2.38651e-27
ENSMUSG00000037101	Ttc29	-1.16094	2.33996e-38
ENSMUSG00000037129	Tmprss13	-1.97609	3.09932e-11
ENSMUSG00000037139	Myom3	-1.51919	5.13767e-08
ENSMUSG00000037143	Cfap61	-1.21113	6.9995e-18
ENSMUSG00000037145	Lypd8l	5.98518	3.66859e-57
ENSMUSG00000037169	Mycn	-1.45165	4.1814e-09
ENSMUSG00000037211	Spry1	-1.11672	3.01421e-24
ENSMUSG00000037259	Dzank1	-1.23983	2.11815e-26
ENSMUSG00000037313	Tacc3	1.46256	4.52282e-81
ENSMUSG00000037321	Tap1	2.16256	1.47123e-192
ENSMUSG00000037411	Serpine1	2.78275	1.508e-47
ENSMUSG00000037428	Vgf	2.82414	2.53484e-14
ENSMUSG00000037446	Tulp1	-1.76196	6.0691e-17
ENSMUSG00000037447	Arid5a	1.48574	1.13229e-57
ENSMUSG00000037474	Dtl	1.13962	2.34511e-16
ENSMUSG00000037492	Zmat4	-3.2927	8.69309e-43
ENSMUSG00000037544	Dlgap5	1.45229	9.07413e-63
ENSMUSG00000037568	Vash2	1.05987	0.000231957
ENSMUSG00000037572	Wdhd1	1.3696	7.57576e-55
ENSMUSG00000037577	Ephx3	-1.19605	0.000238915
ENSMUSG00000037578	Pkd2l1	-1.96378	0.000704838
ENSMUSG00000037580	Gch1	1.31918	2.61498e-63
ENSMUSG00000037610	Kcnmb2	-1.06752	2.74314e-22
ENSMUSG00000037613	Tnfrsf23	1.82843	2.61684e-132
ENSMUSG00000037624	Kcnk2	-1.39765	2.82145e-29
ENSMUSG00000037625	Cldn11	-1.8106	3.4889e-07
ENSMUSG00000037627	Rgs22	-1.02519	2.26462e-12
ENSMUSG00000037628	Cdkn3	1.21021	4.03038e-12
ENSMUSG00000037653	Kctd8	-1.24191	2.26875e-12
ENSMUSG00000037705	Tecta	1.68929	2.73299e-05
ENSMUSG00000037725	Ckap2	2.14357	1.21403e-56
ENSMUSG00000037731	Themis2	1.58542	3.73825e-80
ENSMUSG00000037801	Iqch	-2.451	2.11588e-15
ENSMUSG00000037820	Tgm2	1.13298	2.70396e-89
ENSMUSG00000037846	Rtkn2	-2.51173	1.02798e-158
ENSMUSG00000037849	Ifi206	3.82133	4.06679e-127
ENSMUSG00000037868	Egr2	2.27326	9.86027e-52
ENSMUSG00000037872	Ackr1	4.0999	1.0161e-64
ENSMUSG00000037921	Ddx60	2.4596	5.59322e-168
ENSMUSG00000037922	Bank1	-1.32108	1.02144e-07
ENSMUSG00000037962	Rflna	-1.12903	1.70289e-14
ENSMUSG00000037973	Itprid1	-2.55649	5.44693e-42
ENSMUSG00000037991	Rmi2	1.03126	2.02059e-09
ENSMUSG00000037997	Parp11	1.16738	3.21808e-33
ENSMUSG00000038009	Dnajc22	1.21916	3.01329e-05
ENSMUSG00000038011	Dnah10	-1.3222	4.63765e-20
ENSMUSG00000038020	Rapgefl1	-1.10444	0.000845525
ENSMUSG00000038037	Socs1	1.87655	2.84461e-40
ENSMUSG00000038060	Dlec1	-1.2714	5.00694e-27
ENSMUSG00000038065	Mturn	-2.19995	1.13802e-109
ENSMUSG00000038067	Csf3	7.88451	2.56629e-23
ENSMUSG00000038074	Fkbp14	1.24422	1.73782e-77
ENSMUSG00000038077	Kcna6	-1.01221	0.000120031
ENSMUSG00000038094	Atp13a4	-1.35078	7.03316e-17
ENSMUSG00000038135	Crygn	1.24634	0.000191483
ENSMUSG00000038173	Enpp6	-1.05443	0.000338674
ENSMUSG00000038179	Slamf7	1.69133	1.51988e-38
ENSMUSG00000038201	Kcna7	-1.40944	0.0233504
ENSMUSG00000038216	Pnmt	-1.31551	0.000798354
ENSMUSG00000038233	Gask1a	-1.30958	4.46114e-23
ENSMUSG00000038242	Aox4	-2.51096	0.0431033
ENSMUSG00000038252	Ncapd2	1.08543	1.06081e-49
ENSMUSG00000038253	Hoxa5	-1.06592	1.42421e-29
ENSMUSG00000038264	Sema7a	2.66488	7.76925e-222
ENSMUSG00000038279	Nop2	1.0112	4.96729e-103
ENSMUSG00000038292	Kash5	-1.27688	1.54213e-31
ENSMUSG00000038301	Snx10	1.29598	4.7786e-54
ENSMUSG00000038304	Cd160	1.07463	1.68698e-07
ENSMUSG00000038335	Tsr1	1.08541	3.40504e-146
ENSMUSG00000038347	Tcte2	-1.17101	6.33373e-21
ENSMUSG00000038357	Camp	1.55224	0.00180347
ENSMUSG00000038370	Pcp4l1	-1.14582	9.28484e-55
ENSMUSG00000038379	Ttk	1.95212	6.94192e-37
ENSMUSG00000038390	Gpr162	2.5815	5.29444e-31
ENSMUSG00000038400	Pmepa1	1.29144	3.40281e-85
ENSMUSG00000038453	Srcin1	-1.30954	1.40822e-38
ENSMUSG00000038457	Tmem255b	-1.32965	2.63546e-13
ENSMUSG00000038507	Parp12	1.47317	5.46298e-187
ENSMUSG00000038508	Gdf15	3.77767	1.25979e-231
ENSMUSG00000038510	Rpf2	1.15181	1.19889e-64
ENSMUSG00000038515	Grtp1	-1.17573	3.88925e-36
ENSMUSG00000038523	1700003F12Rik	1.33367	0.0234057
ENSMUSG00000038526	Car14	-1.12953	2.1381e-20
ENSMUSG00000038528	Mfsd4b5	-1.10191	0.000412778
ENSMUSG00000038540	Tmc3	1.57418	5.27607e-21
ENSMUSG00000038572	Bpifb5	-1.30171	6.19039e-17
ENSMUSG00000038580	Sct	4.54454	5.47259e-18
ENSMUSG00000038591	Colec10	-3.55165	5.91818e-09
ENSMUSG00000038599	Capn8	-1.45046	1.2196e-05
ENSMUSG00000038600	Atp6v0a4	1.06663	4.45475e-16
ENSMUSG00000038642	Ctss	2.05315	6.70202e-123
ENSMUSG00000038651	Sycp2l	3.21971	0.0378471
ENSMUSG00000038668	Lpar1	1.35647	7.01222e-96
ENSMUSG00000038751	Ptk6	1.36371	0.000117105
ENSMUSG00000038756	Ttll6	-1.32191	1.44001e-33
ENSMUSG00000038776	Ephx1	-1.23632	1.99956e-94
ENSMUSG00000038777	Sema6c	-1.5946	1.02324e-36
ENSMUSG00000038791	Scgb3a2	-2.20054	6.75968e-23
ENSMUSG00000038797	Zscan2	-1.10361	6.80383e-39
ENSMUSG00000038801	Scgb1c1	-2.26823	1.9597e-35
ENSMUSG00000038805	Six3	2.15438	0.0184007
ENSMUSG00000038932	Tcfl5	1.58526	0.011696
ENSMUSG00000038943	Prc1	1.5587	5.50294e-39
ENSMUSG00000038967	Pdk2	-1.21766	1.21893e-39
ENSMUSG00000038980	Rbbp8nl	-1.26953	3.89973e-10
ENSMUSG00000038987	Cfap157	-1.57216	1.8109e-42
ENSMUSG00000039004	Bmp6	-1.87139	3.0926e-80
ENSMUSG00000039013	Siglecf	-1.00969	1.93066e-18
ENSMUSG00000039021	Ttc16	-1.23693	3.39229e-32
ENSMUSG00000039055	Eme1	1.56279	7.42089e-17
ENSMUSG00000039058	Ak5	1.1468	4.51224e-12
ENSMUSG00000039084	Chad	-2.19672	5.43403e-22
ENSMUSG00000039095	En2	1.48288	0.0223246
ENSMUSG00000039099	Wdr93	-1.59227	9.02454e-32
ENSMUSG00000039109	F13a1	1.49417	2.53361e-26
ENSMUSG00000039110	Mycbpap	-1.75629	2.59537e-73
ENSMUSG00000039114	Nrn1	-2.8191	5.94348e-45
ENSMUSG00000039155	Cdh26	-1.93913	1.28279e-08
ENSMUSG00000039187	Fanci	1.40109	1.25709e-19
ENSMUSG00000039194	Rlbp1	-1.66935	0.000202251
ENSMUSG00000039196	Orm1	2.06808	1.18538e-05
ENSMUSG00000039198	Ptchd3	-1.94381	0.000422224
ENSMUSG00000039200	Atf7ip2	2.29349	0.0002002
ENSMUSG00000039208	Metrnl	1.01753	1.71316e-38
ENSMUSG00000039236	Isg20	1.41903	1.27707e-72
ENSMUSG00000039257	Vstm2b	-1.28064	3.39335e-09
ENSMUSG00000039269	2300002M23Rik	-8.3463	0.000206221
ENSMUSG00000039323	Igfbp2	-1.02388	8.54673e-17
ENSMUSG00000039330	Tsga10ip	-1.4465	1.75767e-05
ENSMUSG00000039349	C130074G19Rik	-1.09334	1.78043e-124
ENSMUSG00000039364	Sectm1b	4.16583	1.04681e-77
ENSMUSG00000039382	Wdr45	-1.07842	8.91795e-55
ENSMUSG00000039396	Neil3	1.55601	1.06768e-28
ENSMUSG00000039450	Dcxr	-1.19487	4.36683e-52
ENSMUSG00000039452	Snx22	-1.42376	6.9895e-31
ENSMUSG00000039501	Znfx1	1.49772	9.19718e-80
ENSMUSG00000039518	Cdsn	-4.73304	1.77074e-05
ENSMUSG00000039519	Cyp7b1	2.88783	2.72349e-141
ENSMUSG00000039521	Foxp3	1.15944	7.48645e-11
ENSMUSG00000039529	Atp8b1	1.05796	2.29481e-23
ENSMUSG00000039543	Cfap70	-1.16635	2.90665e-21
ENSMUSG00000039563	2210406O10Rik	1.27531	0.0346582
ENSMUSG00000039620	Trmt9b	-1.29854	9.05316e-20
ENSMUSG00000039628	Hs3st6	-1.08046	2.60295e-14
ENSMUSG00000039661	Dusp26	-1.49473	1.26225e-12
ENSMUSG00000039672	Kcne2	-1.02301	6.2097e-09
ENSMUSG00000039682	Lap3	1.05776	9.27478e-66
ENSMUSG00000039684	Gm5422	1.17893	0.0220134
ENSMUSG00000039699	Batf2	2.06069	2.30933e-52
ENSMUSG00000039748	Exo1	1.77477	1.09754e-38
ENSMUSG00000039763	Dnajc28	-1.2903	3.96465e-35
ENSMUSG00000039795	Zfand1	-1.02421	4.25701e-50
ENSMUSG00000039813	Tbc1d2	1.00165	2.84276e-58
ENSMUSG00000039814	Xkr5	1.27297	1.97707e-06
ENSMUSG00000039851	4932438H23Rik	1.32432	4.01636e-05
ENSMUSG00000039865	Slc44a3	-1.48154	7.71697e-43
ENSMUSG00000039883	Lrrc17	-1.30178	2.65471e-14
ENSMUSG00000039899	Fgl2	1.30892	7.66905e-48
ENSMUSG00000039911	Spsb1	1.41223	2.26125e-86
ENSMUSG00000039942	Ptger4	2.12431	5.7765e-122
ENSMUSG00000039977	Deup1	-1.52202	2.00296e-14
ENSMUSG00000039981	Zc3h12d	1.00283	3.93484e-19
ENSMUSG00000039994	Timeless	1.06822	1.87839e-98
ENSMUSG00000039997	Ifi203	1.42818	2.96445e-43
ENSMUSG00000040010	Slc7a5	2.55108	1.26463e-184
ENSMUSG00000040017	Saa4	5.85383	6.61573e-26
ENSMUSG00000040026	Saa3	7.0622	7.63774e-130
ENSMUSG00000040033	Stat2	1.9659	1.52125e-155
ENSMUSG00000040034	Nup43	1.08993	3.18229e-41
ENSMUSG00000040037	Negr1	-1.37582	2.10794e-09
ENSMUSG00000040046	Tph1	1.70705	0.000375695
ENSMUSG00000040084	Bub1b	1.39147	5.7722e-40
ENSMUSG00000040093	Bmf	-1.04532	5.1895e-21
ENSMUSG00000040113	Mettl11b	-2.62768	0.0178621
ENSMUSG00000040127	Sdr9c7	-3.31489	0.0296077
ENSMUSG00000040133	Gpr176	3.71527	4.24431e-84
ENSMUSG00000040138	Ndp	-1.9029	3.6761e-05
ENSMUSG00000040147	Maob	-1.31897	7.03291e-59
ENSMUSG00000040152	Thbs1	2.71513	1.26945e-28
ENSMUSG00000040165	Cd209c	-2.23938	3.9074e-17
ENSMUSG00000040181	Fmo1	-1.56568	4.91828e-74
ENSMUSG00000040204	Pclaf	2.2698	1.84671e-79
ENSMUSG00000040205	Cuzd1	3.43965	0.0012015
ENSMUSG00000040209	Zfp704	-1.24366	1.6245e-35
ENSMUSG00000040253	Gbp7	1.48	5.36635e-36
ENSMUSG00000040264	Gbp2b	2.31408	4.51687e-15
ENSMUSG00000040270	Bach2	-1.0392	5.2736e-30
ENSMUSG00000040283	Btnl9	-1.13706	0.000103409
ENSMUSG00000040289	Hey1	-1.03658	5.62143e-26
ENSMUSG00000040296	Ddx58	1.46084	1.81559e-133
ENSMUSG00000040298	Btbd16	3.21116	2.05265e-25
ENSMUSG00000040328	Olfr56	3.52195	4.93695e-139
ENSMUSG00000040350	Trim7	-1.15382	4.82409e-14
ENSMUSG00000040412	Elapor1	-1.74847	4.0797e-15
ENSMUSG00000040428	Plekha4	2.1901	6.49125e-196
ENSMUSG00000040441	Slc26a10	-1.33508	2.62989e-06
ENSMUSG00000040483	Xaf1	2.22428	1.72835e-230
ENSMUSG00000040488	Ltbp4	-1.68809	1.99848e-145
ENSMUSG00000040511	Pvr	2.01289	8.66605e-82
ENSMUSG00000040528	Milr1	2.23588	6.73274e-133
ENSMUSG00000040536	Necab1	-1.31774	0.0131225
ENSMUSG00000040537	Adam22	-1.34726	4.68277e-31
ENSMUSG00000040543	Pitpnm3	-1.40298	1.95985e-42
ENSMUSG00000040552	C3ar1	4.36467	1.08142e-257
ENSMUSG00000040554	Aipl1	1.65746	0.000197872
ENSMUSG00000040557	Mettl27	-1.16171	1.14343e-34
ENSMUSG00000040592	Cd79b	-1.23166	1.49531e-12
ENSMUSG00000040613	Apobec1	2.12245	3.50709e-143
ENSMUSG00000040653	Ppp1r14c	-1.55891	2.58306e-15
ENSMUSG00000040659	Efhd2	1.34329	2.38484e-193
ENSMUSG00000040666	Sh3bgr	-1.18366	6.40202e-12
ENSMUSG00000040675	Mthfd1l	1.34762	1.77398e-64
ENSMUSG00000040693	Slco4c1	-1.14832	1.48911e-05
ENSMUSG00000040694	Apobec2	-2.10568	0.000890342
ENSMUSG00000040706	Agmat	-1.83761	0.00129177
ENSMUSG00000040711	Sh3pxd2b	1.66107	2.98089e-101
ENSMUSG00000040717	Il17rd	-1.05595	3.2652e-35
ENSMUSG00000040724	Kcna2	-1.25047	7.09346e-17
ENSMUSG00000040740	Slc25a34	1.26204	6.04481e-08
ENSMUSG00000040746	Rnf167	-1.15327	4.93296e-146
ENSMUSG00000040747	Cd53	1.21753	7.3061e-63
ENSMUSG00000040751	Lat2	1.32692	1.8901e-41
ENSMUSG00000040808	S100g	-2.15187	9.06492e-39
ENSMUSG00000040841	Six5	-1.19898	3.47423e-63
ENSMUSG00000040855	Reps2	-1.56393	1.11576e-63
ENSMUSG00000040899	Ccr6	-1.13411	1.01865e-10
ENSMUSG00000040918	Slc19a2	1.233	2.22849e-78
ENSMUSG00000040919	4930505A04Rik	-1.2182	0.000514824
ENSMUSG00000040938	Slc16a11	-1.03249	4.53084e-22
ENSMUSG00000040950	Mgl2	-2.09706	1.12479e-59
ENSMUSG00000040963	Asgr2	-1.14773	1.67906e-06
ENSMUSG00000040969	Arhgef38	-1.91209	1.00676e-15
ENSMUSG00000041012	Cmtm8	-1.09857	2.13544e-33
ENSMUSG00000041046	Ramp3	1.01508	2.09422e-16
ENSMUSG00000041062	Mslnl	2.58401	8.99611e-08
ENSMUSG00000041064	Pif1	1.44955	1.18601e-20
ENSMUSG00000041075	Fzd7	-1.14086	4.035e-42
ENSMUSG00000041078	Grid1	-1.91363	0.00208304
ENSMUSG00000041193	Pla2g5	1.6512	4.49722e-07
ENSMUSG00000041205	Map6d1	3.83891	0.00607026
ENSMUSG00000041216	Clvs1	-1.44887	0.000364682
ENSMUSG00000041219	Arhgap11a	1.09893	9.20566e-41
ENSMUSG00000041220	Elovl6	-1.19727	0.0479904
ENSMUSG00000041245	Wnk3	1.44497	9.00954e-08
ENSMUSG00000041247	Lamp3	-1.02083	0.000354127
ENSMUSG00000041248	Kcnj1	-2.7702	0.00670935
ENSMUSG00000041261	Car8	-1.35558	2.00663e-15
ENSMUSG00000041293	Adgrf1	2.55049	0.00622457
ENSMUSG00000041313	Slc7a1	1.16103	2.40868e-79
ENSMUSG00000041323	Ak7	-1.52634	1.03064e-57
ENSMUSG00000041324	Inhba	3.20714	4.60082e-149
ENSMUSG00000041347	Bdkrb1	2.51439	5.39637e-67
ENSMUSG00000041423	Paqr6	-1.04904	2.12079e-15
ENSMUSG00000041431	Ccnb1	1.60054	6.14042e-43
ENSMUSG00000041460	Cacna2d4	-1.54135	5.51137e-29
ENSMUSG00000041481	Serpina3g	1.91767	1.7321e-21
ENSMUSG00000041498	Kif14	1.28793	4.86215e-27
ENSMUSG00000041523	Upk2	-2.72092	8.91524e-27
ENSMUSG00000041538	H2-Ob	-1.80646	1.4142e-28
ENSMUSG00000041559	Fmod	-1.09457	3.51346e-18
ENSMUSG00000041577	Prelp	-1.35993	3.49413e-111
ENSMUSG00000041598	Cdc42ep4	1.19265	4.6684e-55
ENSMUSG00000041605	Inava	1.52155	7.05794e-43
ENSMUSG00000041633	Kctd12b	-1.1781	9.55131e-50
ENSMUSG00000041644	Slc5a12	-3.14288	2.9701e-45
ENSMUSG00000041669	Prima1	-1.26209	0.00112258
ENSMUSG00000041670	Rims1	-1.50488	3.20818e-06
ENSMUSG00000041681	Iapp	4.46419	4.73753e-07
ENSMUSG00000041703	Zic5	1.38987	0.00307002
ENSMUSG00000041731	Pgm5	-1.04565	3.09216e-43
ENSMUSG00000041735	AAdacl4fm3	-1.13663	0.000803207
ENSMUSG00000041750	Cd1d2	-1.39235	2.69238e-11
ENSMUSG00000041757	Plekha6	-1.04265	1.10319e-32
ENSMUSG00000041762	Gpr155	-1.00252	1.51597e-25
ENSMUSG00000041773	Enc1	2.08282	3.56446e-124
ENSMUSG00000041789	2700046A07Rik	-1.52059	0.000102923
ENSMUSG00000041809	Efhc1	-1.04607	3.46826e-25
ENSMUSG00000041827	Oasl1	4.7169	0
ENSMUSG00000041828	Abca8a	-1.00857	4.20073e-43
ENSMUSG00000041859	Mcm3	1.20636	2.40674e-94
ENSMUSG00000041872	Il17f	2.05932	0.00321872
ENSMUSG00000041907	Gpr45	-1.21159	0.0453172
ENSMUSG00000041920	Slc16a6	1.49052	1.57755e-50
ENSMUSG00000041930	Fam222a	-1.01378	3.82666e-13
ENSMUSG00000041954	Tnfrsf18	1.04474	2.45364e-14
ENSMUSG00000041984	Rptn	-6.29223	1.28033e-08
ENSMUSG00000041991	Hrnr	-23.418	4.5055e-19
ENSMUSG00000042002	Foxn4	-1.17895	1.60632e-05
ENSMUSG00000042029	Ncapg2	1.49294	9.65108e-68
ENSMUSG00000042031	Lce3b	-24.6571	6.12368e-19
ENSMUSG00000042092	Lce1c	-9.44021	2.32917e-05
ENSMUSG00000042096	Dao	2.88734	6.95393e-08
ENSMUSG00000042115	Klhdc8a	1.63712	5.95169e-89
ENSMUSG00000042124	Lce1f	-23.4292	3.10064e-19
ENSMUSG00000042179	Pnliprp1	-1.29301	0.000596404
ENSMUSG00000042200	Cdrt4	-1.97588	9.79719e-05
ENSMUSG00000042256	Ptchd4	-2.2243	0.00413002
ENSMUSG00000042262	Ccr8	2.76606	1.83227e-14
ENSMUSG00000042265	Trem1	2.26729	9.47585e-45
ENSMUSG00000042269	Cibar2	-1.35665	5.2921e-27
ENSMUSG00000042306	S100a14	1.65956	3.36487e-08
ENSMUSG00000042349	Ikbke	1.21242	2.85872e-63
ENSMUSG00000042353	Frem3	1.00572	0.0461758
ENSMUSG00000042354	Gnl3	1.21013	3.83226e-77
ENSMUSG00000042357	Gjb5	1.4629	3.68611e-07
ENSMUSG00000042359	Osbpl6	-1.34821	4.91994e-46
ENSMUSG00000042367	Gjb3	1.37357	5.62815e-13
ENSMUSG00000042379	Esm1	-1.77723	7.28252e-11
ENSMUSG00000042385	Gzmk	1.58558	4.01236e-05
ENSMUSG00000042401	Crtac1	1.45292	0.00286517
ENSMUSG00000042417	Ccno	-1.204	2.12451e-06
ENSMUSG00000042474	Fcmr	-1.7635	2.50021e-27
ENSMUSG00000042489	Clspn	2.20473	1.38213e-82
ENSMUSG00000042500	Ago4	-1.11121	2.79684e-71
ENSMUSG00000042514	Klhl14	-2.10902	2.12367e-15
ENSMUSG00000042532	Golga7b	2.24072	4.28644e-09
ENSMUSG00000042540	Acot5	3.92942	0.014604
ENSMUSG00000042581	Thsd7b	-1.43566	0.00077194
ENSMUSG00000042589	Cux2	-1.42682	1.28198e-27
ENSMUSG00000042607	Asb4	1.58375	8.17289e-11
ENSMUSG00000042622	Maff	1.52272	2.44813e-36
ENSMUSG00000042672	Dcst1	1.71252	2.2491e-06
ENSMUSG00000042675	Ypel3	-1.33317	5.14537e-63
ENSMUSG00000042677	Zc3h12a	1.34046	1.48357e-111
ENSMUSG00000042684	Npl	1.90729	1.05652e-115
ENSMUSG00000042707	Dnali1	-1.28689	1.70426e-45
ENSMUSG00000042719	Naa25	1.08228	8.858e-60
ENSMUSG00000042726	Trafd1	1.34986	2.50258e-107
ENSMUSG00000042750	Bex2	-2.97451	2.86022e-39
ENSMUSG00000042797	Aqp11	-1.0201	1.5926e-08
ENSMUSG00000042845	Wfdc12	1.39366	0.000803949
ENSMUSG00000042903	Foxo4	-1.28351	6.81798e-164
ENSMUSG00000042962	Gm5436	1.61587	0.0346072
ENSMUSG00000043020	Dnai3	-1.42598	1.50641e-25
ENSMUSG00000043024	Gm16433	1.18709	0.00932732
ENSMUSG00000043029	Trpv3	-1.74152	0.000847501
ENSMUSG00000043050	Tnp2	3.09906	0.014949
ENSMUSG00000043068	Fam89a	1.04281	7.08654e-11
ENSMUSG00000043085	Tmem82	1.05468	4.58878e-18
ENSMUSG00000043091	Tuba1c	1.6161	6.14014e-144
ENSMUSG00000043102	Qrfp	1.2094	6.16834e-06
ENSMUSG00000043144	Aqp6	3.33748	0.000319269
ENSMUSG00000043157	Arl11	1.46771	1.10978e-52
ENSMUSG00000043165	Lor	-11.003	6.71608e-12
ENSMUSG00000043168	4930426D05Rik	-1.74384	3.45965e-09
ENSMUSG00000043230	Fam124b	-1.60079	1.23327e-22
ENSMUSG00000043251	Exoc3l	-1.03642	3.09006e-39
ENSMUSG00000043263	Ifi209	2.41882	5.70194e-115
ENSMUSG00000043286	Pnpla1	-2.24865	0.0297481
ENSMUSG00000043298	Smco3	-1.02635	0.0104364
ENSMUSG00000043333	Rhbdl2	1.43424	8.33945e-11
ENSMUSG00000043383	Olfr1342	-2.52504	2.97453e-33
ENSMUSG00000043384	Gprasp1	-1.60981	4.4174e-103
ENSMUSG00000043385	Olfr267	3.04903	0.000954034
ENSMUSG00000043415	Otud1	-1.03902	1.81557e-40
ENSMUSG00000043448	Gjc2	-1.52578	5.77211e-14
ENSMUSG00000043472	Lce3d	-5.7693	0.0261897
ENSMUSG00000043496	Tril	-2.28264	9.01074e-67
ENSMUSG00000043541	Casc1	-1.57349	2.39693e-57
ENSMUSG00000043557	Mdga1	1.19402	8.50981e-31
ENSMUSG00000043613	Mmp3	2.48807	1.27576e-127
ENSMUSG00000043631	Ecm2	-1.90718	5.10532e-89
ENSMUSG00000043633	Fam221b	-1.04222	0.000203768
ENSMUSG00000043635	Adamts3	1.579	1.25029e-22
ENSMUSG00000043644	0610009L18Rik	-1.11807	1.21239e-16
ENSMUSG00000043664	Tmem221	1.36285	3.34369e-26
ENSMUSG00000043681	Fam25c	-5.48162	1.67237e-05
ENSMUSG00000043705	Capn13	-1.78557	1.24904e-06
ENSMUSG00000043740	B430306N03Rik	2.19469	3.47189e-95
ENSMUSG00000043747	1520401A03Rik	3.4063	0.0013871
ENSMUSG00000043753	Dmrta1	1.70378	0.00206153
ENSMUSG00000043795	Prr33	-3.13199	0.010309
ENSMUSG00000043811	Rtn4r	2.45344	7.3945e-18
ENSMUSG00000043832	Clec4a3	1.84091	1.4506e-71
ENSMUSG00000043903	Zfp469	1.6577	1.35545e-39
ENSMUSG00000043939	A530064D06Rik	2.17076	5.10043e-51
ENSMUSG00000043943	Naalad2	-1.00433	9.74643e-47
ENSMUSG00000044034	Npb	-1.03842	0.0195503
ENSMUSG00000044041	Krt13	-7.69818	1.80298e-06
ENSMUSG00000044062	Plekhd1os	-1.36343	2.1494e-06
ENSMUSG00000044068	Zrsr1	-1.22157	2.49819e-121
ENSMUSG00000044071	Tafa2	-1.63977	0.0315214
ENSMUSG00000044083	Efcab8	1.38201	9.21142e-08
ENSMUSG00000044086	Lmod3	-1.62921	0.00093911
ENSMUSG00000044122	Proca1	-1.45664	2.97482e-20
ENSMUSG00000044139	Prss53	-1.51946	1.53207e-06
ENSMUSG00000044156	Hepacam2	-2.41509	4.62796e-40
ENSMUSG00000044162	Tnip3	4.22083	1.21914e-295
ENSMUSG00000044165	Bcl2l15	2.58995	3.17792e-07
ENSMUSG00000044176	Spink10	2.84397	5.6987e-07
ENSMUSG00000044201	Cdc25c	1.82057	1.17249e-26
ENSMUSG00000044206	Vsig4	1.59209	0.00307129
ENSMUSG00000044216	Kcnj4	4.08924	0.00209868
ENSMUSG00000044229	Nxpe4	1.0657	2.47889e-12
ENSMUSG00000044254	Pcsk9	1.31974	0.000476242
ENSMUSG00000044309	Apol7c	-1.40263	8.71032e-05
ENSMUSG00000044313	Mab21l3	2.29183	1.58306e-30
ENSMUSG00000044322	Dsc1	-7.57121	0.000984704
ENSMUSG00000044337	Ackr3	1.2027	1.06176e-31
ENSMUSG00000044338	Aplnr	-2.97364	4.39923e-79
ENSMUSG00000044349	Snhg11	-2.40587	7.11901e-89
ENSMUSG00000044350	Lacc1	1.93762	7.24738e-119
ENSMUSG00000044361	BC024139	-1.01283	0.00338965
ENSMUSG00000044365	Cxxc4	-1.44556	1.06153e-21
ENSMUSG00000044430	Klk12	-6.07475	0.00439009
ENSMUSG00000044453	Ffar1	-2.24213	0.00450153
ENSMUSG00000044461	Shisa2	-1.65819	4.71183e-26
ENSMUSG00000044499	Hs3st5	-3.22506	0.0132137
ENSMUSG00000044522	A730020M07Rik	1.89917	1.17045e-15
ENSMUSG00000044583	Tlr7	1.54476	6.78014e-47
ENSMUSG00000044594	Serpinb3a	-25.376	7.03309e-19
ENSMUSG00000044681	Cnpy1	-1.66222	0.0146285
ENSMUSG00000044701	Il27	2.49395	4.60854e-27
ENSMUSG00000044703	Phf11a	3.19215	8.28388e-113
ENSMUSG00000044707	Ccnjl	-1.03341	2.42363e-14
ENSMUSG00000044708	Kcnj10	1.56629	3.63883e-16
ENSMUSG00000044737	Klk14	-2.329	0.001056
ENSMUSG00000044787	Spata32	2.81025	0.0385721
ENSMUSG00000044811	Cd300c2	1.35176	9.72516e-35
ENSMUSG00000044816	D630023F18Rik	2.11985	0.012572
ENSMUSG00000044827	Tlr1	2.57205	3.32389e-85
ENSMUSG00000044860	Gm1123	1.71956	0.00568871
ENSMUSG00000044912	Syt16	3.43448	0.00150689
ENSMUSG00000044933	Sstr3	1.12081	0.0345054
ENSMUSG00000044938	Klhl31	-2.0594	0.000382247
ENSMUSG00000044948	Cfap43	-1.07665	1.15352e-25
ENSMUSG00000044951	Mylk4	-1.18371	0.000331373
ENSMUSG00000045019	Acer1	-5.84202	0.010587
ENSMUSG00000045027	Prss22	4.87724	1.37314e-163
ENSMUSG00000045034	Ankrd34b	1.66493	0.0049537
ENSMUSG00000045036	Tmem232	-1.14778	3.11588e-15
ENSMUSG00000045087	S1pr5	-1.15709	4.87572e-16
ENSMUSG00000045094	Arhgef37	1.2949	7.74867e-36
ENSMUSG00000045106	Ccdc73	-1.09001	0.0236189
ENSMUSG00000045201	Lrrc3b	-1.77723	1.62996e-10
ENSMUSG00000045257	Morn2	-1.06717	8.14419e-24
ENSMUSG00000045273	Cenph	1.53823	2.07735e-19
ENSMUSG00000045322	Tlr9	2.86223	2.26023e-98
ENSMUSG00000045328	Cenpe	1.69926	6.1725e-43
ENSMUSG00000045349	Sh2d5	1.30213	1.26669e-14
ENSMUSG00000045392	Olfr1033	2.75955	1.86977e-16
ENSMUSG00000045404	Kcnk13	1.07251	2.91388e-22
ENSMUSG00000045414	Dipk2a	-1.23799	6.26528e-41
ENSMUSG00000045441	Gprin3	-1.56139	1.92224e-15
ENSMUSG00000045475	Lce3c	-24.9795	3.5875e-19
[truncated: 1,529 more rows]
