# Supplementary material for: Differential lung gene expression changes in C57BL/6 and DBA/2 mice carrying an identical functional Mx1 gene reveals crucial differences in the host response
Source: BMC Genom Data. 2024 Feb 15;25:19. doi: 10.1186/s12863-024-01203-3 (PMC10870463; doi:10.1186/s12863-024-01203-3)
Supplement: Supplementary file 5 — Additional file 5. Description of data: list of DEGs from comparison of infected D2-Mx1r/r versus B6-Mx1r/r at day 3 p.i. [file 12863_2024_1203_MOESM5_ESM.xlsx]

## Sheet: S5_DEG_DESeq2_D2Mx1_PR8F_d3_vs_
ENS_ID	SYMBOL	log2FoldChange	padj
ENSMUSG00000000182	Fgf23	3.98439	2.01541e-05
ENSMUSG00000000247	Lhx2	-1.94713	1.31061e-16
ENSMUSG00000000248	Clec2g	-1.93075	0.00313834
ENSMUSG00000000365	Rnf17	-1.1204	0.0251348
ENSMUSG00000000394	Gcg	2.55028	9.96887e-13
ENSMUSG00000000402	Egfl6	-1.51862	4.79838e-10
ENSMUSG00000000416	Cttnbp2	-1.04089	1.34213e-14
ENSMUSG00000000435	Myf5	1.7005	0.0317822
ENSMUSG00000000889	Dbh	-1.13573	0.0438672
ENSMUSG00000000982	Ccl3	1.5522	8.59617e-22
ENSMUSG00000000983	Wfdc18	1.13725	0.0145783
ENSMUSG00000001014	Icam4	1.08812	4.51908e-12
ENSMUSG00000001021	S100a3	1.12845	0.0224702
ENSMUSG00000001225	Slc26a3	-1.09447	0.0446311
ENSMUSG00000001349	Cnn1	-1.00066	6.40389e-14
ENSMUSG00000001493	Meox1	-1.36346	1.0461e-75
ENSMUSG00000001506	Col1a1	-1.02692	2.43802e-15
ENSMUSG00000001604	Tcea3	-1.22759	1.45962e-58
ENSMUSG00000001670	Tat	-1.42207	0.00248845
ENSMUSG00000001773	Folh1	-2.3041	2.71692e-06
ENSMUSG00000001827	Folr1	-5.10983	2.39192e-10
ENSMUSG00000001985	Grik3	4.04965	4.64949e-94
ENSMUSG00000002043	Trappc6a	-1.03895	4.35686e-32
ENSMUSG00000002204	Napsa	-1.60779	1.63154e-41
ENSMUSG00000002324	Rec8	-2.78323	1.27646e-55
ENSMUSG00000002771	Grin2d	1.11498	6.4453e-42
ENSMUSG00000002847	Pla1a	1.71762	1.97396e-14
ENSMUSG00000003038	Hmgn2	-1.44446	7.12383e-112
ENSMUSG00000003273	Car11	1.14636	4.31146e-07
ENSMUSG00000003379	Cd79a	-1.1396	2.00408e-06
ENSMUSG00000003484	Cyp4f18	-1.06456	1.62374e-16
ENSMUSG00000003555	Cyp17a1	-1.91497	0.0221163
ENSMUSG00000003657	Calb2	1.72619	0.00131759
ENSMUSG00000003665	Has1	-1.03838	0.0052127
ENSMUSG00000003872	Lin7b	1.12182	0.00202564
ENSMUSG00000004031	Brinp2	-1.48404	0.000757039
ENSMUSG00000004328	Hif3a	1.66561	3.23696e-10
ENSMUSG00000004371	Il11	1.26447	4.1131e-08
ENSMUSG00000004415	Col26a1	-1.02954	0.00111539
ENSMUSG00000004473	Clec11a	-1.14271	2.24971e-10
ENSMUSG00000004552	Ctse	3.48036	1.86275e-282
ENSMUSG00000004609	Cd33	1.20122	5.03521e-53
ENSMUSG00000004654	Ghrhr	-3.56175	0.0035509
ENSMUSG00000004668	Abca13	1.21112	4.80169e-06
ENSMUSG00000004698	Hdac9	-1.29549	5.89146e-32
ENSMUSG00000004814	Ccl24	-1.88664	0.000224758
ENSMUSG00000004892	Bcan	-1.03325	2.21382e-08
ENSMUSG00000004939	Nmrk2	3.27236	1.68116e-05
ENSMUSG00000004996	Mri1	-1.14269	2.29861e-62
ENSMUSG00000005493	Msh4	1.8488	0.0499375
ENSMUSG00000005540	Fcer2a	-1.25302	3.5049e-12
ENSMUSG00000005547	Cyp2a5	1.41724	1.67079e-09
ENSMUSG00000005553	Atp4a	1.92453	0.0253516
ENSMUSG00000005628	Tmod4	1.22395	2.87459e-05
ENSMUSG00000005677	Nr1i3	2.12562	0.00475069
ENSMUSG00000005681	Apoa2	-1.17984	0.0354324
ENSMUSG00000005763	Cd247	-1.03742	1.01093e-23
ENSMUSG00000005800	Mmp8	1.38683	2.17824e-35
ENSMUSG00000005864	Cnga2	1.19657	1.01601e-08
ENSMUSG00000005950	P2rx5	-1.15284	3.45852e-15
ENSMUSG00000005952	Trpv1	-2.21471	0.00252922
ENSMUSG00000006014	Prg4	-1.21218	0.000700371
ENSMUSG00000006143	Upk3bl	-1.28786	0.0319611
ENSMUSG00000006204	Cdcp3	-2.48153	7.95033e-05
ENSMUSG00000006216	Clcnkb	3.65134	3.43221e-08
ENSMUSG00000006218	Fam131c	-1.8046	3.63646e-12
ENSMUSG00000006269	Atp6v1b1	-1.4489	3.7386e-07
ENSMUSG00000006281	Tep1	-1.01818	2.079e-60
ENSMUSG00000006311	Etv2	4.26208	0.00183819
ENSMUSG00000006313	Upk1a	-1.10041	1.97218e-05
ENSMUSG00000006574	Slc4a1	-1.65007	0.000553815
ENSMUSG00000006724	Cyp27b1	1.42326	0.0201079
ENSMUSG00000006764	Tph2	2.96691	6.44198e-06
ENSMUSG00000007035	Msh5	1.53623	1.03286e-50
ENSMUSG00000007107	Atp1a4	3.50482	1.20764e-27
ENSMUSG00000007480	Mc5r	1.07797	1.84831e-05
ENSMUSG00000007682	Dio2	2.52779	9.92723e-10
ENSMUSG00000008028	1700008O03Rik	1.34036	4.54806e-07
ENSMUSG00000008461	Fut1	1.16971	0.00232276
ENSMUSG00000008734	Gprc5b	1.71568	1.74734e-166
ENSMUSG00000009248	Ascl2	1.20766	0.00297561
ENSMUSG00000009281	Rarres2	1.29071	4.00834e-26
ENSMUSG00000009350	Mpo	2.96733	0.00156475
ENSMUSG00000009585	Apobec3	-1.68871	0
ENSMUSG00000009628	Tex15	-1.06952	1.03086e-11
ENSMUSG00000010064	Slc38a3	-1.59996	0.00455897
ENSMUSG00000011171	Vipr2	-4.48534	7.50996e-170
ENSMUSG00000011463	Cpb1	-2.38065	5.489e-13
ENSMUSG00000013367	Iglon5	-1.10596	3.97163e-06
ENSMUSG00000013483	Card14	2.63157	6.33383e-05
ENSMUSG00000013643	Lypd8	-4.24953	5.69557e-38
ENSMUSG00000013653	1810065E05Rik	1.32855	0.0334165
ENSMUSG00000014503	Pkd2l2	-1.33793	0.00383887
ENSMUSG00000014543	Klra17	1.84209	8.28892e-20
ENSMUSG00000014725	Adam28	-1.12886	1.14489e-12
ENSMUSG00000014852	Adamts13	1.2176	0.00399671
ENSMUSG00000015085	Entpd2	-1.12593	2.42451e-18
ENSMUSG00000015222	Map2	1.08078	4.86054e-39
ENSMUSG00000015224	Cyp2j9	-1.17679	7.5971e-19
ENSMUSG00000015441	Gzmf	5.87431	1.94638e-07
ENSMUSG00000015451	C4a	4.09329	1.1638e-240
ENSMUSG00000015829	Tnr	-1.88556	2.99013e-05
ENSMUSG00000015852	Fcrls	-2.03989	4.10175e-33
ENSMUSG00000015879	Fam184b	1.96165	0.00342271
ENSMUSG00000015981	Stk32c	1.8256	2.20473e-43
ENSMUSG00000016179	Camk1g	1.0643	0.00379904
ENSMUSG00000016255	Tubb1	1.18432	3.01432e-09
ENSMUSG00000016496	Cd274	1.04821	1.90147e-20
ENSMUSG00000016758	Bik	-1.05274	3.66442e-24
ENSMUSG00000017007	Rbpjl	-1.4948	3.23628e-56
ENSMUSG00000017400	Stac2	1.1345	2.02895e-10
ENSMUSG00000017412	Cacnb4	1.43055	8.59617e-22
ENSMUSG00000017697	Ada	2.00549	0.0211461
ENSMUSG00000017733	Eppin	-3.65159	0.00301473
ENSMUSG00000017950	Hnf4a	-1.66647	0.012824
ENSMUSG00000018451	6330403K07Rik	3.97675	1.95498e-231
ENSMUSG00000018543	1700001P01Rik	1.78371	1.03908e-06
ENSMUSG00000018868	Pnpla5	-1.14859	0.00860514
ENSMUSG00000018907	Alox12e	1.08004	7.40337e-05
ENSMUSG00000018925	Heatr9	1.16126	2.80293e-12
ENSMUSG00000018930	Ccl4	1.26061	9.52836e-13
ENSMUSG00000019102	Aldh3a1	1.03171	0.0493807
ENSMUSG00000019732	Calr3	1.99266	7.64964e-55
ENSMUSG00000019815	Zc2hc1b	3.06888	0.0128965
ENSMUSG00000019850	Tnfaip3	1.0846	3.78307e-31
ENSMUSG00000019852	Arfgef3	-1.28855	4.96866e-20
ENSMUSG00000019853	Hebp2	1.11627	0.00278707
ENSMUSG00000019890	Nts	-1.3657	1.77035e-05
ENSMUSG00000019893	Ros1	-1.71725	4.04309e-08
ENSMUSG00000019935	Slc17a8	-1.52889	0.00218658
ENSMUSG00000020007	Il20ra	1.49025	0.00571977
ENSMUSG00000020017	Hal	4.07833	6.30208e-89
ENSMUSG00000020020	Usp44	-1.22745	0.000129703
ENSMUSG00000020081	Tacr2	1.11718	4.2776e-05
ENSMUSG00000020090	Npffr1	1.5301	0.0275668
ENSMUSG00000020181	Nav3	1.18977	9.51411e-24
ENSMUSG00000020183	Cpm	-1.06814	4.35426e-06
ENSMUSG00000020218	Wif1	1.48207	2.03727e-39
ENSMUSG00000020279	Il9r	-3.24988	4.81222e-30
ENSMUSG00000020334	Slc22a4	1.3562	4.09192e-13
ENSMUSG00000020383	Il13	-2.37922	0.0309769
ENSMUSG00000020400	Tnip1	1.0017	5.42802e-78
ENSMUSG00000020401	Garin3	1.38465	5.77759e-05
ENSMUSG00000020415	Pttg1	-2.69368	5.33266e-280
ENSMUSG00000020427	Igfbp3	1.3145	0.000131089
ENSMUSG00000020461	Clhc1	-1.66056	0.00219928
ENSMUSG00000020532	Acaca	-1.34789	0.00024799
ENSMUSG00000020598	Nrcam	1.26849	3.51166e-32
ENSMUSG00000020609	Apob	-1.3439	0.00951394
ENSMUSG00000020641	Rsad2	1.12831	2.50079e-17
ENSMUSG00000020642	Rnf144a	-1.09566	1.84696e-16
ENSMUSG00000020651	Slc26a4	-1.79819	6.18978e-10
ENSMUSG00000020684	Rasl10b	1.50216	2.7422e-17
ENSMUSG00000020702	Ccl1	1.98474	1.30515e-09
ENSMUSG00000020704	Asic2	2.18454	1.38045e-07
ENSMUSG00000020723	Cacng4	-1.20454	0.00114913
ENSMUSG00000020805	Slc13a5	1.75894	0.00565819
ENSMUSG00000020808	Pimreg	-1.25986	8.19958e-11
ENSMUSG00000020811	Wscd1	-2.09056	3.08375e-112
ENSMUSG00000020838	Slc6a4	1.29195	4.31721e-45
ENSMUSG00000020848	Doc2b	1.36974	7.64034e-09
ENSMUSG00000020867	Spata20	1.49244	9.37706e-07
ENSMUSG00000020884	Asgr1	-1.7138	3.8511e-07
ENSMUSG00000020953	Coch	1.48613	9.8833e-15
ENSMUSG00000020990	Cdkl1	-1.23746	1.54611e-13
ENSMUSG00000021056	Tex21	5.21379	1.0031e-07
ENSMUSG00000021070	Bdkrb2	1.93937	1.54347e-69
ENSMUSG00000021175	Cdca7l	-1.06845	1.2168e-22
ENSMUSG00000021185	Dglucy	-1.08432	3.59459e-28
ENSMUSG00000021214	Akr1c18	-2.07448	0.0485017
ENSMUSG00000021260	Hhipl1	-2.0246	7.51153e-36
ENSMUSG00000021278	Amn	2.29377	1.84373e-11
ENSMUSG00000021287	Xrcc3	-1.38741	1.18033e-17
ENSMUSG00000021319	Sfrp4	-1.77057	1.7213e-12
ENSMUSG00000021362	Gcm2	-2.345	0.00485015
ENSMUSG00000021403	Serpinb9b	1.48291	7.19592e-15
ENSMUSG00000021461	Fancc	-1.38937	2.9015e-62
ENSMUSG00000021485	Mxd3	-1.05888	1.70735e-09
ENSMUSG00000021499	Catsper3	-1.47785	0.0179822
ENSMUSG00000021509	Slc25a48	1.57292	3.0679e-05
ENSMUSG00000021675	F2rl2	1.21553	7.85863e-12
ENSMUSG00000021676	Iqgap2	1.45714	2.03895e-51
ENSMUSG00000021707	Dhfr	1.03653	4.24695e-30
ENSMUSG00000021750	Fam107a	2.38394	1.30356e-39
ENSMUSG00000021758	Ddx4	1.17311	9.05236e-05
ENSMUSG00000021789	Sftpa1	-2.02121	1.18938e-24
ENSMUSG00000021795	Sftpd	-1.24038	9.07219e-16
ENSMUSG00000021815	Mss51	1.15223	1.64059e-08
ENSMUSG00000021872	Rnase10	-1.85465	0.0180964
ENSMUSG00000021940	Ptpn20	-1.69225	2.97764e-05
ENSMUSG00000021966	Prss52	2.72767	0.0243663
ENSMUSG00000022018	Rgcc	1.20931	2.90186e-19
ENSMUSG00000022026	Olfm4	2.49903	2.779e-13
ENSMUSG00000022053	Ebf2	-1.04581	0.0177754
ENSMUSG00000022097	Sftpc	-1.44341	4.06391e-20
ENSMUSG00000022157	Mcpt8	2.0232	0.000689194
ENSMUSG00000022199	Slc22a17	-1.00186	8.19075e-34
ENSMUSG00000022226	Mcpt2	5.42751	2.96698e-35
ENSMUSG00000022229	Atp12a	3.13932	0.00167005
ENSMUSG00000022249	Ttc23l	1.22991	0.0480526
ENSMUSG00000022296	Baalc	-1.2052	0.00163904
ENSMUSG00000022304	Dpys	2.05874	0.0240055
ENSMUSG00000022416	Cacna1i	-1.31779	3.37722e-10
ENSMUSG00000022421	Nptxr	-1.12229	3.35308e-25
ENSMUSG00000022429	Dmc1	-1.53415	2.302e-05
ENSMUSG00000022432	Smc1b	3.00712	6.21817e-15
ENSMUSG00000022435	Upk3a	1.03651	0.00238512
ENSMUSG00000022501	Prm1	-3.95504	1.91912e-10
ENSMUSG00000022548	Apod	1.13988	2.79647e-09
ENSMUSG00000022595	Lypd2	-1.32984	2.30007e-19
ENSMUSG00000022596	Slurp1	-1.2501	4.737e-07
ENSMUSG00000022650	Retnlb	1.52858	6.57684e-06
ENSMUSG00000022755	Adgrg7	1.21135	0.00094074
ENSMUSG00000022821	Hgd	1.5941	0.00541679
ENSMUSG00000022875	Kng1	2.67016	1.0686e-07
ENSMUSG00000022887	Masp1	1.59215	3.77154e-44
ENSMUSG00000022991	Lalba	-1.85496	0.0016071
ENSMUSG00000023034	Nr4a1	-1.12358	0.00767075
ENSMUSG00000023047	Amhr2	-1.11105	1.34291e-12
ENSMUSG00000023122	Sult1c2	2.38696	0.000121999
ENSMUSG00000023216	Epb42	-2.31813	7.65452e-05
ENSMUSG00000023236	Scg5	1.11416	2.43408e-06
ENSMUSG00000023467	Tulp2	-1.78604	0.0155386
ENSMUSG00000023484	Prph	1.28977	1.17871e-09
ENSMUSG00000023764	Sfi1	3.27017	2.11074e-200
ENSMUSG00000023908	Pkmyt1	-1.0314	9.46454e-28
ENSMUSG00000023913	Pla2g7	1.02877	2.20713e-23
ENSMUSG00000023915	Tnfrsf21	1.05549	5.0246e-35
ENSMUSG00000023961	Enpp4	1.18327	1.0185e-43
ENSMUSG00000023964	Calcr	1.24239	6.18728e-06
ENSMUSG00000023987	Pgc	-2.21527	1.73819e-10
ENSMUSG00000023995	Tspo2	-1.76501	0.000830291
ENSMUSG00000024008	Cpne5	-1.11212	9.14655e-19
ENSMUSG00000024027	Glp1r	-2.39456	2.09141e-69
ENSMUSG00000024028	Tff2	-2.82106	3.67696e-15
ENSMUSG00000024041	Cryaa	-4.11088	4.57303e-21
ENSMUSG00000024053	Emilin2	1.06388	3.78983e-28
ENSMUSG00000024064	Galnt14	-2.08562	0.0482661
ENSMUSG00000024084	Qpct	-1.27903	3.60414e-42
ENSMUSG00000024107	Lhcgr	-3.29438	0.000130275
ENSMUSG00000024114	Prss41	2.55636	1.56223e-11
ENSMUSG00000024121	Atp6v0c	-1.18921	1.07597e-221
ENSMUSG00000024154	Gtf2a1l	1.41159	0.0395891
ENSMUSG00000024155	Meiob	2.56203	1.26473e-10
ENSMUSG00000024211	Grm8	2.02856	0.00638113
ENSMUSG00000024330	Col11a2	3.95647	5.8005e-155
ENSMUSG00000024421	Lama3	-1.09773	7.4422e-20
ENSMUSG00000024517	Grp	-3.06307	6.02196e-20
ENSMUSG00000024530	Prelid3a	-1.51134	0.00021301
ENSMUSG00000024558	Mapk4	1.13519	1.71671e-13
ENSMUSG00000024593	Megf10	-1.30951	1.84223e-07
ENSMUSG00000024673	Ms4a1	-1.11036	4.57295e-06
ENSMUSG00000024682	Cblif	-3.40038	0.00461631
ENSMUSG00000024713	Pcsk5	-1.03922	5.46983e-24
ENSMUSG00000024768	Lipf	1.0547	0.00705418
ENSMUSG00000024784	Gpha2	1.82814	9.80841e-07
ENSMUSG00000024827	Gldc	1.40652	1.46809e-09
ENSMUSG00000024857	Cabp2	-1.36	0.0183735
ENSMUSG00000024907	Gal	-2.90702	2.95022e-17
ENSMUSG00000024912	Fosl1	1.29282	2.26778e-11
ENSMUSG00000024992	Pde6c	3.32362	0.0239379
ENSMUSG00000025044	Msr1	1.64674	1.73683e-33
ENSMUSG00000025068	Gsto1	-1.21285	1.03865e-27
ENSMUSG00000025082	Vwa2	-1.59484	0.00754513
ENSMUSG00000025128	Bhlhe22	1.97302	5.92896e-18
ENSMUSG00000025153	Fasn	-1.05106	0.0085693
ENSMUSG00000025172	Ankrd2	1.8241	4.79268e-08
ENSMUSG00000025194	Abcc2	1.00167	0.0276468
ENSMUSG00000025213	Kazald1	-1.25754	1.35642e-36
ENSMUSG00000025219	Fgf8	2.49665	0.00417731
ENSMUSG00000025279	Dnase1l3	1.04505	3.04469e-06
ENSMUSG00000025328	Padi3	1.74692	2.55033e-15
ENSMUSG00000025383	Il23a	1.09371	0.000920054
ENSMUSG00000025407	Gli1	-1.41716	1.90249e-31
ENSMUSG00000025427	Rnf165	-1.52271	2.99029e-09
ENSMUSG00000025433	Crisp3	-1.86924	0.001484
ENSMUSG00000025497	Cdhr5	2.1946	5.55779e-15
ENSMUSG00000025515	Muc2	1.07458	4.75903e-05
ENSMUSG00000025582	Nptx1	-2.32953	2.00967e-65
ENSMUSG00000025784	Clec3b	-1.06066	2.93847e-22
ENSMUSG00000025787	Tgm4	-1.42271	0.012159
ENSMUSG00000025808	Ccdc7a	6.69988	2.79407e-05
ENSMUSG00000025876	Unc5a	-5.27062	5.21269e-131
ENSMUSG00000025889	Snca	-1.31391	2.22298e-07
ENSMUSG00000025892	Gria4	-1.14715	0.0289765
ENSMUSG00000025909	Sntg1	-4.6737	0.00131007
ENSMUSG00000025936	Gm4956	-1.04268	5.12711e-11
ENSMUSG00000026058	Khdrbs2	2.90845	0.0291558
ENSMUSG00000026109	Tmeff2	-1.34145	1.73693e-28
ENSMUSG00000026166	Ccl20	2.02527	3.7448e-46
ENSMUSG00000026228	Htr2b	1.23281	6.45401e-11
ENSMUSG00000026322	Htr4	1.59754	5.63829e-08
ENSMUSG00000026344	Lypd1	1.18078	3.18308e-05
ENSMUSG00000026354	Lct	-2.09542	0.00135182
ENSMUSG00000026355	Mcm6	-1.07952	2.44158e-51
ENSMUSG00000026390	Marco	-3.24519	2.37229e-18
ENSMUSG00000026418	Tnni1	3.15353	7.51339e-10
ENSMUSG00000026452	Syt2	-1.73475	1.5242e-06
ENSMUSG00000026494	Kif26b	-1.0446	2.51154e-16
ENSMUSG00000026532	Spta1	1.94874	7.99777e-20
ENSMUSG00000026535	Ifi202b	11.1502	0
ENSMUSG00000026567	Adcy10	1.64807	0.017356
ENSMUSG00000026572	Tbx19	3.3281	1.14206e-16
ENSMUSG00000026579	F5	1.62178	5.87522e-39
ENSMUSG00000026587	Astn1	1.41086	0.00251813
ENSMUSG00000026589	Sec16b	-1.84664	1.74188e-45
ENSMUSG00000026602	Nphs2	4.67217	1.74242e-62
ENSMUSG00000026614	Slc30a10	3.5521	0.00534921
ENSMUSG00000026639	Lamb3	-1.04575	1.42197e-51
ENSMUSG00000026691	Fmo3	-1.22957	3.39404e-06
ENSMUSG00000026692	Fmo4	1.05949	1.42193e-12
ENSMUSG00000026725	Tnn	3.53617	0
ENSMUSG00000026729	4930562F07Rik	3.44306	1.04138e-07
ENSMUSG00000026774	Potegl	1.38624	0.0199282
ENSMUSG00000026874	Hc	-2.91382	3.83187e-31
ENSMUSG00000026919	Lcn4	-1.56134	0.000464366
ENSMUSG00000026938	Fcna	-1.41821	0.0318586
ENSMUSG00000026961	Lrrc26	-1.13408	2.65239e-11
ENSMUSG00000027004	Frzb	1.73397	6.45209e-07
ENSMUSG00000027016	Zfp385b	-1.0442	5.43131e-09
ENSMUSG00000027173	Depdc7	1.39316	1.77385e-17
ENSMUSG00000027199	Gatm	1.74453	1.38465e-67
ENSMUSG00000027224	Duoxa1	2.0758	0.0337217
ENSMUSG00000027229	Terb2	3.08974	0.0118333
ENSMUSG00000027233	Patl2	2.63788	0.0223248
ENSMUSG00000027376	Prom2	1.15083	0.029676
ENSMUSG00000027380	Acoxl	-1.5721	1.12792e-07
ENSMUSG00000027386	Fbln7	-1.03415	0.00756802
ENSMUSG00000027387	Zc3h8	-1.01144	6.4646e-19
ENSMUSG00000027400	Pdyn	1.97452	1.60125e-25
ENSMUSG00000027419	Pcsk2	1.8227	0.00204502
ENSMUSG00000027442	Cst8	-3.45106	7.01407e-16
ENSMUSG00000027445	Cst9	-3.21602	0.0282811
ENSMUSG00000027483	Bpifa1	-2.15048	5.10609e-10
ENSMUSG00000027520	Zdbf2	-1.17892	7.01145e-08
ENSMUSG00000027530	Fabp12	-2.2163	1.78758e-13
ENSMUSG00000027612	Mmp24	2.18659	2.7944e-05
ENSMUSG00000027690	Slc2a2	1.94496	0.000648383
ENSMUSG00000027748	Trpc4	3.34334	1.00662e-08
ENSMUSG00000027794	Sohlh2	2.64721	0.0193876
ENSMUSG00000027801	Tm4sf4	-2.16992	0.041723
ENSMUSG00000027832	Ptx3	2.30138	5.05385e-37
ENSMUSG00000027855	Sycp1	-1.1545	0.0168723
ENSMUSG00000027902	Chil6	1.64212	0.0168223
ENSMUSG00000027977	Ndst3	1.13371	0.0183597
ENSMUSG00000028011	Tdo2	1.60324	8.16807e-05
ENSMUSG00000028020	Glrb	-1.38515	0.00838918
ENSMUSG00000028047	Thbs3	-1.3817	3.51207e-42
ENSMUSG00000028128	F3	1.51921	1.45841e-84
ENSMUSG00000028167	Bdh2	-1.25018	2.24859e-09
ENSMUSG00000028172	Tacr3	4.06222	0.018016
ENSMUSG00000028177	1810013D15Rik	-3.0586	0.0263782
ENSMUSG00000028186	Uox	-2.5916	3.87648e-09
ENSMUSG00000028255	Clca1	-3.37737	0.000108595
ENSMUSG00000028262	Clca3a2	1.16128	0.00624458
ENSMUSG00000028264	Spaca1	-1.4665	0.00328836
ENSMUSG00000028289	Epha7	-1.48414	6.09857e-10
ENSMUSG00000028359	Orm3	1.71346	3.52407e-07
ENSMUSG00000028364	Tnc	1.35276	9.83482e-21
ENSMUSG00000028393	Alad	1.25655	1.74024e-118
ENSMUSG00000028396	2310002L09Rik	1.11149	0.0233458
ENSMUSG00000028488	Sh3gl2	-1.08483	5.58727e-10
ENSMUSG00000028492	Saxo1	3.48876	0.0366439
ENSMUSG00000028527	Ak4	1.17599	1.01774e-06
ENSMUSG00000028544	Slc5a9	1.00614	0.00481733
ENSMUSG00000028546	Elavl4	2.84701	4.66826e-23
ENSMUSG00000028573	Fggy	-4.6339	4.33125e-102
ENSMUSG00000028575	Eqtn	-2.13454	6.87856e-05
ENSMUSG00000028591	Pramel13	-1.28672	0.00201933
ENSMUSG00000028619	Tceanc2	-2.88121	0
ENSMUSG00000028635	Edn2	-1.53895	0.0476539
ENSMUSG00000028642	Tmem269	-1.15158	0.0172755
ENSMUSG00000028661	Epha8	2.88261	1.20043e-11
ENSMUSG00000028687	Mutyh	-1.03983	9.19447e-13
ENSMUSG00000028753	Vwa5b1	1.08216	0.00187012
ENSMUSG00000028755	Cda	-2.06727	2.01271e-23
ENSMUSG00000028766	Alpl	1.07592	1.67135e-32
ENSMUSG00000028804	Csmd2	3.23035	0.0323355
ENSMUSG00000028919	Arhgef19	-1.06004	4.21064e-29
ENSMUSG00000028927	Padi2	-1.86966	1.22048e-94
ENSMUSG00000028971	Cort	3.52144	6.39399e-05
ENSMUSG00000029001	Fbxo44	-2.35336	4.43825e-91
ENSMUSG00000029007	Agtrap	-1.64945	0
ENSMUSG00000029019	Nppb	1.58158	4.54894e-05
ENSMUSG00000029189	Sel1l3	-1.2406	8.05494e-15
ENSMUSG00000029206	Nsun7	-1.40532	4.32348e-30
ENSMUSG00000029223	Uchl1	-2.07511	8.73119e-22
ENSMUSG00000029255	Gnrhr	-2.70386	0.000485735
ENSMUSG00000029282	Amtn	-1.423	0.0265058
ENSMUSG00000029304	Spp1	-1.50319	4.06624e-25
ENSMUSG00000029343	Crybb1	-1.22241	0.0311327
ENSMUSG00000029368	Alb	-2.81438	0.00137638
ENSMUSG00000029369	Afm	-7.20439	7.89628e-13
ENSMUSG00000029372	Ppbp	1.52858	4.84627e-18
ENSMUSG00000029377	Ereg	1.05529	0.00014608
ENSMUSG00000029380	Cxcl1	1.43758	4.05966e-13
ENSMUSG00000029384	2010109A12Rik	-2.02704	0.0014166
ENSMUSG00000029409	U90926	3.38273	0.0248048
ENSMUSG00000029417	Cxcl9	1.27077	1.95853e-06
ENSMUSG00000029510	Gpc2	-1.695	9.30671e-08
ENSMUSG00000029521	Chek2	-1.09788	2.04389e-25
ENSMUSG00000029522	Pla2g1b	-1.67236	2.85593e-33
ENSMUSG00000029526	1700123K08Rik	4.63175	0.00162508
ENSMUSG00000029530	Ccr9	1.54566	1.08092e-09
ENSMUSG00000029601	Iqcd	-1.31972	3.18638e-17
ENSMUSG00000029608	Rph3a	1.14523	0.0147065
ENSMUSG00000029618	Ocm	-1.57018	0.0319805
ENSMUSG00000029658	Wdr95	-1.16652	4.78086e-08
ENSMUSG00000029727	Cyp3a13	-1.00792	6.67246e-06
ENSMUSG00000029784	Ssmem1	-2.72163	0.0208429
ENSMUSG00000029830	Svopl	-1.78649	0.000517876
ENSMUSG00000029843	Slc13a4	1.05068	1.11252e-07
ENSMUSG00000029862	Clcn1	1.06126	0.000204468
ENSMUSG00000029866	Kel	-1.93792	0.0330162
ENSMUSG00000029875	Ccdc184	-1.46202	1.33228e-26
ENSMUSG00000030000	Add2	2.86718	1.08181e-18
ENSMUSG00000030017	Reg3g	-1.66905	1.19127e-07
ENSMUSG00000030046	Bmp10	2.81895	2.36804e-21
ENSMUSG00000030048	Gkn3	-2.21041	1.77501e-14
ENSMUSG00000030054	Gp9	1.0364	8.94006e-07
ENSMUSG00000030092	Cntn6	-2.35564	6.89302e-06
ENSMUSG00000030109	Slc6a12	3.02406	1.80724e-14
ENSMUSG00000030111	A2m	6.1193	9.71691e-08
ENSMUSG00000030142	Clec4e	1.07208	8.78809e-16
ENSMUSG00000030149	Klrk1	1.14221	1.23154e-21
ENSMUSG00000030154	Klrb1f	1.26084	2.51794e-18
ENSMUSG00000030155	Clec2e	1.99981	4.50881e-12
ENSMUSG00000030173	Klra5	1.12497	0.0212932
ENSMUSG00000030178	Klra13-ps	-1.78788	1.20739e-34
ENSMUSG00000030209	Grin2b	2.31206	0.00181721
ENSMUSG00000030214	Plbd1	-1.8924	1.00186e-130
ENSMUSG00000030223	Ptpro	1.055	5.7444e-31
ENSMUSG00000030228	Pik3c2g	1.41669	5.15271e-10
ENSMUSG00000030235	Slco1c1	-1.07713	0.0175237
ENSMUSG00000030270	Cpne9	1.99656	0.00811424
ENSMUSG00000030329	Pianp	5.03544	0
ENSMUSG00000030350	Prmt8	-2.20388	2.35553e-21
ENSMUSG00000030361	Klrb1a	1.64368	2.95824e-19
ENSMUSG00000030402	Ppm1n	-2.04585	0.00409913
ENSMUSG00000030427	Lilra6	1.71936	1.96415e-52
ENSMUSG00000030468	Siglecg	-1.21322	1.33737e-09
ENSMUSG00000030495	Slc7a10	-1.21419	6.32237e-07
ENSMUSG00000030500	Slc17a6	2.97325	0.0198288
ENSMUSG00000030518	Fam189a1	3.49731	1.87223e-55
ENSMUSG00000030519	Apba2	-1.45983	1.2233e-07
ENSMUSG00000030523	Trpm1	2.33937	5.52672e-15
ENSMUSG00000030525	Chrna7	-1.80569	2.32698e-26
ENSMUSG00000030532	Hddc3	1.10775	1.71192e-37
ENSMUSG00000030549	Rhcg	1.88689	7.22194e-11
ENSMUSG00000030606	Hapln3	2.27111	1.27891e-27
ENSMUSG00000030617	Ccdc83	-1.40226	0.0124142
ENSMUSG00000030651	Art2b	-3.07786	1.77286e-35
ENSMUSG00000030670	Cyp2r1	-1.50834	2.09671e-12
ENSMUSG00000030724	Cd19	-1.26932	1.12309e-07
ENSMUSG00000030761	Myo7a	-1.02646	1.83531e-36
ENSMUSG00000030774	Pak1	-1.13154	3.76895e-64
ENSMUSG00000030825	Hsd17b14	2.33276	4.71553e-79
ENSMUSG00000030866	Ern2	-1.95005	2.87695e-06
ENSMUSG00000030877	Mfsd13b	-1.10365	0.0495141
ENSMUSG00000030895	Hpx	1.17373	1.15979e-21
ENSMUSG00000030905	Crym	1.03457	9.60061e-18
ENSMUSG00000030968	Pdilt	3.92428	0.0432935
ENSMUSG00000031163	Glod5	1.37243	0.0462575
ENSMUSG00000031170	Slc38a5	-1.12317	2.42132e-20
ENSMUSG00000031257	Nox1	1.47903	1.08403e-07
ENSMUSG00000031284	Pak3	-1.09971	1.1406e-06
ENSMUSG00000031290	Lrch2	-1.10083	7.26627e-14
ENSMUSG00000031394	Opn1mw	4.18278	0.0200022
ENSMUSG00000031410	Nxf7	-1.74423	2.00008e-05
ENSMUSG00000031424	Kir3dl1	5.41729	1.5772e-06
ENSMUSG00000031445	Proz	-1.25351	2.30745e-05
ENSMUSG00000031489	Adrb3	-1.25329	0.000363568
ENSMUSG00000031538	Plat	1.70661	5.27186e-89
ENSMUSG00000031549	Ido2	2.4306	1.12916e-08
ENSMUSG00000031551	Ido1	1.03348	3.38164e-05
ENSMUSG00000031554	Adam5	-1.32843	1.24869e-07
ENSMUSG00000031595	Pdgfrl	1.7022	3.38396e-63
ENSMUSG00000031610	Scrg1	-1.46218	0.00331787
ENSMUSG00000031654	Cbln1	4.25695	1.46797e-10
ENSMUSG00000031665	Sall1	1.67147	3.87114e-19
ENSMUSG00000031736	Crnde	-1.1175	2.68984e-23
ENSMUSG00000031762	Mt2	1.24117	4.3058e-08
ENSMUSG00000031765	Mt1	1.35769	2.1843e-17
ENSMUSG00000031767	Nudt7	-1.11841	1.13935e-16
ENSMUSG00000031779	Ccl22	-1.63034	2.8837e-25
ENSMUSG00000031780	Ccl17	-2.03155	2.83163e-22
ENSMUSG00000031789	Cngb1	-1.66868	1.22045e-11
ENSMUSG00000031803	B3gnt3	-1.25463	1.94333e-76
ENSMUSG00000031860	Pbx4	-1.27589	7.36055e-13
ENSMUSG00000031861	Lpar2	-1.13041	9.58527e-42
ENSMUSG00000031872	Bean1	1.00485	5.41041e-07
ENSMUSG00000031937	Vstm5	-1.03633	3.34719e-07
ENSMUSG00000032017	Grik4	-1.20545	1.15949e-07
ENSMUSG00000032028	Nxpe2	-3.78599	6.33413e-75
ENSMUSG00000032056	Btg4	-1.39486	8.05726e-05
ENSMUSG00000032081	Apoc3	-5.17229	0.00057342
ENSMUSG00000032092	Mpzl2	1.0478	3.6508e-27
ENSMUSG00000032101	Ddx25	-1.56541	0.0176387
ENSMUSG00000032128	Robo3	1.36239	3.38227e-06
ENSMUSG00000032174	Icam5	1.03848	1.00452e-15
ENSMUSG00000032243	Itga11	-1.21828	5.89358e-12
ENSMUSG00000032259	Drd2	1.70975	0.000362478
ENSMUSG00000032271	Nnmt	-1.69684	8.73389e-30
ENSMUSG00000032291	Crabp1	-1.20151	0.0358709
ENSMUSG00000032315	Cyp1a1	-2.19812	0.000182806
ENSMUSG00000032343	Impg1	2.5781	8.17257e-06
ENSMUSG00000032346	Ooep	-2.08577	4.37278e-15
ENSMUSG00000032357	Tinag	-1.14773	1.41151e-08
ENSMUSG00000032360	Hcrtr2	-3.42876	0.00222416
ENSMUSG00000032373	Car12	1.28008	0.0346097
ENSMUSG00000032398	Snapc5	-1.49883	5.52055e-89
ENSMUSG00000032418	Me1	-1.00427	0.000174154
ENSMUSG00000032425	Zfp949	1.50622	1.07798e-134
ENSMUSG00000032484	Ngp	2.60834	3.82308e-11
ENSMUSG00000032494	Tdgf1	-1.54269	1.28235e-08
ENSMUSG00000032518	Rpsa	-1.02915	1.63727e-51
ENSMUSG00000032530	Lyzl4	-3.14408	0.000471682
ENSMUSG00000032549	Rab6b	-2.09351	7.05081e-123
ENSMUSG00000032564	Cpne4	4.78141	2.54724e-13
ENSMUSG00000032715	Trib3	1.02664	6.33791e-42
ENSMUSG00000032878	Ccdc85a	1.15489	5.78715e-28
ENSMUSG00000033024	Klra9	-4.75852	2.37773e-36
ENSMUSG00000033177	Tmprss7	1.50798	0.00113242
ENSMUSG00000033182	Kbtbd12	2.13321	3.36737e-06
ENSMUSG00000033196	Myh2	5.35496	0.000251839
ENSMUSG00000033342	Plppr5	-1.77601	0.00199626
ENSMUSG00000033368	Trim69	1.07397	3.53851e-05
ENSMUSG00000033488	Cryzl2	-1.59683	7.4202e-65
ENSMUSG00000033491	Prss35	-2.06185	5.80196e-24
ENSMUSG00000033498	Strc	-4.70266	1.06632e-06
ENSMUSG00000033579	Fa2h	1.13178	0.00263581
ENSMUSG00000033595	Lgi3	-1.27841	2.29303e-10
ENSMUSG00000033597	Caskin1	-1.38987	5.61013e-13
ENSMUSG00000033770	Clcnka	2.70281	9.93962e-05
ENSMUSG00000033777	Tlr13	1.03647	2.33587e-25
ENSMUSG00000033882	Rbm46	1.18647	4.86807e-11
ENSMUSG00000034035	Ccdc17	-1.64963	9.35219e-47
ENSMUSG00000034226	Rhov	1.28494	2.426e-16
ENSMUSG00000034310	Tmem132d	-1.14664	1.74776e-06
ENSMUSG00000034324	Tmem132c	-1.43301	3.53311e-30
ENSMUSG00000034353	Ramp1	-1.43609	9.52941e-75
ENSMUSG00000034387	Ssu2	-2.60134	0.000355022
ENSMUSG00000034438	Gbp8	2.259	2.36372e-38
ENSMUSG00000034472	Rasd2	-1.45136	2.13169e-10
ENSMUSG00000034674	Tdg	-1.13048	5.64983e-77
ENSMUSG00000034677	Gpr142	1.8151	0.00532873
ENSMUSG00000034681	Rnps1	-1.0235	1.14759e-135
ENSMUSG00000034783	Cd207	1.27917	0.00120042
ENSMUSG00000034785	Dio1	-1.46161	3.00144e-06
ENSMUSG00000034837	Gnat1	1.13326	0.00464665
ENSMUSG00000034990	Otoa	1.70753	0.00273597
ENSMUSG00000035033	Tbr1	1.33408	0.0117074
ENSMUSG00000035067	Xkr6	1.35744	1.10781e-40
ENSMUSG00000035078	Mtmr9	1.09319	3.27595e-65
ENSMUSG00000035105	Egln3	1.30764	0.010232
ENSMUSG00000035200	Chrnb4	-1.36784	0.00243734
ENSMUSG00000035228	Ccdc106	1.03188	0.00493541
ENSMUSG00000035238	Kcnk15	5.37999	3.97163e-06
ENSMUSG00000035299	Mid1	-1.13782	2.11598e-16
ENSMUSG00000035373	Ccl7	1.15879	4.67047e-12
ENSMUSG00000035385	Ccl2	1.16091	5.29106e-15
ENSMUSG00000035429	Ptprh	1.03393	0.00534959
ENSMUSG00000035431	Sstr1	1.23897	0.00734205
ENSMUSG00000035459	Stab2	5.84288	0
ENSMUSG00000035540	Gc	-3.58615	1.41958e-07
ENSMUSG00000035576	L3mbtl1	1.11303	0.0161767
ENSMUSG00000035580	Kcnh8	-2.64195	0.00981648
ENSMUSG00000035686	Thrsp	-1.98173	0.0358155
ENSMUSG00000035805	Mlc1	-1.13319	7.54979e-06
ENSMUSG00000035818	Plekhs1	1.98632	5.49053e-31
ENSMUSG00000035916	Ptprq	1.47955	3.08807e-16
ENSMUSG00000035930	Chst4	-3.05464	9.12182e-66
ENSMUSG00000035944	Ttc38	-1.27636	2.69388e-50
ENSMUSG00000035951	Ascl3	1.22758	6.07808e-11
ENSMUSG00000036095	Dgkb	-1.22941	2.83403e-11
ENSMUSG00000036117	Il5	-2.12129	0.000414194
ENSMUSG00000036185	Sapcd1	1.44932	1.11047e-09
ENSMUSG00000036192	Rorb	2.66922	2.63431e-05
ENSMUSG00000036211	H1f6	2.33102	0.00317636
ENSMUSG00000036231	Agr3	-1.05313	7.11443e-10
ENSMUSG00000036251	Trpm8	-4.13755	0.000501342
ENSMUSG00000036264	Fstl4	-1.2577	1.14167e-06
ENSMUSG00000036322	H2-Ea	12.8166	4.39983e-133
ENSMUSG00000036334	Igsf10	-1.03401	2.22909e-18
ENSMUSG00000036466	Megf11	-1.52217	1.43053e-08
ENSMUSG00000036557	Stpg4	1.91886	0.00320586
ENSMUSG00000036564	Ndrg4	-1.06021	9.73657e-09
ENSMUSG00000036574	Tex44	-4.0477	0.001115
ENSMUSG00000036578	Fxyd7	-1.02477	0.000635929
ENSMUSG00000036596	Cpz	-1.32525	5.21398e-14
ENSMUSG00000036853	Mcoln3	-3.40391	7.07286e-94
ENSMUSG00000036856	Wnt4	-1.09557	1.47874e-09
ENSMUSG00000036928	Stag3	-2.21628	9.30168e-11
ENSMUSG00000036964	Trim17	1.51761	3.58443e-22
ENSMUSG00000037034	Pax1	1.51455	0.00317476
ENSMUSG00000037035	Inhbb	1.23991	4.88224e-16
ENSMUSG00000037053	Azgp1	-3.0286	4.90691e-33
ENSMUSG00000037106	Fer1l6	-3.00791	7.60587e-11
ENSMUSG00000037145	Lypd8l	3.56342	4.67043e-48
ENSMUSG00000037161	Mgarp	2.84563	0.000299354
ENSMUSG00000037254	Itih2	1.48869	3.93488e-19
ENSMUSG00000037362	Ccn3	1.22401	1.08826e-70
ENSMUSG00000037379	Spon2	-1.02495	1.24476e-12
ENSMUSG00000037411	Serpine1	1.12006	2.84776e-08
ENSMUSG00000037437	Adam32	1.15543	0.00119862
ENSMUSG00000037482	Erv3	1.91919	0.0187867
ENSMUSG00000037578	Pkd2l1	2.86386	0.00019555
ENSMUSG00000037660	Gdf7	-1.53036	0.0149344
ENSMUSG00000037686	Aspg	1.85726	1.14637e-09
ENSMUSG00000037737	Actrt3	3.16637	0.0435837
ENSMUSG00000037754	Ppp1r16b	1.07999	4.18167e-28
ENSMUSG00000037849	Ifi206	-1.87169	3.16475e-56
ENSMUSG00000037974	Muc5ac	-1.56728	6.91811e-08
ENSMUSG00000037994	Slc9b2	-1.85091	2.42247e-09
ENSMUSG00000038022	Mindy4	1.28543	3.66354e-73
ENSMUSG00000038045	Sult6b1	3.13551	0.000156989
ENSMUSG00000038064	Cldn22	-2.60089	5.52101e-09
ENSMUSG00000038067	Csf3	1.25814	8.37924e-05
ENSMUSG00000038199	Iqca1l	2.44409	0.0493698
ENSMUSG00000038209	Itln1	3.21976	7.82812e-12
ENSMUSG00000038217	Tlcd2	1.53994	3.59955e-56
ENSMUSG00000038357	Camp	3.99556	2.16023e-14
ENSMUSG00000038390	Gpr162	1.16187	4.33774e-09
ENSMUSG00000038422	Hdhd3	1.11721	3.76451e-26
ENSMUSG00000038508	Gdf15	1.26778	6.71442e-32
ENSMUSG00000038580	Sct	1.02451	0.00035985
ENSMUSG00000038599	Capn8	-1.8397	3.53562e-07
ENSMUSG00000038607	Gng10	1.11818	0.0053407
ENSMUSG00000038751	Ptk6	1.3642	0.00010894
ENSMUSG00000038805	Six3	-3.62994	0.00534424
ENSMUSG00000038843	Gcnt1	-1.1925	2.51872e-41
ENSMUSG00000038917	3930402G23Rik	-1.04837	3.73562e-06
ENSMUSG00000039013	Siglecf	-1.40847	4.97446e-33
ENSMUSG00000039095	En2	2.58111	2.54987e-07
ENSMUSG00000039109	F13a1	1.13843	3.1708e-15
ENSMUSG00000039126	Prune2	1.02856	5.67682e-13
ENSMUSG00000039155	Cdh26	-2.40782	7.82021e-12
ENSMUSG00000039194	Rlbp1	-1.50425	0.00834391
ENSMUSG00000039313	Minar1	2.26009	0.0157666
ENSMUSG00000039323	Igfbp2	-2.12888	3.56249e-68
ENSMUSG00000039358	Drd5	3.51346	0.0488648
ENSMUSG00000039385	Cdh6	-1.82613	2.34399e-18
ENSMUSG00000039405	Prss23	1.32865	1.18829e-75
ENSMUSG00000039419	Cntnap2	5.52252	1.93286e-47
ENSMUSG00000039431	Mtmr7	-1.06589	5.38664e-17
ENSMUSG00000039452	Snx22	-1.22518	3.46081e-22
ENSMUSG00000039661	Dusp26	-1.36615	1.34986e-09
ENSMUSG00000039683	Sdk1	-1.19881	3.24154e-35
ENSMUSG00000039691	Tspan10	-3.61273	0.0307856
ENSMUSG00000039720	Got1l1	-2.6074	2.05568e-11
ENSMUSG00000039814	Xkr5	-1.35549	1.05436e-05
ENSMUSG00000039865	Slc44a3	-1.52578	7.61142e-44
ENSMUSG00000039883	Lrrc17	-1.75312	1.01768e-21
ENSMUSG00000039904	Gpr37	-1.4443	0.0207731
ENSMUSG00000040017	Saa4	-1.06633	3.69201e-07
ENSMUSG00000040037	Negr1	-1.86648	1.02425e-15
ENSMUSG00000040086	Tnni3k	-2.23498	9.51856e-12
ENSMUSG00000040113	Mettl11b	2.86974	0.00682917
ENSMUSG00000040138	Ndp	-1.90073	0.00557547
ENSMUSG00000040140	Tdrd6	1.13223	0.0447227
ENSMUSG00000040264	Gbp2b	4.25147	1.22637e-47
ENSMUSG00000040298	Btbd16	1.04569	1.74424e-08
ENSMUSG00000040310	Alx4	-1.5792	0.00082129
ENSMUSG00000040314	Ctsg	2.54358	0.00489602
ENSMUSG00000040405	Havcr1	1.78672	7.73441e-13
ENSMUSG00000040483	Xaf1	2.01003	1.49067e-189
ENSMUSG00000040495	Chrm4	-1.36152	0.0450848
ENSMUSG00000040543	Pitpnm3	-1.18458	3.625e-29
ENSMUSG00000040592	Cd79b	-1.09023	1.14415e-09
ENSMUSG00000040653	Ppp1r14c	-1.27488	3.72654e-10
ENSMUSG00000040660	Cyp2b9	3.19397	0.00167421
ENSMUSG00000040680	Kremen2	-1.26823	5.65055e-06
ENSMUSG00000040808	S100g	-1.37233	1.51905e-15
ENSMUSG00000040809	Chil3	-1.58364	5.445e-36
ENSMUSG00000040836	Gpr161	1.32349	5.98298e-96
ENSMUSG00000040860	Crocc	-1.01716	7.6359e-40
ENSMUSG00000040919	4930505A04Rik	-1.07727	0.00104286
ENSMUSG00000040950	Mgl2	-2.7288	1.07623e-100
ENSMUSG00000040969	Arhgef38	-1.00641	7.14024e-05
ENSMUSG00000040987	Mill2	1.14433	1.01368e-88
ENSMUSG00000041062	Mslnl	1.9005	0.000962412
ENSMUSG00000041193	Pla2g5	3.28677	1.80401e-22
ENSMUSG00000041248	Kcnj1	-2.36169	0.000895196
ENSMUSG00000041453	Rpl21	-1.05906	7.1502e-65
ENSMUSG00000041460	Cacna2d4	-1.61538	6.28951e-32
ENSMUSG00000041481	Serpina3g	2.02769	1.55323e-23
ENSMUSG00000041538	H2-Ob	-1.7431	2.70607e-26
ENSMUSG00000041544	Disp3	4.36062	1.35913e-05
ENSMUSG00000041681	Iapp	1.20901	0.0316829
ENSMUSG00000041722	Khdc1c	-3.07511	0.00185091
ENSMUSG00000041735	AAdacl4fm3	6.41697	3.99196e-10
ENSMUSG00000041737	Tmem45b	-5.02635	9.45106e-11
ENSMUSG00000041750	Cd1d2	2.93001	2.46476e-24
ENSMUSG00000041773	Enc1	1.14779	4.70198e-38
ENSMUSG00000042179	Pnliprp1	1.5739	0.000319206
ENSMUSG00000042200	Cdrt4	-1.36252	0.0451479
ENSMUSG00000042246	Tmc7	1.05684	9.96932e-16
ENSMUSG00000042254	Cilp	-1.13331	1.17239e-05
ENSMUSG00000042401	Crtac1	-1.68491	0.00278483
ENSMUSG00000042459	Bpifa2	-4.60008	2.71906e-14
ENSMUSG00000042474	Fcmr	-1.2725	1.90399e-14
ENSMUSG00000042604	Kcna4	1.77193	0.0056889
ENSMUSG00000042631	Xkr7	-2.8033	0.0281023
ENSMUSG00000042638	Gucy2c	-3.92806	9.90356e-22
ENSMUSG00000042641	Rgsl1	-1.51714	0.00295093
ENSMUSG00000042684	Npl	2.22606	3.16467e-128
ENSMUSG00000042750	Bex2	-1.64531	1.48161e-12
ENSMUSG00000042761	Mrap2	9.39813	2.85718e-36
ENSMUSG00000042770	Hebp1	1.34229	2.57131e-126
ENSMUSG00000042793	Lgr6	-1.03658	2.92641e-09
ENSMUSG00000042797	Aqp11	-1.31719	3.26066e-12
ENSMUSG00000042845	Wfdc12	1.82446	1.38398e-05
ENSMUSG00000043168	4930426D05Rik	-1.18109	0.000327039
ENSMUSG00000043192	Gpi-ps	4.75089	2.34876e-213
ENSMUSG00000043419	Rnf227	1.04041	6.07798e-08
ENSMUSG00000043424	Eif3j2	4.79066	0
ENSMUSG00000043456	Zfp536	1.04003	2.53189e-06
ENSMUSG00000043460	Elfn2	-2.03978	0.00415647
ENSMUSG00000043557	Mdga1	-1.39984	5.2981e-35
ENSMUSG00000043613	Mmp3	-1.15283	7.70772e-30
ENSMUSG00000043664	Tmem221	-1.4054	7.22919e-34
ENSMUSG00000043705	Capn13	-1.04661	0.00282206
ENSMUSG00000043719	Col6a6	1.01076	0.00270026
ENSMUSG00000043747	1520401A03Rik	-3.46746	0.00435018
ENSMUSG00000043760	Pkhd1	1.10051	6.58017e-05
ENSMUSG00000043873	Chil5	3.11189	1.00802e-17
ENSMUSG00000043999	Gpr75	1.74132	1.32194e-05
ENSMUSG00000044083	Efcab8	1.26233	0.000438407
ENSMUSG00000044176	Spink10	1.36566	0.000967821
ENSMUSG00000044229	Nxpe4	-4.2595	1.03873e-202
ENSMUSG00000044285	Ubb-ps	2.12206	3.80845e-140
ENSMUSG00000044288	Cnr1	-1.02706	4.65349e-08
ENSMUSG00000044309	Apol7c	-1.12732	0.000987411
ENSMUSG00000044424	Gm9493	-1.209	0.000494981
ENSMUSG00000044453	Ffar1	-4.11647	9.88567e-27
ENSMUSG00000044485	Klk1b11	-3.66038	0.00708161
ENSMUSG00000044522	A730020M07Rik	1.0147	6.14601e-05
ENSMUSG00000044528	Tram1l1	-1.21688	2.15763e-06
ENSMUSG00000044534	Ackr2	1.00695	9.35444e-35
ENSMUSG00000044573	Acp1	-1.20198	1.72713e-113
ENSMUSG00000044647	Csrnp3	1.88976	0.00256006
ENSMUSG00000044716	Dok7	1.19015	3.04236e-12
ENSMUSG00000044726	Erich5	-1.33104	0.00260747
ENSMUSG00000044783	A730008H23Rik	-1.09693	2.80122e-77
ENSMUSG00000044860	Gm1123	1.22253	0.0259145
ENSMUSG00000044903	Psg22	-5.5425	4.92379e-05
ENSMUSG00000045008	9030612E09Rik	-1.62499	0.00897217
ENSMUSG00000045027	Prss22	2.74553	8.33457e-58
ENSMUSG00000045034	Ankrd34b	-2.724	0.000203822
ENSMUSG00000045055	Rpsa-ps2	-1.45013	0.0136522
ENSMUSG00000045102	Poln	-1.19338	1.66212e-05
ENSMUSG00000045106	Ccdc73	-4.01741	7.48488e-08
ENSMUSG00000045215	Asxl3	-1.62047	3.76167e-07
ENSMUSG00000045318	Adra2c	-1.75048	0.0153142
ENSMUSG00000045381	Olfr433	2.63858	4.53041e-29
ENSMUSG00000045392	Olfr1033	-3.69038	2.13119e-66
ENSMUSG00000045514	Olfr460	2.28937	0.00115699
ENSMUSG00000045515	Pou3f3	-1.35604	0.00882243
ENSMUSG00000045589	Frrs1l	2.34479	3.92265e-07
ENSMUSG00000045591	Olig3	-1.00254	0.0140085
ENSMUSG00000045594	Glb1	-1.26829	1.00897e-101
ENSMUSG00000045608	Dbx2	3.92305	0.00547372
ENSMUSG00000045868	Gvin1	-5.62338	3.34924e-182
ENSMUSG00000045915	Ccdc42	2.12852	2.27475e-63
ENSMUSG00000045932	Ifit2	1.03976	2.6596e-39
ENSMUSG00000046101	Mcmdc2	-1.56161	0.0138227
ENSMUSG00000046178	Nxph1	-1.38526	0.00180744
ENSMUSG00000046182	Gsg1l	-1.07572	1.13911e-05
ENSMUSG00000046196	Ttc39d	-1.33475	0.00284661
ENSMUSG00000046204	Pnma2	-1.72599	0.00359193
ENSMUSG00000046295	Ankle1	-1.28199	1.2519e-12
ENSMUSG00000046337	Fam178b	-1.02045	1.44969e-10
ENSMUSG00000046491	C1qtnf2	-1.10735	1.28977e-27
ENSMUSG00000046561	Arsj	1.54118	7.30845e-45
ENSMUSG00000046610	Oacyl	1.29246	3.21376e-09
ENSMUSG00000046618	Olfml2a	-1.55784	4.72918e-47
ENSMUSG00000046634	Pkd1l1	1.4539	0.0214127
ENSMUSG00000046721	Rpl14-ps1	2.28187	9.32999e-71
ENSMUSG00000046748	Tmem45a2	3.80179	0.00160415
ENSMUSG00000046804	Phgr1	-3.70266	1.37358e-11
ENSMUSG00000046808	Atp10d	1.40217	1.47398e-170
ENSMUSG00000046814	Gchfr	1.3338	1.65523e-09
ENSMUSG00000046828	Mettl21e	2.60017	9.30154e-24
ENSMUSG00000046834	Krt1	1.3455	0.00372763
ENSMUSG00000046844	Vat1l	-1.0741	0.0477409
ENSMUSG00000047048	Olfr432	6.45619	2.79953e-10
ENSMUSG00000047104	Pbp2	-3.82758	2.5218e-06
ENSMUSG00000047129	1700113H08Rik	-3.51787	0.0106918
ENSMUSG00000047146	Tet1	-1.01898	2.27257e-08
ENSMUSG00000047161	Chst9	4.87159	1.64168e-05
ENSMUSG00000047197	Gjd3	2.16714	4.62197e-15
ENSMUSG00000047222	Rnase2a	4.75148	6.03597e-15
ENSMUSG00000047228	A2ml1	-1.62078	2.50212e-11
ENSMUSG00000047246	H2bc6	1.17417	3.54243e-16
ENSMUSG00000047379	B4gat1	-2.04059	1.7853e-07
ENSMUSG00000047420	Fam180a	-1.21205	1.86493e-07
ENSMUSG00000047511	Olfr1396	2.63438	0.0212353
ENSMUSG00000047606	Ankrd34c	2.63012	0.00351863
ENSMUSG00000047676	Rpsa-ps10	6.21227	0
ENSMUSG00000047728	Ly6g2	1.38068	0.0107627
ENSMUSG00000047730	Fcgbp	-1.02586	0.0080482
ENSMUSG00000047797	Gjb1	-2.13092	1.09584e-19
ENSMUSG00000047844	Bex4	-1.37205	5.01935e-15
ENSMUSG00000047953	Gp5	1.02505	1.30397e-08
ENSMUSG00000047976	Kcna1	-1.10841	0.00416879
ENSMUSG00000048004	Tmem196	-1.3466	0.00479794
ENSMUSG00000048108	Tmem72	4.96753	0.00396881
ENSMUSG00000048349	Pou4f1	2.68629	4.24918e-23
ENSMUSG00000048355	Arxes1	1.1994	7.72624e-06
ENSMUSG00000048373	Fgfbp1	1.29764	4.78959e-20
ENSMUSG00000048388	Fam171b	-1.16853	3.39066e-10
ENSMUSG00000048534	Jaml	1.39255	1.21253e-51
ENSMUSG00000048572	Tmem252	1.55956	7.71465e-08
ENSMUSG00000048647	Exd1	1.29998	2.7583e-13
ENSMUSG00000048655	Ccdc169	1.39944	0.0030035
ENSMUSG00000048758	Rpl29	-2.62409	0
ENSMUSG00000048806	Ifnb1	1.80618	8.87599e-18
ENSMUSG00000048814	Lonrf2	-1.24376	0.00157451
ENSMUSG00000048834	Vstm2a	-1.13482	4.97694e-05
ENSMUSG00000048856	Slc25a47	-1.13912	1.4547e-20
ENSMUSG00000048938	Nr1h5	1.12323	8.06177e-06
ENSMUSG00000048949	Gm6206	2.03777	4.96871e-39
ENSMUSG00000049001	Ndnf	-1.06267	2.9672e-32
ENSMUSG00000049036	Tmem121	1.29748	0.000606961
ENSMUSG00000049122	Frmd3	-1.59666	1.58035e-05
ENSMUSG00000049148	Plcxd3	-1.49814	3.66922e-06
ENSMUSG00000049353	Rd3	-2.62906	5.24974e-58
ENSMUSG00000049539	H1f1	1.67923	0.00141201
ENSMUSG00000049608	Gpr55	-1.65046	6.23769e-15
ENSMUSG00000049641	Vgll2	4.75149	0.0256797
ENSMUSG00000049670	Morn4	1.09536	2.9544e-44
ENSMUSG00000049685	Cyp2g1	2.91689	0.0415929
ENSMUSG00000049719	Prss46	1.48043	0.0013042
ENSMUSG00000049804	Armcx4	1.19784	3.9405e-24
ENSMUSG00000049897	Stkld1	-1.17418	0.0155582
ENSMUSG00000049946	BC030500	-2.33762	1.12588e-18
ENSMUSG00000050010	Shisa3	-1.28503	5.76777e-09
ENSMUSG00000050097	Ces2b	-2.2325	7.10292e-16
ENSMUSG00000050164	Mchr1	1.46251	4.48477e-06
ENSMUSG00000050395	Tnfsf15	1.19969	3.21934e-44
ENSMUSG00000050397	Foxl2	4.08917	0.0100081
ENSMUSG00000050423	Ppp1r3g	1.83045	0.020913
ENSMUSG00000050425	Mrgprb2	-2.8524	0.035182
ENSMUSG00000050505	Pcdh20	-2.2805	1.6368e-08
ENSMUSG00000050545	Fam228b	-1.11175	0.000846257
ENSMUSG00000050578	Mmp13	1.14911	3.02736e-10
ENSMUSG00000050587	Lrrc4c	-1.04271	6.07696e-08
ENSMUSG00000050640	Tmem150c	-1.48535	2.86279e-37
ENSMUSG00000050700	Emilin3	1.96385	0.021345
ENSMUSG00000050765	Gm5084	-2.11838	1.24992e-08
ENSMUSG00000050824	Sstr5	2.83126	0.0294062
ENSMUSG00000050830	Vwc2	-1.77709	8.28497e-12
ENSMUSG00000050896	Rtn4rl2	1.2535	8.05077e-21
ENSMUSG00000051048	P4ha3	1.05645	3.77465e-18
ENSMUSG00000051177	Plcb1	-1.03714	1.27404e-10
ENSMUSG00000051251	Nhlh1	2.14825	6.92151e-07
ENSMUSG00000051279	Gdf6	2.10006	9.50376e-09
ENSMUSG00000051498	Tlr6	1.34003	8.04606e-66
ENSMUSG00000051504	Siglech	1.99421	5.37535e-15
ENSMUSG00000051528	Olfr424	4.4087	0.0113251
ENSMUSG00000051663	Pcdhb1	2.56845	6.25586e-06
ENSMUSG00000051726	Kcnf1	-1.02243	0.00061775
ENSMUSG00000051748	Wfdc21	-2.9016	2.91837e-36
ENSMUSG00000051804	Adam6b	1.83759	2.18767e-05
ENSMUSG00000051839	Gypa	-1.64909	0.000225422
ENSMUSG00000051920	Rspo2	-2.87086	3.07784e-10
ENSMUSG00000051951	Xkr4	-2.03475	5.03903e-09
ENSMUSG00000051985	Igfn1	2.01972	0.0111801
ENSMUSG00000052270	Fpr2	1.32666	3.40946e-48
ENSMUSG00000052407	Ccdc171	-1.24609	5.45237e-41
ENSMUSG00000052435	Cebpe	1.41832	2.43844e-09
ENSMUSG00000052477	C130026I21Rik	1.31318	6.26408e-08
ENSMUSG00000052482	Gm8174	1.79246	0.000164604
ENSMUSG00000052525	Spdya	-1.96586	0.000785708
ENSMUSG00000052565	H1f3	1.83411	6.83511e-16
ENSMUSG00000052605	Isoc2b	-1.12743	1.66062e-16
ENSMUSG00000052688	Rab7b	-1.02956	1.77834e-30
ENSMUSG00000052736	Klrc2	-1.35243	1.17484e-15
ENSMUSG00000052819	Best2	1.35977	0.0362014
ENSMUSG00000052912	Smarca5-ps	1.18045	0.0365149
ENSMUSG00000053024	Cntn2	-1.44571	0.0114455
ENSMUSG00000053025	Sv2b	1.6479	6.8168e-05
ENSMUSG00000053054	Adh6a	-4.48564	0.00228876
ENSMUSG00000053093	Myh7	1.28215	1.4851e-12
ENSMUSG00000053199	Arhgap20	-1.43164	2.10143e-21
ENSMUSG00000053216	Btn2a2	1.63525	0.0426793
ENSMUSG00000053268	Dspp	1.55649	0.0168236
ENSMUSG00000053461	Hhipl2	1.19173	0.00422174
ENSMUSG00000053475	Tnfaip6	-1.35261	8.12281e-13
ENSMUSG00000053528	A530021J07Rik	-4.62414	8.68547e-05
ENSMUSG00000053797	Krt16	2.43987	2.77903e-37
ENSMUSG00000053825	Ppfia2	1.04713	6.78675e-06
ENSMUSG00000053835	H2-T24	1.67593	9.44566e-149
ENSMUSG00000053985	Zfp14	-1.28025	3.81317e-31
ENSMUSG00000054128	H2-T3	9.70984	3.90036e-29
ENSMUSG00000054136	Adm2	1.42792	4.29516e-05
ENSMUSG00000054342	Kcnn4	-1.39361	1.08632e-35
ENSMUSG00000054409	Tmem74	-3.17377	1.69329e-06
ENSMUSG00000054514	Atad3aos	-1.06941	0.00092479
ENSMUSG00000054679	Srsf12	-1.28709	0.0139278
ENSMUSG00000054910	4931415C17Rik	-1.13028	0.0039767
ENSMUSG00000054966	Lmntd1	-1.51811	3.40426e-24
ENSMUSG00000054988	Agtr1b	-1.80388	1.71424e-05
ENSMUSG00000055110	A630012P03Rik	1.36935	2.03516e-15
ENSMUSG00000055137	Sugct	-1.07151	3.47769e-07
ENSMUSG00000055177	Cstl1	2.70975	0.0399512
ENSMUSG00000055341	Zfp457	1.25829	2.13877e-07
ENSMUSG00000055368	Slc6a2	-1.03351	2.46331e-17
ENSMUSG00000055373	Fut9	-2.53779	8.39114e-07
ENSMUSG00000055403	4933427D06Rik	3.17891	0.00696673
ENSMUSG00000055415	Atp10b	-3.10686	1.45895e-17
ENSMUSG00000055421	Pcdh9	-2.04113	1.65729e-07
ENSMUSG00000055471	Alk	1.99434	0.0384791
ENSMUSG00000055560	Zfp459	-1.06996	1.93388e-06
ENSMUSG00000055567	Unc80	-2.39196	1.9912e-15
ENSMUSG00000055609	Hba-x	4.93271	0.00038246
ENSMUSG00000055826	Tescl	2.60039	2.7962e-09
ENSMUSG00000055833	1700034H15Rik	1.02132	1.53054e-08
ENSMUSG00000055917	Zfp277	-1.15798	1.3768e-95
ENSMUSG00000055937	Krt28	1.69087	2.32992e-05
ENSMUSG00000055978	Fut2	-1.4885	1.46348e-09
ENSMUSG00000056025	Clca3a1	1.72898	1.92643e-20
ENSMUSG00000056144	Trim34a	-1.5912	1.71234e-150
ENSMUSG00000056222	Spock1	1.37682	0.0155493
ENSMUSG00000056300	Zfp981	3.08296	1.06484e-09
ENSMUSG00000056367	Actr3b	1.16309	5.99332e-10
ENSMUSG00000056383	AI987944	-1.01893	2.21107e-65
ENSMUSG00000056487	Mettl7a2	-2.18301	0.0386633
ENSMUSG00000056553	Ptprn2	-1.01629	5.45901e-06
ENSMUSG00000056596	Trnp1	-1.25068	3.73625e-20
ENSMUSG00000056671	Prelid2	1.27095	1.36574e-22
ENSMUSG00000056849	Gm16415	3.68057	0.00304174
ENSMUSG00000056978	Hamp2	6.50639	4.12507e-60
ENSMUSG00000056987	Garin2	1.35791	0.0107627
ENSMUSG00000057092	Fxyd3	-1.40528	1.19715e-17
ENSMUSG00000057182	Scn3a	-1.311	2.69587e-28
ENSMUSG00000057228	Aadat	3.33503	0.0442757
ENSMUSG00000057246	BC051142	-2.0824	1.7532e-11
ENSMUSG00000057457	Phex	-1.53601	1.02466e-16
ENSMUSG00000057534	Elobl	6.11333	8.30831e-10
ENSMUSG00000057606	Colq	-1.18404	6.74179e-15
ENSMUSG00000057697	Vmn1r53	3.98557	0.000517313
ENSMUSG00000057836	Xlr3a	-1.8884	0.0215801
ENSMUSG00000057897	Camk2b	1.34429	3.23859e-14
ENSMUSG00000058046	4933430I17Rik	1.07625	1.02775e-05
ENSMUSG00000058153	Sez6l	-1.52897	0.0102665
ENSMUSG00000058174	Gm5148	-5.63205	2.92486e-24
ENSMUSG00000058186	Zfp980	2.48353	0.017824
ENSMUSG00000058207	Serpina3k	2.31258	0.0266962
ENSMUSG00000058246	Gm10037	-1.5057	7.93761e-09
ENSMUSG00000058252	Tcp11x2	2.04225	0.0233288
ENSMUSG00000058260	Serpina9	-3.18851	1.14716e-24
ENSMUSG00000058287	Gm12253	3.55155	3.61852e-43
ENSMUSG00000058427	Cxcl2	1.16662	0.000355022
ENSMUSG00000058488	Kl	1.52177	2.1843e-17
ENSMUSG00000058589	Anks1b	-2.3344	2.66281e-08
ENSMUSG00000058620	Adra2b	1.17083	0.0497065
ENSMUSG00000058656	Samd12	-1.00809	1.48697e-16
ENSMUSG00000058728	Cd300c	1.95063	4.36908e-15
ENSMUSG00000058740	Kcnt1	2.39844	1.11553e-06
ENSMUSG00000058743	Kcnj14	2.76589	4.90273e-16
ENSMUSG00000059040	Eno1b	7.93796	1.94094e-199
ENSMUSG00000059128	Ifnl2	1.20245	1.06174e-07
ENSMUSG00000059463	Spag11b	-6.39651	2.87992e-10
ENSMUSG00000059606	Rnase2b	-3.27578	0.000603551
ENSMUSG00000059623	Olfr39	3.15386	0.0473085
ENSMUSG00000059631	1500035N22Rik	1.11008	0.0328907
ENSMUSG00000059816	Shisal2a	-1.5369	0.000363975
ENSMUSG00000060044	Tmem26	1.79553	9.69259e-38
ENSMUSG00000060093	H4c1	1.38174	0.0111652
ENSMUSG00000060183	Cxcl11	4.01708	9.52362e-88
ENSMUSG00000060227	Golm2	-1.63121	1.03598e-62
ENSMUSG00000060268	Armh1	-3.1973	1.41921e-53
ENSMUSG00000060311	Mucl1	-2.60351	0.0351118
ENSMUSG00000060402	Chst8	1.96589	1.71316e-51
ENSMUSG00000060441	Trim5	-5.34044	1.17935e-215
ENSMUSG00000060461	Dppa5a	-4.63451	1.97817e-05
ENSMUSG00000060470	Adgrg3	1.02789	4.46777e-37
ENSMUSG00000060519	Tor3a	1.26009	1.78084e-126
ENSMUSG00000060566	Rpl21-ps3	3.14457	0.0333488
ENSMUSG00000060572	Mfap2	-1.31349	1.92677e-32
ENSMUSG00000060613	Cyp2c70	-3.9392	0.0107627
ENSMUSG00000060747	Ifnl3	1.39353	7.21889e-13
ENSMUSG00000060787	Olfr464	6.80347	7.43483e-12
ENSMUSG00000060924	Csmd1	1.09077	9.58876e-08
ENSMUSG00000060985	Tdrd5	1.88936	4.15084e-31
ENSMUSG00000061039	Olfr920	-1.33991	3.97192e-12
ENSMUSG00000061080	Lsamp	1.31498	0.000516273
ENSMUSG00000061167	Rpl15-ps3	1.67465	4.16213e-05
ENSMUSG00000061171	Slc38a11	-1.81599	5.12471e-09
ENSMUSG00000061242	Gm9104	-3.6637	9.36993e-06
ENSMUSG00000061356	Nuggc	-2.12675	0.00078154
ENSMUSG00000061531	Tmem236	1.62011	0.000251839
ENSMUSG00000061577	Adgrg5	1.71464	4.81396e-40
ENSMUSG00000061578	Ksr2	-1.87257	3.22819e-07
ENSMUSG00000061684	Rpl21-ps8	-3.1752	0.000631705
ENSMUSG00000061769	Klra6	-6.90591	2.64469e-11
ENSMUSG00000061815	Rufy4	3.47328	8.23143e-134
ENSMUSG00000061825	Ces2c	1.22791	1.91791e-05
ENSMUSG00000061852	Gm53056	2.05216	3.10681e-07
ENSMUSG00000061878	Sphk1	1.10307	1.30769e-26
ENSMUSG00000061988	Rpl10a-ps2	1.94334	0.00937496
ENSMUSG00000062093	Gm5088	1.29886	3.71383e-08
ENSMUSG00000062148	Ear6	-2.50617	3.6275e-08
ENSMUSG00000062245	Olfr170	1.16953	0.0485178
ENSMUSG00000062310	Glrp1	-5.8478	6.98377e-10
ENSMUSG00000062380	Tubb3	-2.24479	1.45597e-13
ENSMUSG00000062382	Ftl1-ps2	1.9334	1.18719e-83
ENSMUSG00000062393	Dgkk	1.64038	0.0103991
ENSMUSG00000062432	Cyp26c1	1.81797	0.000370542
ENSMUSG00000062524	Ncr1	1.28509	6.19493e-26
ENSMUSG00000062591	Tubb4a	-2.17072	1.02357e-88
ENSMUSG00000062611	Rps3a2	3.44413	2.52437e-44
ENSMUSG00000062778	Chia1	-1.07852	1.35301e-06
ENSMUSG00000062785	Kcnc3	-1.0134	1.6988e-12
ENSMUSG00000062822	4833420G17Rik	-1.04154	8.53655e-74
ENSMUSG00000063129	Aldoart2	3.73306	0.024159
ENSMUSG00000063171	Rps4l	-1.29992	1.67896e-22
ENSMUSG00000063177	Klk1b27	-2.6793	0.001703
ENSMUSG00000063232	Serpina11	-2.42254	0.0132415
ENSMUSG00000063253	Scoc	-1.3641	3.05632e-90
ENSMUSG00000063260	Syt10	-1.17032	2.90619e-06
ENSMUSG00000063320	1190007I07Rik	-1.02384	1.91048e-17
ENSMUSG00000063447	Ube2d2b	-2.20292	0.0180909
ENSMUSG00000063594	Gng8	-1.21235	5.31451e-10
ENSMUSG00000063600	Egfem1	1.84911	3.05443e-20
ENSMUSG00000063626	Unc5d	-1.03539	0.0116119
ENSMUSG00000063632	Sox11	-3.11473	3.88872e-58
ENSMUSG00000063696	Gm8730	7.81995	0
ENSMUSG00000063730	Hsd3b2	4.57499	1.99438e-41
ENSMUSG00000063767	S100a7a	1.1492	0.0359439
ENSMUSG00000063779	Chil4	-2.33601	0.0379145
ENSMUSG00000063796	Slc22a8	4.05574	0.000448414
ENSMUSG00000063953	Amd2	3.71778	3.6332e-43
ENSMUSG00000064016	Gm648	2.14155	0.0406795
ENSMUSG00000064036	Mro	5.17066	4.14884e-06
ENSMUSG00000064179	Tnnt1	2.19009	1.83173e-64
ENSMUSG00000064246	Chil1	-1.91356	2.80177e-24
ENSMUSG00000064294	Aox3	-2.35071	7.61229e-30
ENSMUSG00000064310	Zpld1	1.35029	0.0480253
ENSMUSG00000064330	Pde6h	-1.51607	0.000271948
ENSMUSG00000064360	ND3	-3.08204	6.47379e-26
ENSMUSG00000064380	Gm26448	1.44936	0.000435622
ENSMUSG00000064443	Gm26226	-3.62032	0.0184772
ENSMUSG00000064722	Gm25857	2.29588	0.0420655
ENSMUSG00000064778	Snord59a	1.68498	0.0358907
ENSMUSG00000064917	Gm22574	-1.65071	0.00534966
ENSMUSG00000064925	Snora62	2.0577	0.0202951
ENSMUSG00000064984	Snord73a	-1.60328	0.0247288
ENSMUSG00000065947	ND4L	-1.30024	0.00105104
ENSMUSG00000066009	Zfp987	-3.77591	0.0042287
ENSMUSG00000066027	Pramel51	4.64178	0.00029781
ENSMUSG00000066108	Muc5b	-1.48742	4.60894e-08
ENSMUSG00000066258	Trim12a	-12.0622	1.02107e-104
ENSMUSG00000066366	Serpina1a	6.47398	1.52741e-20
ENSMUSG00000066382	Iqcf5	3.82991	0.00316479
ENSMUSG00000066407	Gm10263	1.64285	0.0360234
ENSMUSG00000066607	Insyn1	-1.59619	1.80711e-26
ENSMUSG00000066677	Ifi208	-1.31384	1.33859e-52
ENSMUSG00000066704	Cyp2b19	3.52958	0.00303816
ENSMUSG00000066721	Zfp575	-1.13959	0.00854086
ENSMUSG00000066896	Olfr18	3.97333	0.00094074
ENSMUSG00000067001	Serpinb7	2.03571	0.0264864
ENSMUSG00000067049	Unc93a	1.02298	0.00585593
ENSMUSG00000067058	Rps15a-ps5	3.37564	7.87271e-32
ENSMUSG00000067203	H2-K2	1.83718	3.25378e-66
ENSMUSG00000067206	Lrrc66	2.312	1.10799e-09
ENSMUSG00000067220	Cnga1	1.5807	4.73173e-09
ENSMUSG00000067235	H2-Q10	2.49442	1.63614e-11
ENSMUSG00000067276	Capn6	-1.69174	1.34672e-21
ENSMUSG00000067341	H2-Eb2	-2.33803	8.59439e-33
ENSMUSG00000067547	Gm7666	3.10798	2.88596e-127
ENSMUSG00000067571	Ms4a15	1.17861	0.00303909
ENSMUSG00000067591	Klra3	2.11499	4.96332e-57
ENSMUSG00000067610	Klri1	2.52322	2.52653e-50
ENSMUSG00000067614	Krt86	1.35054	0.00156961
ENSMUSG00000067704	Wfdc13	-2.08941	1.71835e-14
ENSMUSG00000067750	Khdc1a	-6.72585	4.85287e-11
ENSMUSG00000067916	Zfp991	-1.96838	7.07398e-36
ENSMUSG00000067919	Rex2	5.39465	5.15147e-07
ENSMUSG00000068099	Smim45	2.34659	0.000331199
ENSMUSG00000068196	Col8a1	1.28807	2.74858e-20
ENSMUSG00000068252	Apol7b	-1.46689	0.0387314
ENSMUSG00000068299	Nat8f4	-1.38478	9.42913e-24
ENSMUSG00000068407	Rnase12	-3.35222	0.015571
ENSMUSG00000068417	Pnp2	-1.95278	9.47001e-52
ENSMUSG00000068452	Duox2	1.07197	2.75083e-08
ENSMUSG00000068606	Gm4841	1.80901	1.40104e-18
ENSMUSG00000068614	Actc1	-1.20329	4.21267e-16
ENSMUSG00000068794	Col28a1	-1.40709	1.04964e-07
ENSMUSG00000068877	Selenbp2	3.79294	1.88837e-13
ENSMUSG00000068962	Zfp114	-1.3181	0.0124582
ENSMUSG00000069041	Slc25a31	1.59683	0.0026611
ENSMUSG00000069117	Rps18-ps6	11.7133	6.15179e-57
ENSMUSG00000069170	Adgrv1	1.02241	5.04755e-11
ENSMUSG00000069270	H2ac6	1.27789	2.03328e-09
ENSMUSG00000069302	H2ac12	2.2089	0.0223752
ENSMUSG00000069310	H3c3	1.5113	0.00298546
ENSMUSG00000069601	Ank3	-1.11754	1.0633e-07
ENSMUSG00000069721	Krtap3-2	5.39974	0.0133523
ENSMUSG00000069755	3110053B16Rik	-6.94273	1.01134e-63
ENSMUSG00000069793	Slfn9	1.12792	1.06828e-27
ENSMUSG00000069806	Cacng7	-1.14659	6.25222e-20
ENSMUSG00000069835	Sat2	-1.60769	2.70067e-25
ENSMUSG00000069917	Hba-a2	-8.67868	1.229e-91
ENSMUSG00000069996	Gm41341	2.90688	0.0163625
ENSMUSG00000070287	Slc35g2	-1.46456	2.81466e-51
ENSMUSG00000070291	Ddx43	1.32001	7.53583e-09
ENSMUSG00000070369	Itgad	-1.00185	0.00154353
ENSMUSG00000070390	Nlrp1b	-1.20041	2.87118e-16
ENSMUSG00000070423	Olfr558	-1.4685	0.00679332
ENSMUSG00000070501	Ifi214	1.88348	6.88403e-42
ENSMUSG00000070504	Fcrl6	2.24017	0.0182955
ENSMUSG00000070529	Wfdc10	-1.1239	0.0179301
ENSMUSG00000070533	Wfdc8	-4.09571	1.31475e-22
ENSMUSG00000070564	Ntn5	-1.75414	2.19349e-08
ENSMUSG00000070644	Etnk2	1.55592	6.20819e-09
ENSMUSG00000070645	Ren1	3.45214	0.000770225
ENSMUSG00000070683	Lactbl1	-3.73294	0.0314525
ENSMUSG00000070713	Hmgn2-ps	1.06689	6.81618e-26
ENSMUSG00000070732	Rbm44	-2.5286	7.45067e-06
ENSMUSG00000070798	Psg25	2.66063	3.17607e-05
ENSMUSG00000070868	Skint3	-9.63492	3.34477e-24
ENSMUSG00000070880	Gad1	-1.24144	0.00177495
ENSMUSG00000070904	Ifna4	1.63671	0.00292217
ENSMUSG00000070985	Acnat1	-1.91777	2.23759e-05
ENSMUSG00000071113	Mboat4	2.56126	0.000730483
ENSMUSG00000071177	Serpina1d	4.12638	4.17422e-13
ENSMUSG00000071178	Serpina1b	8.14164	2.25462e-28
ENSMUSG00000071262	Zfp957	4.59304	0.000398404
ENSMUSG00000071311	Gpr31b	1.95954	2.24348e-24
ENSMUSG00000071342	Lsmem1	1.61229	1.50159e-09
ENSMUSG00000071361	Mcpt9	5.43806	6.76356e-07
ENSMUSG00000071470	Ccnb1ip1	6.49941	1.82692e-10
ENSMUSG00000071478	H2ac7	1.2493	0.0112892
ENSMUSG00000071489	Ptgdr	2.11691	0.00629047
ENSMUSG00000071552	Tigit	1.0101	7.73552e-10
ENSMUSG00000071561	Cstdc5	2.67113	0.00054859
ENSMUSG00000071562	Stfa1	1.75744	4.78805e-06
ENSMUSG00000071890	Mroh9	2.60335	0.000817204
ENSMUSG00000072109	A530040E14Rik	1.57218	3.79791e-18
ENSMUSG00000072115	Ang	-1.42526	7.21244e-65
ENSMUSG00000072324	Gm8420	6.48242	5.99709e-10
ENSMUSG00000072492	Gm10364	3.42965	1.66069e-10
ENSMUSG00000072494	Ppp1r3e	-2.34709	1.97261e-108
ENSMUSG00000072553	Gm525	1.35762	0.00315024
ENSMUSG00000072589	Gm10371	-1.51968	0.000609983
ENSMUSG00000072621	Slfn10-ps	1.86032	8.23004e-39
ENSMUSG00000072625	Gdf2	-1.06786	2.90465e-08
ENSMUSG00000072653	Zfp783	-1.06289	8.78503e-12
ENSMUSG00000072694	1500011B03Rik	1.6855	1.26096e-121
ENSMUSG00000072718	Klra10	-2.64706	1.32691e-05
ENSMUSG00000072721	Klra14-ps	-8.73048	2.91659e-19
ENSMUSG00000072844	G530011O06Rik	-4.98698	1.93785e-80
ENSMUSG00000072849	Serpina1e	4.39157	2.71936e-09
ENSMUSG00000073051	Gm14812	-2.39278	0.0148677
ENSMUSG00000073158	9030624G23Rik	-1.38192	9.05576e-05
ENSMUSG00000073164	2410018L13Rik	-4.91628	1.23169e-06
ENSMUSG00000073197	5730507C01Rik	-6.20784	5.05593e-12
ENSMUSG00000073402	Gm8909	5.87088	7.77728e-285
ENSMUSG00000073405	H2-T-ps	1.67426	9.62021e-62
ENSMUSG00000073406	H2-Bl	6.75483	2.97434e-83
ENSMUSG00000073407	Gm6034	1.86085	7.73954e-27
ENSMUSG00000073408	Mucl3	-1.82941	1.38636e-06
ENSMUSG00000073411	H2-D1	1.02977	7.57887e-54
ENSMUSG00000073413	Ly6g6d	-1.28552	1.33315e-15
ENSMUSG00000073422	H2-Ke6	-1.62927	0.00203206
ENSMUSG00000073491	Ifi213	-2.48794	2.46843e-75
ENSMUSG00000073568	Arl14epl	4.70307	1.08358e-06
ENSMUSG00000073601	Serpinb3c	7.42658	0.00212742
ENSMUSG00000073607	Gm10548	-3.13953	1.09532e-17
ENSMUSG00000073609	D2hgdh	-1.13329	4.80955e-43
ENSMUSG00000073643	Wdfy1	1.49184	2.92978e-93
ENSMUSG00000073722	4931408C20Rik	8.35749	2.43149e-17
ENSMUSG00000073728	Tmem51os1	1.03686	2.23914e-12
ENSMUSG00000073733	Cplane2	-1.32005	1.16076e-07
ENSMUSG00000073791	Efcab7	1.11947	3.74096e-39
ENSMUSG00000073834	Mup11	-4.29464	0.0328701
ENSMUSG00000073877	Gm13306	-3.86405	0.00395158
ENSMUSG00000073940	Hbb-bt	-1.70198	2.13529e-05
ENSMUSG00000074059	Fbxw18	3.79827	0.00808208
ENSMUSG00000074108	Rpl10-ps2	3.21553	0.00070682
ENSMUSG00000074139	1700057G04Rik	2.09408	0.0270696
ENSMUSG00000074146	4930579C12Rik	1.29328	0.02256
ENSMUSG00000074158	Zfp976	-1.58414	4.32369e-49
ENSMUSG00000074207	Adh1	-1.24567	5.44322e-28
ENSMUSG00000074252	Gm10654	-3.31746	0.00223044
ENSMUSG00000074254	Cyp2a4	2.38067	2.16024e-06
ENSMUSG00000074269	Rec114	-1.00896	0.043357
ENSMUSG00000074361	C5ar2	-1.33883	3.80407e-31
ENSMUSG00000074384	AI429214	1.14933	2.76864e-28
ENSMUSG00000074397	Foxr1	1.74855	0.00298009
ENSMUSG00000074417	Pira11	2.69766	1.07752e-102
ENSMUSG00000074420	Gm10693	1.70396	1.73085e-05
ENSMUSG00000074454	Defb33	3.01898	0.0197793
ENSMUSG00000074469	Gm15348	1.61457	0.0302471
ENSMUSG00000074625	Arhgap40	1.78408	7.50024e-10
ENSMUSG00000074634	Tmem267	-1.12184	5.15848e-07
ENSMUSG00000074635	3110070M22Rik	-2.22581	3.04029e-09
ENSMUSG00000074652	Myh7b	1.05945	0.0205043
ENSMUSG00000074653	Lrrc31	-1.85426	1.23925e-07
ENSMUSG00000074733	Zfp950	-1.09348	3.38359e-40
ENSMUSG00000074796	Slc4a11	1.07794	5.37485e-12
ENSMUSG00000074813	Morrbid	1.02384	3.65291e-41
ENSMUSG00000074923	Pak6	1.33015	2.78831e-44
ENSMUSG00000074987	Wt1os	1.15779	0.026366
ENSMUSG00000074997	Pin1rt1	3.62832	0.0313106
ENSMUSG00000075031	H2bc3	1.08076	0.0095003
ENSMUSG00000075184	F930017D23Rik	-1.41951	0.0106056
ENSMUSG00000075304	Sp5	-1.28602	5.78808e-07
ENSMUSG00000075316	Scn9a	1.12432	0.031696
ENSMUSG00000075391	Glo1-ps	3.13655	7.65252e-18
ENSMUSG00000075410	Prcd	-1.33787	2.84719e-11
ENSMUSG00000075420	Smim6	-2.91078	1.49025e-100
ENSMUSG00000075576	Gm12359	-1.06709	1.88959e-09
ENSMUSG00000076433	Cep295nl	-1.06122	5.76863e-10
ENSMUSG00000076463	Trbv3	-2.82109	6.53907e-10
ENSMUSG00000076470	Trbv13-3	-2.77616	1.02866e-08
ENSMUSG00000076473	Trbv16	-1.11466	0.00138793
ENSMUSG00000076474	Trbv17	-1.86216	0.00137685
ENSMUSG00000076475	Trbv19	-3.17932	9.47226e-09
ENSMUSG00000076480	Trbv29	-1.27841	0.000330664
ENSMUSG00000076483	Trbj1-1	1.1064	0.000318674
ENSMUSG00000076514	Igkv17-121	-1.65573	0.000967627
ENSMUSG00000076523	Igkv15-103	-2.31836	0.00525153
ENSMUSG00000076525	Igkv1-99	-4.06239	0.00204074
ENSMUSG00000076532	Igkv4-91	-1.90628	0.0256183
ENSMUSG00000076534	Igkv12-89	-5.73743	1.65518e-06
ENSMUSG00000076535	Igkv1-88	4.56967	1.9689e-07
ENSMUSG00000076536	Igkv4-86	-2.93762	0.000593049
ENSMUSG00000076550	Igkv4-63	2.46454	0.0172936
ENSMUSG00000076564	Igkv12-46	-1.54633	0.00420603
ENSMUSG00000076569	Igkv5-39	-3.87907	7.37051e-05
ENSMUSG00000076586	Igkv8-21	1.30415	0.0183939
ENSMUSG00000076598	Igkv3-7	1.3377	0.0224338
ENSMUSG00000076608	Igkj5	-1.11918	0.000678998
ENSMUSG00000076615	Ighg3	1.76928	0.00469748
ENSMUSG00000076617	Ighm	-1.2973	0.0430469
ENSMUSG00000076633	Ighv5-2	-2.83371	0.0198659
ENSMUSG00000076653	Ighv7-2	4.53743	0.0176004
ENSMUSG00000076665	Ighv7-1	-3.06488	0.00134635
ENSMUSG00000076666	Ighv14-4	-2.76225	6.13151e-05
ENSMUSG00000076670	Ighv3-5	-4.68974	0.00286221
ENSMUSG00000076671	Ighv13-2	-4.94679	0.000161907
ENSMUSG00000076709	Ighv1-47	-1.85809	0.0406878
ENSMUSG00000076746	Trgv6	-1.04354	0.0489323
ENSMUSG00000076749	Trgc1	-1.049	1.07972e-05
ENSMUSG00000076822	Trav16n	-2.55416	0.00395439
ENSMUSG00000076824	Trav14n-3	-4.46202	7.96716e-05
ENSMUSG00000076831	Trav8-1	-4.28382	0.00118027
ENSMUSG00000076839	Trav13-1	-2.16243	0.00717745
ENSMUSG00000076855	Trav16	-1.62302	0.0452902
ENSMUSG00000076866	Trdv2-2	1.17304	0.0376493
ENSMUSG00000076934	Iglv1	-1.93926	0.000294186
ENSMUSG00000076937	Iglc2	-1.3038	0.000979188
ENSMUSG00000076939	Iglv3	-1.33664	0.00603712
ENSMUSG00000076940	Iglv2	-1.50685	0.0317726
ENSMUSG00000077148	Gm22935	-1.24602	0.038832
ENSMUSG00000077192	Snora17	-1.4821	0.000195122
ENSMUSG00000077202	Gm25612	-2.80916	0.00860224
ENSMUSG00000077387	Gm22656	2.80827	0.0458434
ENSMUSG00000078137	Ankrd63	-6.51149	2.94761e-121
ENSMUSG00000078249	Hmga1b	7.10755	0
ENSMUSG00000078495	Zfp984	-4.40862	0
ENSMUSG00000078496	Zfp982	-2.34646	2.38403e-15
ENSMUSG00000078502	Zfp268	1.36967	8.45493e-39
ENSMUSG00000078503	Zfp990	2.80694	0.00141138
ENSMUSG00000078504	Aadacl4fm5	3.86841	0.00257191
ENSMUSG00000078518	Gm13030	-3.5833	0.00889011
ENSMUSG00000078584	AU022252	-1.03124	5.36224e-68
ENSMUSG00000078597	Cyp4a12b	-1.72129	7.40337e-05
ENSMUSG00000078612	Fyb2	1.20367	1.14702e-05
ENSMUSG00000078648	Gm17546	1.39551	2.06484e-05
ENSMUSG00000078762	Haus5	-1.08802	8.68359e-12
ENSMUSG00000078798	Sult2a1	4.18069	5.55929e-06
ENSMUSG00000079014	Serpina3i	3.0742	2.89339e-114
ENSMUSG00000079033	Mef2b	2.03044	1.39796e-14
ENSMUSG00000079042	Apela	2.83201	0.0208404
ENSMUSG00000079049	Serpinb1c	1.71855	2.22787e-13
ENSMUSG00000079071	Slc28a2b	2.08922	6.8181e-36
ENSMUSG00000079103	Tgm7	-3.23747	0.0127134
ENSMUSG00000079120	AY761185	5.08707	3.1815e-12
ENSMUSG00000079173	Zan	1.77961	4.03276e-18
ENSMUSG00000079261	Gm15217	3.02013	2.08319e-12
ENSMUSG00000079262	Slco1a6	1.36621	0.00449263
ENSMUSG00000079267	Gm5930	-5.7966	1.52429e-07
ENSMUSG00000079343	C1s2	5.62739	4.80053e-215
ENSMUSG00000079388	2610042L04Rik	-4.62135	0.000562698
ENSMUSG00000079415	Cntf	1.42197	0.000894358
ENSMUSG00000079457	Gm7609	2.24368	8.35991e-22
ENSMUSG00000079462	Gm15737	-1.32195	0.0310849
ENSMUSG00000079492	Gm11127	11.2566	5.0439e-238
ENSMUSG00000079494	Nat8f5	-1.51481	0.0409247
ENSMUSG00000079495	Nat8f6	1.57307	0.000488906
ENSMUSG00000079507	H2-Q1	6.47568	0
ENSMUSG00000079534	Pwwp4c	-2.44263	1.07568e-05
ENSMUSG00000079547	H2-DMb1	-1.15007	4.26841e-33
ENSMUSG00000079554	Aox2	2.70063	0.00100777
ENSMUSG00000079566	Spin2d	5.06189	5.80783e-05
ENSMUSG00000079575	Rbpj-ps3	5.38818	1.15023e-147
ENSMUSG00000079606	Fsip2l	4.11233	0.00295729
ENSMUSG00000079608	Stard6	-1.42452	3.99759e-12
ENSMUSG00000079625	Tm4sf19	1.31454	3.48985e-06
ENSMUSG00000079671	2610203C22Rik	1.00581	5.75963e-25
ENSMUSG00000079845	Xlr4a	-1.59369	2.60149e-10
ENSMUSG00000079852	Klra4	-6.05432	5.43516e-51
ENSMUSG00000080152	H3f4	3.30283	0.0157599
ENSMUSG00000080775	Gm6368	2.34087	6.30346e-07
ENSMUSG00000080893	Ndufa12-ps	5.42412	4.1636e-83
ENSMUSG00000080917	Pira2-ps1	1.09041	0.000818153
ENSMUSG00000081087	Rps15a-ps7	5.62416	1.33069e-254
ENSMUSG00000081128	Gm13328	4.98406	1.27891e-27
ENSMUSG00000081355	Gm15264	3.44849	1.2856e-05
ENSMUSG00000081434	Gm14165	6.59899	3.94901e-98
ENSMUSG00000081467	Gm13337	6.34883	1.14813e-09
ENSMUSG00000081564	Gm13717	-1.2684	0.00381564
ENSMUSG00000081640	Rplp0-ps1	2.62745	0.00395109
ENSMUSG00000081665	Pira1	1.94587	4.99175e-71
ENSMUSG00000081666	Gm11677	3.58078	0.00621568
ENSMUSG00000082088	Gm15753	1.26727	8.96844e-07
ENSMUSG00000082100	Glns-ps1	5.57618	2.34123e-51
ENSMUSG00000082305	Gm2420	5.49682	1.62562e-14
ENSMUSG00000082319	Actr3-ps	5.3313	3.99924e-110
ENSMUSG00000082419	Gm11425	-4.58514	6.96714e-28
ENSMUSG00000082450	Mageb7-ps	3.15796	0.047251
ENSMUSG00000082778	Gm15191	1.81157	1.05496e-11
ENSMUSG00000082809	Gm14150	6.06626	5.81729e-116
ENSMUSG00000082935	Gm7658	4.46743	1.50418e-58
ENSMUSG00000082976	Gm15056	3.95198	5.00512e-85
ENSMUSG00000083083	Gm15382	-1.41704	1.22429e-10
ENSMUSG00000083534	H2-M6-ps	1.50229	0.000177634
ENSMUSG00000083619	Gm14414	1.5031	0.00989903
ENSMUSG00000083623	Gm7224	6.92443	4.53889e-12
ENSMUSG00000083695	Rnf138rt1	-1.29599	0.0458189
ENSMUSG00000083773	Gm13394	9.75755	1.58194e-132
ENSMUSG00000084131	Rpl3-ps2	-2.74405	5.234e-06
ENSMUSG00000084314	Rps15a-ps3	2.48037	5.6658e-07
ENSMUSG00000084329	Gm6733	2.65704	2.60032e-12
ENSMUSG00000084349	Rpl3-ps1	3.19092	0
ENSMUSG00000084383	Gm13370	-3.34892	0.001773
ENSMUSG00000084403	Rps15a-ps8	8.87958	3.60531e-20
ENSMUSG00000084493	Gm22106	-2.89156	0.0368515
ENSMUSG00000084803	5830444B04Rik	-1.01161	0.000579515
ENSMUSG00000084929	Foxo6os	-3.60209	1.39786e-05
ENSMUSG00000084960	B430010I23Rik	-4.06913	1.12569e-137
ENSMUSG00000085022	Gm5860	-3.53751	0.00317121
ENSMUSG00000085025	Gm13715	1.82188	0.00498767
ENSMUSG00000085079	Khdc1b	-3.75067	0.00117371
ENSMUSG00000085084	4930570G19Rik	-1.61016	5.93998e-05
ENSMUSG00000085162	Gm12295	1.09092	0.000777162
ENSMUSG00000085171	D830026I12Rik	-4.49912	1.31517e-66
ENSMUSG00000085196	Gm14963	1.05107	1.75321e-05
ENSMUSG00000085271	E130006D01Rik	-1.92272	0.0222171
ENSMUSG00000085282	Gm15663	-1.17934	2.61252e-20
ENSMUSG00000085395	Gm13056	-1.89817	2.79364e-27
ENSMUSG00000085415	Selenok-ps1	-1.65251	0.00965752
ENSMUSG00000085440	Sorbs2os	-1.33878	1.86482e-05
ENSMUSG00000085452	4930554G24Rik	-6.13443	6.59742e-09
ENSMUSG00000085514	Bcas3os2	-1.06108	0.000223533
ENSMUSG00000085551	1810063I02Rik	-1.38244	0.0283327
ENSMUSG00000085589	A430078I02Rik	-1.31965	0.00685105
ENSMUSG00000085596	Gm11476	1.28804	1.50027e-25
ENSMUSG00000085601	Meiosin	-2.71925	0.00241264
ENSMUSG00000085628	Appbp2os	-1.23034	5.70361e-05
ENSMUSG00000085682	Gm14267	2.54603	5.90396e-12
ENSMUSG00000085811	Cep112it	-2.95712	0.0106891
ENSMUSG00000085851	4921518K17Rik	-4.14021	0.00964351
ENSMUSG00000085887	Arhgap27os3	1.04589	7.09769e-10
ENSMUSG00000085998	AW822252	1.16542	0.0259597
ENSMUSG00000086171	Pcsk2os1	2.80955	0.04936
ENSMUSG00000086247	Gm15787	1.492	1.67604e-16
ENSMUSG00000086264	Gm15850	-3.21214	0.00641797
ENSMUSG00000086273	Rbm46os	1.39229	0.00112952
ENSMUSG00000086361	Gm6569	-3.41204	0.015105
ENSMUSG00000086369	E330017L17Rik	-4.83963	3.31651e-06
ENSMUSG00000086501	4930597A21Rik	3.6764	0.00483239
ENSMUSG00000086521	Olfr1343-ps1	3.91601	0.0461209
ENSMUSG00000086555	Gm13446	-1.87915	0.0286424
ENSMUSG00000086604	Gm15510	-4.35424	1.63885e-11
ENSMUSG00000086607	4930511M06Rik	-1.1299	0.0272517
ENSMUSG00000086822	5330413P13Rik	-2.02368	2.90704e-20
ENSMUSG00000086847	Tbx3os2	-2.26176	0.00967721
ENSMUSG00000086860	Gm1720	1.74256	0.0475358
ENSMUSG00000086938	4930481A15Rik	-2.18923	1.71631e-34
ENSMUSG00000086962	Gm12248	4.64751	2.10673e-12
ENSMUSG00000086969	4930443O20Rik	1.51695	3.089e-05
ENSMUSG00000087149	Itih5l-ps	-2.3059	0.0337028
ENSMUSG00000087166	L1td1	2.12902	3.1815e-12
ENSMUSG00000087172	Gm12153	5.51913	2.74864e-07
ENSMUSG00000087175	Gm15133	-7.96624	2.34469e-16
ENSMUSG00000087247	Alkal1	2.15807	4.46045e-31
ENSMUSG00000087259	2610035D17Rik	-2.47698	4.73084e-28
ENSMUSG00000087283	Gm13580	-1.23964	0.036043
ENSMUSG00000087362	Gm13710	1.56633	0.000300655
ENSMUSG00000087364	Gm13398	3.92885	0.000148097
ENSMUSG00000087412	Gm15501	1.38863	9.02475e-18
ENSMUSG00000087452	Gm11998	-2.13734	0.0134456
ENSMUSG00000087455	5330411J11Rik	-3.03623	0.0303995
ENSMUSG00000087586	Gm6938	2.06012	0.045015
ENSMUSG00000087626	Gm15050	-1.1279	0.00102407
ENSMUSG00000087666	Trav13-5	2.16645	0.0291652
ENSMUSG00000088217	Gm22079	-1.4051	0.0367441
ENSMUSG00000088252	Snord13	1.13784	0.00551863
ENSMUSG00000088459	Mir1941	3.24772	0.0403934
ENSMUSG00000089437	Gm23199	-2.63391	0.031013
ENSMUSG00000089679	Gm16299	-4.28177	4.75551e-09
ENSMUSG00000089727	Klra8	-8.99408	1.08288e-20
ENSMUSG00000089768	Tmsb15b1	-2.6496	0.00147302
ENSMUSG00000089797	Gm16118	-1.16353	5.35612e-06
ENSMUSG00000089844	A530032D15Rik	1.28788	2.98025e-08
ENSMUSG00000089960	Ugt1a1	1.81166	2.10781e-05
ENSMUSG00000090061	Nwd2	1.11512	8.9245e-06
ENSMUSG00000090087	Gm15939	1.98157	0.0331145
ENSMUSG00000090121	Abhd12b	-2.02546	1.89569e-11
ENSMUSG00000090122	Kcne1l	-2.31315	0.00616282
ENSMUSG00000090125	Pou3f1	1.56373	3.774e-13
ENSMUSG00000090145	Ugt1a6b	1.2387	9.34189e-14
ENSMUSG00000090175	Ugt1a9	3.40949	0.0390518
ENSMUSG00000090202	Samd13.1	2.39093	0.000203159
ENSMUSG00000090215	Trim34b	5.50878	0
ENSMUSG00000090235	Gm16244	1.31817	0.00368095
ENSMUSG00000090272	Mndal	-3.05384	4.30637e-202
ENSMUSG00000090326	Dthd1	-3.2723	1.13399e-06
ENSMUSG00000090509	Sfta2	-2.24789	2.05838e-61
ENSMUSG00000090555	Gm8893	5.69075	8.15929e-08
ENSMUSG00000090564	A430057M04Rik	1.06064	0.000140635
ENSMUSG00000090894	Olfr110	3.23169	0.00110712
ENSMUSG00000090919	Pabpc4l	-1.48506	4.2273e-07
ENSMUSG00000091017	Garin4	2.71705	0.00379716
ENSMUSG00000091019	Gm7502	3.02835	0.0290016
ENSMUSG00000091020	Gm5828	6.16765	1.40859e-08
ENSMUSG00000091043	Glyatl3	2.79244	0.0291606
ENSMUSG00000091155	Serpine3	5.43122	4.37592e-07
ENSMUSG00000091230	H1f11-ps	-1.49348	1.1135e-07
ENSMUSG00000091269	Gm6682	4.02902	2.99897e-27
ENSMUSG00000091373	Gm8810	9.58978	1.74147e-28
ENSMUSG00000091408	Gm6728	4.41714	1.54256e-09
ENSMUSG00000091455	Otogl	-1.35824	0.0169447
ENSMUSG00000091476	Catspere2	-2.20064	1.15091e-34
ENSMUSG00000091511	Vmn2r87	-2.72485	0.0193876
ENSMUSG00000091618	H60c	2.05082	1.6523e-14
ENSMUSG00000091639	Gm3756	2.55901	2.26932e-15
ENSMUSG00000091697	Eif3s6-ps2	4.01279	2.10965e-18
ENSMUSG00000091705	H2-Q2	3.38318	4.88536e-119
ENSMUSG00000091864	Gm17102	-2.79594	0.0280568
ENSMUSG00000091866	Gm6257	7.04787	5.06321e-13
ENSMUSG00000091898	Tnnc1	1.10062	9.93067e-10
ENSMUSG00000092021	Gbp11	3.06098	2.65231e-89
ENSMUSG00000092083	Kcnb2	-1.12578	0.000210197
ENSMUSG00000092167	Gm3696	1.98576	0.000549446
ENSMUSG00000092171	4833427F10Rik	-3.73198	0.0266462
ENSMUSG00000092178	Gm45351	2.55123	3.24653e-06
ENSMUSG00000092200	Tnxa	3.56176	0.0181355
ENSMUSG00000092225	Gm2381	4.37452	0.00011613
ENSMUSG00000092239	1700031A10Rik	3.62847	0.00366108
ENSMUSG00000092243	Gm7030	8.84842	2.26199e-78
ENSMUSG00000092253	H2-Q3	9.18768	1.1902e-20
ENSMUSG00000092274	Neat1	-1.19541	1.59104e-31
ENSMUSG00000092335	Zfp977	-1.3924	0.000383906
ENSMUSG00000092349	Smim40	-2.94417	1.84527e-15
ENSMUSG00000092353	Gm3363	-2.80833	1.9031e-05
ENSMUSG00000092365	BC023719	4.26648	0.000562698
ENSMUSG00000092444	Gm18733	5.17777	1.11777e-05
ENSMUSG00000092490	Gm20482	3.136	0.00740663
ENSMUSG00000092519	Actl9	-2.9639	0.0163988
ENSMUSG00000092528	Nlrp1c-ps	-4.98372	3.61923e-29
ENSMUSG00000092564	BC051226	-1.17948	3.57531e-19
ENSMUSG00000092572	Serpinb10	1.05287	1.59311e-10
ENSMUSG00000092574	2810047C21Rik1	2.66122	0.000713723
ENSMUSG00000092618	Btnl6	-5.70612	1.10275e-07
ENSMUSG00000092659	Mir3100	1.95454	0.0376345
ENSMUSG00000092713	Gm22858	-3.80874	0.00270052
ENSMUSG00000092887	Snord53	-5.77017	3.34719e-07
ENSMUSG00000093044	Snord8	1.80824	0.0131377
ENSMUSG00000093187	Mir344-2	-4.90458	4.0785e-05
ENSMUSG00000093536	Smim17	-1.24524	0.0447227
ENSMUSG00000093805	Gal3st2b	1.96702	0.000283477
ENSMUSG00000093806	Asmt	1.93467	1.18344e-09
ENSMUSG00000093846	Gm4425	4.60565	6.31076e-05
ENSMUSG00000093894	Ighv1-53	-5.36221	8.66721e-11
ENSMUSG00000093896	Ighv1-76	-6.64866	4.74031e-06
ENSMUSG00000094088	Ighv1-64	-4.67045	4.24646e-10
ENSMUSG00000094094	Igkv5-45	-2.13972	0.0107377
ENSMUSG00000094124	Ighv1-74	-6.14545	7.90489e-09
ENSMUSG00000094185	Gm5445	4.02621	0.000670567
ENSMUSG00000094212	Trav14-3	-2.41084	0.0471898
ENSMUSG00000094262	Igkv4-62	-3.63199	0.0179334
ENSMUSG00000094322	Ighv9-4	-3.69933	0.00243005
ENSMUSG00000094345	Igkv14-126	-3.30741	0.00125282
ENSMUSG00000094430	Smbd1	-1.2129	1.3279e-06
ENSMUSG00000094502	Ighv1-69	-6.81669	2.83724e-08
ENSMUSG00000094525	Trbv12-2	-1.53522	3.01791e-05
ENSMUSG00000094562	Trav13-4-dv7	-5.32681	2.68283e-05
ENSMUSG00000094584	Ms4a18	2.77357	0.000171275
ENSMUSG00000094622	Gm3055	-2.03409	1.95694e-18
ENSMUSG00000094626	Tmem121b	-1.4623	1.33318e-08
ENSMUSG00000094651	Gal3st2	-3.62873	6.90373e-17
ENSMUSG00000094732	1500015L24Rik	1.76607	4.24418e-05
ENSMUSG00000094766	Trav7-4	-4.55604	0.00042284
ENSMUSG00000094792	Trav10d	4.33038	0.000261796
ENSMUSG00000094828	Trav3-3	1.5294	0.00279483
ENSMUSG00000094872	Igkv9-120	-2.27419	3.52712e-05
ENSMUSG00000094940	Ighv1-84	-3.86524	0.00873813
ENSMUSG00000094985	Topaz1	-1.60223	0.000474628
ENSMUSG00000094992	Fbxw25	3.03968	0.0407777
ENSMUSG00000095040	1700001J03Rik	-1.88223	0.000130861
ENSMUSG00000095061	E030018B13Rik	2.13796	2.19874e-05
ENSMUSG00000095126	Trav6-7-dv9	-3.15472	0.0394609
ENSMUSG00000095127	Ighv1-82	-2.3247	0.000849504
ENSMUSG00000095139	Pou3f2	-1.79439	0.0411993
ENSMUSG00000095285	Ighv5-9	-6.08566	2.87656e-06
ENSMUSG00000095304	Plac9	-1.36095	1.14897e-21
ENSMUSG00000095493	A630023A22Rik	1.32943	1.03222e-06
ENSMUSG00000095497	Igkv1-122	-2.78675	0.00932502
ENSMUSG00000095562	Erdr1	-3.58544	7.4897e-21
ENSMUSG00000095574	Trbv12-1	-1.48428	0.000618358
ENSMUSG00000095576	Fmo6	-2.19093	3.13793e-07
ENSMUSG00000095589	Ighv1-55	-5.10923	9.72837e-09
ENSMUSG00000095597	Rps7-ps3	4.4908	0
ENSMUSG00000095630	Igkv6-23	-1.36948	0.017791
ENSMUSG00000095633	Igkv4-58	-2.23542	0.0295812
ENSMUSG00000095700	Ighv10-3	1.36514	0.0147032
ENSMUSG00000095753	Igkv4-53	-1.31498	0.0215097
ENSMUSG00000095771	Igkv14-111	-1.52691	0.0195145
ENSMUSG00000095845	Gm5741	2.55126	1.1694e-08
ENSMUSG00000095863	Ighv1-67	2.77645	0.00750678
ENSMUSG00000096035	Odaph	1.81185	0.000518911
ENSMUSG00000096108	Ighv11-2	-5.94339	1.31942e-08
ENSMUSG00000096138	Trav7-6	-3.62513	0.0161339
ENSMUSG00000096233	Gm13238	-5.90902	1.94539e-08
ENSMUSG00000096326	Ighv1-78	-6.23258	8.96132e-08
ENSMUSG00000096336	Igkv1-135	-1.29137	0.0283188
ENSMUSG00000096459	Ighv9-3	-1.93625	0.000529756
ENSMUSG00000096490	Igkv10-94	-1.44031	0.0464826
ENSMUSG00000096576	Oog1	3.91571	0.00268301
ENSMUSG00000096649	Ighv1-31	-4.72862	0.00318033
ENSMUSG00000096682	Ifna5	1.55489	0.00164051
ENSMUSG00000096753	Fam181a	-1.57747	4.45979e-07
ENSMUSG00000096768	Erdr1.1	-1.94133	9.46247e-09
ENSMUSG00000096805	Ighv9-1	1.07593	0.0297351
ENSMUSG00000096833	Igkv4-55	-2.45193	0.00568078
ENSMUSG00000096878	Gm21083	1.10711	0.0333175
ENSMUSG00000096900	Trav9-1	-3.04955	0.0341539
ENSMUSG00000096908	Trav7-3	-4.034	0.00959259
ENSMUSG00000096914	Galntl6	-3.59826	1.89569e-11
ENSMUSG00000096937	Gm10825	-3.27205	0.0259597
ENSMUSG00000096938	9530052E02Rik	-1.52909	0.00354421
ENSMUSG00000096992	Gm26788	1.45266	0.0147032
ENSMUSG00000097006	9530082P21Rik	1.65535	4.63547e-222
ENSMUSG00000097021	4933433G15Rik	-1.8383	7.49755e-07
ENSMUSG00000097068	Gm26760	-1.61786	0.0223712
ENSMUSG00000097073	9430037G07Rik	-4.02684	2.56206e-16
ENSMUSG00000097177	9330159M07Rik	-1.73857	3.80321e-22
ENSMUSG00000097180	2700038G22Rik	1.07774	2.2221e-09
ENSMUSG00000097254	C430042M11Rik	-4.8639	1.92188e-10
ENSMUSG00000097281	Gm26685	4.61864	2.21782e-22
ENSMUSG00000097304	Rpl31-ps15	5.70012	3.30887e-08
ENSMUSG00000097310	A930038B10Rik	1.6236	2.72306e-14
ENSMUSG00000097316	Gm10516	-2.08143	1.61303e-35
ENSMUSG00000097346	Rps18-ps4	5.63089	3.69562e-06
ENSMUSG00000097386	9130213A22Rik	1.28393	2.59343e-08
ENSMUSG00000097393	D030068K23Rik	2.84008	0.0454641
ENSMUSG00000097574	C920006O11Rik	-2.89511	5.03751e-39
ENSMUSG00000097662	Gm2093	4.0142	4.80191e-17
ENSMUSG00000097767	Miat	-1.11211	0.000899192
ENSMUSG00000097789	Gm2115	-1.7508	1.49194e-10
ENSMUSG00000097848	Gm807	1.67975	0.0060939
ENSMUSG00000097888	Gm26682	1.70362	3.20467e-11
ENSMUSG00000097906	Gm9625	5.43436	0
ENSMUSG00000097934	6720483E21Rik	-1.3985	0.00761966
ENSMUSG00000097993	Ptprv	1.5144	5.42947e-19
ENSMUSG00000098002	Gm9658	4.48183	0.0275401
ENSMUSG00000098006	Gm8565	4.1869	0.0030564
ENSMUSG00000098008	A930001A20Rik	-2.69749	2.07467e-09
ENSMUSG00000098158	Gm4804	-1.12267	0.0182572
ENSMUSG00000098192	Gm3534	-3.78725	0.00235297
ENSMUSG00000098470	C1rb	4.78457	3.7418e-177
ENSMUSG00000098480	Mir6387	1.26694	0.0415621
ENSMUSG00000098528	Zfp572	-3.13008	0.00803133
ENSMUSG00000098679	Mir7688	-6.74326	3.18267e-11
ENSMUSG00000098747	Gm27216	5.68377	2.22298e-07
ENSMUSG00000098912	1500004A13Rik	-2.9762	7.09593e-13
ENSMUSG00000098934	Gvin-ps4	-4.94632	5.42351e-19
ENSMUSG00000099238	Mir7001	1.23783	0.0106044
ENSMUSG00000099241	Gvin-ps2	1.17141	1.56654e-07
ENSMUSG00000099342	Gm18180	2.70044	8.37398e-22
ENSMUSG00000099517	H3c8	1.79671	5.9798e-05
ENSMUSG00000099583	H3c4	1.4092	8.35384e-06
ENSMUSG00000099759	1700030C10Rik	-8.17715	6.96477e-16
ENSMUSG00000099762	Gm21149	-3.62875	1.90249e-31
ENSMUSG00000100033	Gm8337	1.18774	0.0406701
ENSMUSG00000100094	1810008I18Rik	-1.68253	9.54483e-11
ENSMUSG00000100147	1700047M11Rik	1.13423	0.00470526
ENSMUSG00000100157	2310034O05Rik	1.72225	0.0138556
ENSMUSG00000100241	Slc18a3	-1.96065	0.0067814
ENSMUSG00000100281	4930422M22Rik	2.80522	0.0018321
ENSMUSG00000100600	A230077H06Rik	2.26278	0.0217648
ENSMUSG00000100652	Gm7634	6.65763	4.03899e-11
ENSMUSG00000100801	Gm15459	6.65153	0
ENSMUSG00000101089	2610016A17Rik	1.35465	0.00621568
ENSMUSG00000101135	Gm17981	1.69929	0.00730941
ENSMUSG00000101279	Gm18342	1.45992	0.000113745
ENSMUSG00000101337	Dnah7c	-1.65543	6.64368e-22
ENSMUSG00000101431	Gm7901	2.8589	2.35842e-14
ENSMUSG00000101439	Gm336	2.90136	0.004258
ENSMUSG00000101581	C430002N11Rik	1.63253	0.00121381
ENSMUSG00000101583	Gm20753	-1.28416	0.00488128
ENSMUSG00000101731	3830432H09Rik	1.52416	0.000703324
ENSMUSG00000101969	Gm20125	1.25431	0.019059
ENSMUSG00000102037	Bcl2a1a	1.19136	1.46192e-29
ENSMUSG00000102091	Olfr1034	-6.98517	2.53052e-12
ENSMUSG00000102692	Dchs2	1.03496	1.02459e-09
ENSMUSG00000102742	Pcdhga11	-2.19752	6.90697e-46
ENSMUSG00000102942	Ighv1-33	3.39684	0.0467995
ENSMUSG00000103088	Pcdhgb6	-1.17878	3.17806e-16
ENSMUSG00000103114	Gm32200	-2.55249	1.13867e-37
ENSMUSG00000103168	Gm30948	-6.19457	2.66435e-09
ENSMUSG00000103260	Gm8146	5.2902	2.66936e-11
ENSMUSG00000103406	Gm5541	2.33687	0.000737212
ENSMUSG00000103421	Golt1a	-1.27281	0.00562356
ENSMUSG00000103644	Gm29678	-2.86626	0.00840958
ENSMUSG00000103800	Pcdha8	1.83254	0.0301456
ENSMUSG00000104031	Gm17771	1.78687	0.000238856
ENSMUSG00000104301	Wdr49	1.27789	2.31073e-08
ENSMUSG00000104346	Pcdhga3	-1.40809	1.38068e-12
ENSMUSG00000104413	Gm37065	-2.39901	0.00474876
ENSMUSG00000104517	Gm18407	1.14135	0.000641602
ENSMUSG00000104554	Gm4610	2.10412	5.08057e-23
ENSMUSG00000105076	A930003O13Rik	5.30486	6.53474e-07
ENSMUSG00000105096	Gbp10	1.37532	3.88114e-08
ENSMUSG00000105102	Gm35507	3.65395	0.00527858
ENSMUSG00000105402	Gm3716	1.73475	1.01871e-10
ENSMUSG00000105461	Gm4742	3.89006	0.00100115
ENSMUSG00000105504	Gbp5	1.22059	8.53507e-18
ENSMUSG00000105686	Gm35394	1.58183	0.000917892
ENSMUSG00000105906	Iglc1	-1.53912	0.000168224
ENSMUSG00000105923	A830019L24Rik	-2.23828	0.00702386
ENSMUSG00000105987	AI506816	-7.76262	0
ENSMUSG00000106219	5830416I19Rik	-4.12949	9.36003e-07
ENSMUSG00000106352	5033403H07Rik	-1.15425	8.73657e-05
ENSMUSG00000106379	Lhfpl3	5.48963	3.79914e-47
ENSMUSG00000106406	Mir7682	-3.38022	0.0167874
ENSMUSG00000106461	Gm20755	-3.41113	3.06578e-11
ENSMUSG00000106620	Trav7-5	-2.6428	0.0389586
ENSMUSG00000106664	Gm17936	6.31768	6.06789e-31
ENSMUSG00000106963	Gm8675	3.22496	0.0497097
ENSMUSG00000107053	Gm5563	-1.17362	2.40707e-06
ENSMUSG00000107108	Gm9936	4.53163	1.21811e-20
ENSMUSG00000107184	Gm18222	2.86987	0.0430579
ENSMUSG00000107385	C330024D21Rik	3.73131	0.00378539
ENSMUSG00000107470	Gm3375	7.05403	7.4151e-243
ENSMUSG00000107622	4930512J16Rik	-1.93485	3.6109e-07
ENSMUSG00000107623	Gm10415	-2.16444	2.67569e-06
ENSMUSG00000107642	Tas2r141-ps4	5.63165	1.4275e-06
ENSMUSG00000107722	2900060B14Rik	1.49635	9.26429e-05
ENSMUSG00000107768	Gm36582	-5.19922	3.46481e-07
ENSMUSG00000108094	Gm31108	-3.04773	0.0175284
ENSMUSG00000108322	5430431A17Rik	-1.09561	0.0399407
ENSMUSG00000108900	Ccdc194	2.85522	1.25384e-68
ENSMUSG00000109093	Gm39079	2.43681	8.09268e-11
ENSMUSG00000109145	Gm20744	-4.09674	0.00142585
ENSMUSG00000109321	A330076H08Rik	-4.28349	2.93424e-35
ENSMUSG00000109394	A230057D06Rik	-3.89258	6.47763e-56
ENSMUSG00000109473	B930025P03Rik	-1.92589	0.0124582
ENSMUSG00000109560	Gm8463	-4.78387	0.00463086
ENSMUSG00000109561	Ankrd31	3.80836	0.00609454
ENSMUSG00000109675	Nxpe1-ps	-2.09823	1.83118e-25
ENSMUSG00000109704	Gm38414	1.90758	0.0047815
ENSMUSG00000109713	Pvrig	1.35304	4.11974e-06
ENSMUSG00000109827	Gm6213	-5.11105	9.04952e-10
ENSMUSG00000109882	Gm18706	4.08177	0.00211745
ENSMUSG00000109903	Gm28710	-3.45584	0.0102164
ENSMUSG00000109933	Gm7600	3.24371	1.3533e-17
ENSMUSG00000109975	Gm19196	-2.35331	5.0981e-14
ENSMUSG00000110009	4930543E12Rik	3.94976	0.0080215
ENSMUSG00000110126	Gm9347	8.3524	6.49937e-18
ENSMUSG00000110221	Gm36210	-2.24028	0.0256654
ENSMUSG00000110242	G630064G18Rik	-3.5554	0.00463862
ENSMUSG00000110244	Gm2253	-1.54318	0.0415735
ENSMUSG00000110357	A030001D20Rik	-1.7447	2.06525e-13
ENSMUSG00000110613	Lncbate1	-1.80177	0.0362226
ENSMUSG00000110669	Gm10060	1.60078	7.76769e-36
ENSMUSG00000111098	Gm48057	-3.4931	0.0211085
ENSMUSG00000111205	Gm39307	2.18505	1.49193e-10
ENSMUSG00000111303	4930502A04Rik	-1.8713	0.00391545
ENSMUSG00000111465	Gm47113	2.14133	2.3137e-09
ENSMUSG00000111548	Gm8162	3.69018	0.000461162
ENSMUSG00000111767	4930546K05Rik	-4.41401	3.76515e-05
ENSMUSG00000111825	Gm10646	-2.79626	0.0295812
ENSMUSG00000111966	Gm5781	-2.31726	0.0233983
ENSMUSG00000111997	Gm5176	1.40755	1.75321e-05
ENSMUSG00000112163	Gm8188	1.90427	0.000239342
ENSMUSG00000112259	Gm17980	2.74074	0.037656
ENSMUSG00000112304	Gm35206	-1.87104	0.0347268
ENSMUSG00000112481	Gm29684	1.3698	0.0141807
ENSMUSG00000112500	4933411E08Rik	-5.71255	4.33363e-08
ENSMUSG00000112532	Gm36283	-4.00857	2.37845e-53
ENSMUSG00000112640	Gm32687	-7.48238	1.1286e-14
ENSMUSG00000112712	Gm18755	-2.70253	0.0325607
ENSMUSG00000112792	Gm38407	1.09679	5.32735e-08
ENSMUSG00000112831	Gm35533	1.87923	1.23067e-06
ENSMUSG00000112854	Gm38403	-2.67255	0.000361543
ENSMUSG00000112871	Gm35404	2.66328	0.00344221
ENSMUSG00000112880	Gm20337	1.0352	0.0135869
ENSMUSG00000112899	4930521O17Rik	1.75756	0.0114369
ENSMUSG00000112910	Gm29685	4.10822	0.00111244
ENSMUSG00000112963	Gm6093	3.65534	0.000922601
ENSMUSG00000113061	Rps18-ps5	1.29392	1.42299e-09
ENSMUSG00000113136	Gm19951	-5.41969	2.0308e-97
ENSMUSG00000113362	Gm40557	1.75405	0.00220881
ENSMUSG00000113591	4930447K03Rik	-1.16523	0.034894
ENSMUSG00000113600	Gm7868	4.47344	8.39214e-17
ENSMUSG00000113637	Gm7049	3.83385	1.20633e-24
ENSMUSG00000113769	5033406O09Rik	-1.02206	2.23004e-11
ENSMUSG00000113918	Gm6566	-2.54207	1.48905e-09
ENSMUSG00000113985	9130015A21Rik	2.24055	0.0106308
ENSMUSG00000114004	Gm48552	-1.10173	0.00573195
ENSMUSG00000114133	Btf3l4b	5.06843	2.38496e-93
ENSMUSG00000114212	Gm47985	4.76113	6.35236e-07
ENSMUSG00000114382	Gm4814	-3.04986	0.0258102
ENSMUSG00000114531	A530065N20Rik	-3.84525	0.0215572
ENSMUSG00000114538	Gm31517	-4.36594	8.08613e-05
ENSMUSG00000114547	Gm3226	4.1703	4.26958e-72
ENSMUSG00000114733	Gm4815	5.34051	9.52129e-27
ENSMUSG00000114755	Galr3	-1.28377	0.0078268
ENSMUSG00000114968	A630019I02Rik	1.11684	0.024927
ENSMUSG00000115516	Gm8341	4.36118	0.00239734
ENSMUSG00000115536	Gm32857	-5.45814	5.22593e-07
ENSMUSG00000115592	Mcpt-ps1	4.27	0.000307144
ENSMUSG00000115665	4933425B07Rik	-3.36423	0.0236658
ENSMUSG00000115737	Rpl19-ps3	-3.15598	0.00555803
ENSMUSG00000115777	Gm32815	-3.27087	0.0199314
ENSMUSG00000115902	D730005E14Rik	-3.11082	8.8245e-08
ENSMUSG00000116089	Gm7859	4.52343	1.94265e-05
ENSMUSG00000116220	A430088P11Rik	-1.1208	2.41765e-06
ENSMUSG00000116597	Gm536	-2.07039	0.00663992
ENSMUSG00000116637	Gm8130	5.22304	3.44424e-08
ENSMUSG00000116780	Dynlt2a3	1.50037	0.0421411
ENSMUSG00000116921	Gm17879	3.46448	0.0199094
ENSMUSG00000116935	Gpr31a	-3.37687	1.10336e-09
ENSMUSG00000116953	9030025P20Rik	1.85317	1.18774e-56
ENSMUSG00000116972	Gm6278	4.39636	1.02365e-42
ENSMUSG00000117011	E130008D07Rik	1.39039	1.62238e-11
ENSMUSG00000117048	Gm41584	-1.32856	0.0126892
ENSMUSG00000117218	Gm19283	4.02757	0.00106309
ENSMUSG00000117239	Gpr31c	3.55939	6.02857e-68
ENSMUSG00000117286	Gm1043	-1.09696	1.28639e-05
ENSMUSG00000117291	Gm18271	2.97955	0.0307344
ENSMUSG00000117406	Ntn3	-1.50417	1.74165e-48
ENSMUSG00000117431	8430430B14Rik	-3.46191	0.00616282
ENSMUSG00000117438	Rpsa-ps7	1.94776	4.6861e-14
ENSMUSG00000117492	Gm19052	-1.03581	0.00488119
ENSMUSG00000117994	Gm5820	-1.11992	0.00622269
ENSMUSG00000118098	Gm18425	4.86344	0.00367734
ENSMUSG00000118140	Gm4949	6.20531	3.93643e-34
ENSMUSG00000118241	Gm5824	3.26182	2.69188e-09
ENSMUSG00000118282	Gm4840	2.32446	3.36028e-11
ENSMUSG00000118292	Gm10549	-2.24996	0.000161326
ENSMUSG00000118376	Gm9926	4.21963	4.64763e-12
ENSMUSG00000118423	Lrrc70	1.02387	1.22997e-06
ENSMUSG00000118522	Gm31160	-2.59735	5.55497e-11
ENSMUSG00000118607	Gm7592	1.58389	3.2274e-18
ENSMUSG00000118633	Ccl19-ps2	-7.69198	3.51304e-23
ENSMUSG00000118790	Gm25939	-3.05557	0.0258496
ENSMUSG00000119053	Gm25245	3.78351	0.0193999
ENSMUSG00000119520	Gm24265	2.44624	0.0265261
ENSMUSG00000119577	Gm24727	-2.07773	0.0019417
ENSMUSG00000119895	Gm22513	-2.63473	6.18252e-05
