# Supplementary material for: Differential lung gene expression changes in C57BL/6 and DBA/2 mice carrying an identical functional Mx1 gene reveals crucial differences in the host response
Source: BMC Genom Data. 2024 Feb 15;25:19. doi: 10.1186/s12863-024-01203-3 (PMC10870463; doi:10.1186/s12863-024-01203-3)
Supplement: Supplementary file 6 — Additional file 6. Description of data: list of DEGs from comparison of infected D2-Mx1r/r versus B6-Mx1r/r at day 3 p.i. [file 12863_2024_1203_MOESM6_ESM.xlsx]

## Sheet: S6_DEG_DESeq2_D2Mx1_PR8F_d5_vs_
ENS_ID	SYMBOL	log2FoldChange	padj
ENSMUSG00000000049	Apoh	-1.95777	0.00781457
ENSMUSG00000000204	Slfn4	1.37572	1.92091e-17
ENSMUSG00000000305	Cdh4	-1.00531	7.62845e-14
ENSMUSG00000000394	Gcg	1.70734	0.00392669
ENSMUSG00000000402	Egfl6	-2.05946	5.52648e-18
ENSMUSG00000000416	Cttnbp2	-1.08598	2.45334e-16
ENSMUSG00000000627	Sema4f	-1.09547	9.35181e-22
ENSMUSG00000000792	Slc5a5	-1.19561	1.81829e-06
ENSMUSG00000000903	Vpreb3	-1.66274	9.05972e-33
ENSMUSG00000000982	Ccl3	1.26938	1.92027e-14
ENSMUSG00000001103	Sebox	2.86558	0.0415699
ENSMUSG00000001131	Timp1	1.57111	3.15944e-28
ENSMUSG00000001227	Sema6b	1.14771	3.90689e-41
ENSMUSG00000001493	Meox1	-1.38247	2.05341e-75
ENSMUSG00000001604	Tcea3	-1.48814	3.80411e-89
ENSMUSG00000001827	Folr1	-2.21931	1.35515e-09
ENSMUSG00000001985	Grik3	4.61806	1.26235e-75
ENSMUSG00000002007	Srpk3	-1.03583	5.18509e-06
ENSMUSG00000002043	Trappc6a	-1.0593	1.18885e-35
ENSMUSG00000002057	Foxn1	2.90954	0.00137785
ENSMUSG00000002204	Napsa	-2.142	2.06208e-73
ENSMUSG00000002265	Peg3	1.75034	1.15542e-77
ENSMUSG00000002289	Angptl4	1.49086	8.14463e-10
ENSMUSG00000002324	Rec8	-2.97452	8.47712e-69
ENSMUSG00000002341	Ncan	-1.47187	3.16603e-05
ENSMUSG00000002459	Rgs20	-1.87874	0.000161513
ENSMUSG00000002771	Grin2d	1.09164	2.59219e-44
ENSMUSG00000002831	Plin4	1.07327	0.0119868
ENSMUSG00000002847	Pla1a	1.96691	8.31723e-19
ENSMUSG00000003038	Hmgn2	-1.40259	7.68329e-107
ENSMUSG00000003271	Sult2b1	-1.10865	0.000114853
ENSMUSG00000003379	Cd79a	-1.54456	3.26367e-11
ENSMUSG00000004031	Brinp2	-1.01158	0.0121441
ENSMUSG00000004328	Hif3a	2.4769	3.85526e-22
ENSMUSG00000004371	Il11	2.77264	1.94792e-38
ENSMUSG00000004415	Col26a1	-1.00728	0.000238663
ENSMUSG00000004473	Clec11a	-1.37842	2.29759e-15
ENSMUSG00000004552	Ctse	3.39098	6.96009e-261
ENSMUSG00000004698	Hdac9	-1.16583	1.50644e-28
ENSMUSG00000004791	Pgf	1.28254	3.83616e-52
ENSMUSG00000004814	Ccl24	1.54816	0.00106314
ENSMUSG00000004892	Bcan	-2.27131	1.02648e-34
ENSMUSG00000004939	Nmrk2	2.47391	7.85057e-05
ENSMUSG00000004961	Syt5	-1.15295	6.06586e-26
ENSMUSG00000005124	Ccn4	1.66568	1.51656e-28
ENSMUSG00000005237	Dnah2	-1.0759	4.69143e-19
ENSMUSG00000005540	Fcer2a	-1.81925	5.61246e-25
ENSMUSG00000005553	Atp4a	1.82726	0.00272956
ENSMUSG00000005681	Apoa2	-2.80897	1.72034e-06
ENSMUSG00000005686	Ampd3	1.00302	5.90711e-50
ENSMUSG00000005763	Cd247	-1.09059	6.39537e-26
ENSMUSG00000005800	Mmp8	1.14635	4.36108e-24
ENSMUSG00000005864	Cnga2	1.21012	1.84971e-09
ENSMUSG00000005947	Itgae	-1.16368	6.88966e-19
ENSMUSG00000005950	P2rx5	-1.01621	6.90841e-13
ENSMUSG00000006179	Prss16	-1.29212	0.0017659
ENSMUSG00000006204	Cdcp3	-2.13621	2.21262e-05
ENSMUSG00000006216	Clcnkb	6.1641	1.31925e-09
ENSMUSG00000006218	Fam131c	-1.32012	1.56296e-08
ENSMUSG00000006221	Hspb7	1.05168	2.35848e-10
ENSMUSG00000006269	Atp6v1b1	-2.22289	1.82735e-17
ENSMUSG00000006281	Tep1	-1.24853	5.89466e-89
ENSMUSG00000006311	Etv2	3.46063	0.0144419
ENSMUSG00000006390	Elovl1	-1.11225	1.46049e-22
ENSMUSG00000006403	Adamts4	1.78462	1.98765e-28
ENSMUSG00000006457	Actn3	2.26667	0.0169469
ENSMUSG00000006529	Itih1	-1.98423	3.44699e-24
ENSMUSG00000006574	Slc4a1	-3.65815	4.93332e-11
ENSMUSG00000006642	Tcf23	1.41006	2.38163e-12
ENSMUSG00000006724	Cyp27b1	1.72591	0.00244151
ENSMUSG00000006784	Odad4	-1.02004	3.76519e-21
ENSMUSG00000007035	Msh5	1.70655	3.61305e-72
ENSMUSG00000007107	Atp1a4	4.68212	1.43594e-44
ENSMUSG00000007122	Casq1	1.57632	0.0324794
ENSMUSG00000007440	Pcdha10	-1.07645	0.0154606
ENSMUSG00000007480	Mc5r	1.48868	7.9852e-10
ENSMUSG00000007594	Hapln4	1.81549	0.0144642
ENSMUSG00000007659	Bcl2l1	1.08414	2.4343e-63
ENSMUSG00000007682	Dio2	1.68543	6.03215e-05
ENSMUSG00000008028	1700008O03Rik	1.23053	2.13575e-08
ENSMUSG00000008734	Gprc5b	1.12953	1.09012e-72
ENSMUSG00000009214	Mymk	2.77968	5.5766e-42
ENSMUSG00000009281	Rarres2	1.13031	2.20981e-20
ENSMUSG00000009350	Mpo	4.25874	2.38216e-06
ENSMUSG00000009585	Apobec3	-1.70369	0
ENSMUSG00000009628	Tex15	-1.09447	2.26149e-13
ENSMUSG00000009646	Pla2g12b	1.39597	0.000335873
ENSMUSG00000009670	Tex11	-1.50116	3.19761e-10
ENSMUSG00000009900	Wnt3a	-1.24947	1.81198e-34
ENSMUSG00000010362	Rdm1	-1.14987	5.16339e-58
ENSMUSG00000010529	Gm266	1.56299	0.0031058
ENSMUSG00000010592	Dazl	-1.71135	0.0343185
ENSMUSG00000011154	Cfap161	-1.1432	1.35312e-23
ENSMUSG00000011171	Vipr2	-4.11409	2.70528e-161
ENSMUSG00000011463	Cpb1	-1.77275	5.48511e-17
ENSMUSG00000012187	Mogat1	-1.31853	0.0419213
ENSMUSG00000012819	Cdh23	1.1058	5.65229e-05
ENSMUSG00000013089	Etv5	-1.11459	7.95625e-11
ENSMUSG00000013353	4931406B18Rik	2.21663	0.0200165
ENSMUSG00000013367	Iglon5	-1.20299	1.61558e-08
ENSMUSG00000013483	Card14	4.65592	7.47711e-12
ENSMUSG00000013643	Lypd8	-3.3964	8.01271e-19
ENSMUSG00000013921	Clip3	1.00056	1.08383e-25
ENSMUSG00000014030	Pax5	-1.48076	4.8058e-15
ENSMUSG00000014503	Pkd2l2	-1.68356	0.000138881
ENSMUSG00000014543	Klra17	2.01504	2.02802e-20
ENSMUSG00000014725	Adam28	-1.46996	3.4328e-21
ENSMUSG00000015134	Aldh1a3	1.01308	2.89566e-09
ENSMUSG00000015224	Cyp2j9	-1.58243	3.69193e-32
ENSMUSG00000015354	Pcolce2	-1.00654	3.27848e-35
ENSMUSG00000015441	Gzmf	6.94674	3.27154e-10
ENSMUSG00000015451	C4a	3.90419	2.25659e-211
ENSMUSG00000015829	Tnr	-1.57225	3.83187e-05
ENSMUSG00000015852	Fcrls	-1.52305	1.43573e-22
ENSMUSG00000015879	Fam184b	1.7502	0.0129417
ENSMUSG00000015947	Fcgr1	1.10089	6.91266e-33
ENSMUSG00000015981	Stk32c	1.72154	7.89006e-40
ENSMUSG00000016179	Camk1g	1.34335	2.79135e-06
ENSMUSG00000016255	Tubb1	1.33214	9.10681e-12
ENSMUSG00000016283	H2-M2	-2.01771	2.44004e-10
ENSMUSG00000016496	Cd274	1.13633	6.61107e-24
ENSMUSG00000016529	Il10	1.37388	0.000357373
ENSMUSG00000016758	Bik	-1.24681	5.3041e-34
ENSMUSG00000016995	Matn4	-1.02194	1.38026e-32
ENSMUSG00000017007	Rbpjl	-1.2746	1.56961e-42
ENSMUSG00000017144	Rnd3	1.37498	3.18764e-62
ENSMUSG00000017309	Cd300lg	-1.44917	6.69503e-20
ENSMUSG00000017316	Ppy	1.54237	3.10143e-05
ENSMUSG00000017453	Pipox	-1.33746	3.88006e-09
ENSMUSG00000017724	Etv4	1.07424	6.23269e-11
ENSMUSG00000017733	Eppin	-2.96369	0.0105525
ENSMUSG00000017868	Sgk2	2.12777	2.10745e-06
ENSMUSG00000018451	6330403K07Rik	3.17547	8.90739e-170
ENSMUSG00000018486	Wnt9b	1.47563	0.00011643
ENSMUSG00000018543	1700001P01Rik	1.2818	0.00217728
ENSMUSG00000018554	Ybx2	-1.47497	3.47744e-14
ENSMUSG00000018740	Slc25a35	-1.00085	3.36519e-29
ENSMUSG00000018868	Pnpla5	-3.40503	8.56373e-13
ENSMUSG00000018907	Alox12e	1.3276	4.76372e-07
ENSMUSG00000018916	Csf2	-1.022	1.99782e-07
ENSMUSG00000018924	Alox15	1.18449	1.17926e-05
ENSMUSG00000018930	Ccl4	1.33959	8.47173e-14
ENSMUSG00000019027	Dnah1	-1.23857	1.49553e-23
ENSMUSG00000019178	Styxl1	-1.09973	3.21163e-10
ENSMUSG00000019301	Hsd17b1	-1.03568	0.0106138
ENSMUSG00000019577	Pdk4	1.50896	2.22344e-05
ENSMUSG00000019732	Calr3	1.73218	1.11423e-43
ENSMUSG00000019815	Zc2hc1b	3.58552	0.00989412
ENSMUSG00000019852	Arfgef3	-1.01866	1.8412e-13
ENSMUSG00000019865	Nmbr	1.90462	0.0271581
ENSMUSG00000019874	Fabp7	1.54322	6.18051e-05
ENSMUSG00000019880	Rspo3	1.39576	2.12874e-16
ENSMUSG00000019890	Nts	-1.78081	8.24453e-07
ENSMUSG00000019893	Ros1	-1.66789	8.62118e-08
ENSMUSG00000019894	Slc6a15	-1.47692	1.87939e-14
ENSMUSG00000019935	Slc17a8	-2.09478	6.98186e-08
ENSMUSG00000019987	Arg1	1.58947	1.9116e-09
ENSMUSG00000019997	Ccn2	1.60038	1.71372e-24
ENSMUSG00000020007	Il20ra	1.95864	0.000513352
ENSMUSG00000020017	Hal	5.48492	2.49144e-140
ENSMUSG00000020020	Usp44	-2.75502	3.37309e-15
ENSMUSG00000020038	Cry1	1.01962	7.79971e-30
ENSMUSG00000020052	Ascl1	-1.03747	0.00049513
ENSMUSG00000020061	Mybpc1	4.03221	0.0184327
ENSMUSG00000020072	Pbld2	-1.74936	7.34469e-30
ENSMUSG00000020102	Slc16a7	-1.12871	7.18758e-19
ENSMUSG00000020108	Ddit4	1.2481	1.06445e-12
ENSMUSG00000020125	Elane	2.78234	0.00498523
ENSMUSG00000020177	9530003J23Rik	-1.48308	0.00389653
ENSMUSG00000020181	Nav3	1.57608	2.09993e-38
ENSMUSG00000020183	Cpm	-1.95509	1.63139e-18
ENSMUSG00000020218	Wif1	1.40136	1.27587e-41
ENSMUSG00000020279	Il9r	-3.62989	1.17321e-36
ENSMUSG00000020310	Madcam1	1.59292	0.0334467
ENSMUSG00000020325	Fstl3	1.18795	1.93382e-68
ENSMUSG00000020333	Acsl6	1.33292	3.31351e-05
ENSMUSG00000020334	Slc22a4	1.81323	4.83175e-23
ENSMUSG00000020374	Rasgef1c	1.14871	0.0307882
ENSMUSG00000020415	Pttg1	-1.91846	1.53772e-147
ENSMUSG00000020461	Clhc1	-1.79899	0.00118249
ENSMUSG00000020532	Acaca	-1.54483	1.4859e-05
ENSMUSG00000020566	Atp6v1c2	-1.51624	3.56784e-31
ENSMUSG00000020617	1700012B07Rik	1.18544	0.00732855
ENSMUSG00000020641	Rsad2	1.56164	1.20927e-32
ENSMUSG00000020642	Rnf144a	-1.24423	2.84573e-21
ENSMUSG00000020651	Slc26a4	-1.88807	4.54387e-11
ENSMUSG00000020673	Tpo	2.83644	0.0300937
ENSMUSG00000020682	Mmp28	-1.45427	3.37358e-60
ENSMUSG00000020684	Rasl10b	2.39789	2.45811e-43
ENSMUSG00000020702	Ccl1	2.86317	1.35782e-18
ENSMUSG00000020704	Asic2	2.53648	3.97683e-09
ENSMUSG00000020723	Cacng4	-1.2731	8.34483e-05
ENSMUSG00000020805	Slc13a5	2.44832	0.000958609
ENSMUSG00000020808	Pimreg	-1.2101	1.02735e-12
ENSMUSG00000020811	Wscd1	-2.4921	7.4798e-165
ENSMUSG00000020848	Doc2b	1.56584	7.40021e-12
ENSMUSG00000020870	Cdc34b	-2.12417	0.00486898
ENSMUSG00000020871	Dlx4	-1.20589	1.07377e-06
ENSMUSG00000020884	Asgr1	-2.55845	2.58161e-14
ENSMUSG00000020889	Nr1d1	-1.58499	3.98908e-39
ENSMUSG00000020893	Per1	1.45008	0.000135081
ENSMUSG00000020907	Rcvrn	1.91388	0.0133075
ENSMUSG00000020912	Krt12	3.33244	0.0100903
ENSMUSG00000020953	Coch	1.23456	8.61988e-08
ENSMUSG00000020990	Cdkl1	-1.20345	1.04395e-16
ENSMUSG00000021056	Tex21	5.50185	2.29521e-07
ENSMUSG00000021070	Bdkrb2	2.3374	3.91157e-100
ENSMUSG00000021175	Cdca7l	-1.08776	4.10617e-24
ENSMUSG00000021185	Dglucy	-1.04989	3.8987e-28
ENSMUSG00000021208	Ifi27l2b	1.04352	3.01687e-09
ENSMUSG00000021214	Akr1c18	-2.49185	0.00279581
ENSMUSG00000021260	Hhipl1	-1.2134	5.56316e-16
ENSMUSG00000021278	Amn	1.9017	1.8523e-08
ENSMUSG00000021319	Sfrp4	-1.80781	2.75648e-13
ENSMUSG00000021362	Gcm2	-5.67393	6.53815e-08
ENSMUSG00000021367	Edn1	1.11678	7.58241e-21
ENSMUSG00000021403	Serpinb9b	2.27986	5.74923e-35
ENSMUSG00000021414	Fam217a	-1.12002	0.00419916
ENSMUSG00000021416	Eci3	-2.46882	0.00162165
ENSMUSG00000021456	Fbp2	1.07876	0.00592353
ENSMUSG00000021461	Fancc	-1.44576	1.40447e-70
ENSMUSG00000021478	Drd1	2.18362	0.0198517
ENSMUSG00000021485	Mxd3	-1.03952	4.51231e-11
ENSMUSG00000021508	Cxcl14	1.22623	1.14365e-38
ENSMUSG00000021509	Slc25a48	1.3837	0.000193207
ENSMUSG00000021608	Lpcat1	-1.07297	3.40673e-08
ENSMUSG00000021640	Naip1	1.06474	0.000325074
ENSMUSG00000021647	Cartpt	1.59282	0.0160781
ENSMUSG00000021675	F2rl2	1.4253	1.35425e-16
ENSMUSG00000021679	S100z	-2.77301	0.00872857
ENSMUSG00000021702	Thbs4	1.11182	0.00955054
ENSMUSG00000021750	Fam107a	2.72692	4.77485e-52
ENSMUSG00000021765	Fst	2.52304	1.52072e-64
ENSMUSG00000021789	Sftpa1	-2.52554	2.38755e-38
ENSMUSG00000021795	Sftpd	-1.48022	2.19414e-22
ENSMUSG00000021799	Opn4	-2.22626	0.0286191
ENSMUSG00000021922	Itih4	-1.20328	1.0192e-08
ENSMUSG00000021940	Ptpn20	-2.0326	4.96785e-08
ENSMUSG00000021950	Anxa8	1.61129	1.22259e-38
ENSMUSG00000021953	Tdh	2.76111	0.0222586
ENSMUSG00000021966	Prss52	5.25835	2.95983e-05
ENSMUSG00000022018	Rgcc	1.67459	1.55299e-36
ENSMUSG00000022026	Olfm4	1.79632	2.26764e-07
ENSMUSG00000022057	Adamdec1	-1.39236	2.57527e-21
ENSMUSG00000022094	Slc39a14	1.61146	2.78283e-79
ENSMUSG00000022097	Sftpc	-2.04051	8.70657e-40
ENSMUSG00000022157	Mcpt8	1.51345	0.0295572
ENSMUSG00000022180	Slc7a8	1.04521	1.72653e-35
ENSMUSG00000022226	Mcpt2	4.71247	2.19557e-40
ENSMUSG00000022245	Skor1	1.25198	0.0177827
ENSMUSG00000022249	Ttc23l	1.93148	0.0032409
ENSMUSG00000022321	Cdh10	-1.33133	0.0361226
ENSMUSG00000022346	Myc	1.36311	6.16657e-53
ENSMUSG00000022366	Slc22a22	-1.17735	0.0438648
ENSMUSG00000022367	Has2	1.82487	2.48245e-37
ENSMUSG00000022416	Cacna1i	-1.86703	1.54891e-19
ENSMUSG00000022419	Deptor	-1.01369	3.92669e-32
ENSMUSG00000022429	Dmc1	-2.22396	1.27356e-10
ENSMUSG00000022432	Smc1b	1.58869	0.000772073
ENSMUSG00000022441	Efcab6	-1.36769	2.06666e-22
ENSMUSG00000022496	Tnfrsf17	-1.68965	0.00579964
ENSMUSG00000022501	Prm1	-2.43052	0.014495
ENSMUSG00000022542	Septin12	-1.87618	0.0132533
ENSMUSG00000022548	Apod	1.09226	9.13441e-09
ENSMUSG00000022582	Ly6g	1.23707	0.0249844
ENSMUSG00000022595	Lypd2	-1.79071	1.60894e-34
ENSMUSG00000022615	Tymp	-1.67701	1.74131e-45
ENSMUSG00000022650	Retnlb	1.38103	4.85846e-05
ENSMUSG00000022679	Mpv17l	-1.00691	3.25541e-21
ENSMUSG00000022755	Adgrg7	1.54691	0.000148735
ENSMUSG00000022758	P2rx6	-1.36052	7.82115e-35
ENSMUSG00000022759	Lrrc74b	-1.07201	1.20613e-12
ENSMUSG00000022763	Aifm3	-1.11135	4.78138e-15
ENSMUSG00000022773	Ypel1	-1.01015	1.02663e-08
ENSMUSG00000022818	Cyp2ab1	-1.80871	4.05012e-19
ENSMUSG00000022875	Kng1	2.70913	4.85183e-10
ENSMUSG00000022887	Masp1	1.29865	1.77745e-29
ENSMUSG00000022902	Stfa2	4.07413	6.90055e-08
ENSMUSG00000022935	Grik1	-2.10094	0.000953231
ENSMUSG00000023011	Faim2	-1.07104	1.45463e-19
ENSMUSG00000023034	Nr4a1	-1.73411	1.19011e-05
ENSMUSG00000023045	Soat2	1.37757	2.93572e-24
ENSMUSG00000023047	Amhr2	-1.91431	4.34151e-34
ENSMUSG00000023067	Cdkn1a	1.19066	7.2956e-25
ENSMUSG00000023078	Cxcl13	1.52113	0.00847159
ENSMUSG00000023087	Noct	1.09477	3.49349e-35
ENSMUSG00000023176	Cpn2	1.07796	0.00386132
ENSMUSG00000023216	Epb42	-3.2099	2.5263e-05
ENSMUSG00000023236	Scg5	1.18953	1.41254e-07
ENSMUSG00000023467	Tulp2	-1.51728	0.0181629
ENSMUSG00000023484	Prph	1.07917	6.25193e-07
ENSMUSG00000023764	Sfi1	2.83218	1.25208e-150
ENSMUSG00000023806	Rsph3b	-1.01477	3.27585e-58
ENSMUSG00000023868	Pde10a	1.2096	3.65315e-20
ENSMUSG00000023902	Zscan10	-1.8925	0.00854971
ENSMUSG00000023905	Tnfrsf12a	1.37321	2.64101e-40
ENSMUSG00000023913	Pla2g7	1.70555	1.4158e-62
ENSMUSG00000023964	Calcr	1.00319	0.000109572
ENSMUSG00000023987	Pgc	-1.24779	6.86361e-06
ENSMUSG00000023995	Tspo2	-3.83872	0.000432493
ENSMUSG00000024008	Cpne5	-1.35215	9.34904e-29
ENSMUSG00000024027	Glp1r	-2.86784	5.50643e-100
ENSMUSG00000024028	Tff2	-2.62917	1.15379e-13
ENSMUSG00000024041	Cryaa	-5.46567	4.47178e-27
ENSMUSG00000024053	Emilin2	1.46099	1.39004e-52
ENSMUSG00000024084	Qpct	-1.62125	1.01595e-70
ENSMUSG00000024107	Lhcgr	-2.69786	5.0698e-06
ENSMUSG00000024114	Prss41	2.0704	8.65229e-10
ENSMUSG00000024121	Atp6v0c	-1.20794	1.93356e-227
ENSMUSG00000024155	Meiob	1.83526	2.14763e-06
ENSMUSG00000024172	St6gal2	-2.68756	0.0486301
ENSMUSG00000024173	Tpsab1	3.66582	3.1539e-08
ENSMUSG00000024210	Ip6k3	1.29501	1.1525e-21
ENSMUSG00000024211	Grm8	2.00426	0.0131474
ENSMUSG00000024222	Fkbp5	1.89207	2.95908e-20
ENSMUSG00000024225	Clps	-3.09457	0.0430741
ENSMUSG00000024248	Cox7a2l	-1.08171	7.81887e-86
ENSMUSG00000024261	Syt4	1.56547	0.000383378
ENSMUSG00000024330	Col11a2	2.23118	5.29171e-48
ENSMUSG00000024334	H2-Oa	-1.33719	5.70007e-18
ENSMUSG00000024421	Lama3	-1.05985	6.62023e-19
ENSMUSG00000024427	Spry4	1.25631	2.24092e-17
ENSMUSG00000024430	Cabyr	1.70569	7.68278e-08
ENSMUSG00000024440	Pcdh12	-1.24091	4.46263e-20
ENSMUSG00000024517	Grp	-2.52721	1.16191e-16
ENSMUSG00000024518	Rax	-3.72192	0.00434331
ENSMUSG00000024529	Lox	1.73538	2.56402e-65
ENSMUSG00000024530	Prelid3a	-1.23021	0.000427262
ENSMUSG00000024558	Mapk4	1.33903	1.04669e-20
ENSMUSG00000024673	Ms4a1	-1.60885	7.19796e-12
ENSMUSG00000024675	Ms4a4c	1.23432	1.52555e-31
ENSMUSG00000024679	Ms4a6d	1.33551	8.34597e-47
ENSMUSG00000024682	Cblif	-2.21589	0.00599244
ENSMUSG00000024734	Zp1	-2.99524	0.00114179
ENSMUSG00000024749	Tmc1	-2.7011	0.0349802
ENSMUSG00000024784	Gpha2	2.28557	9.10268e-08
ENSMUSG00000024786	Majin	1.33628	1.07814e-11
ENSMUSG00000024803	Ankrd1	1.18592	1.75709e-26
ENSMUSG00000024827	Gldc	1.269	1.65277e-08
ENSMUSG00000024892	Pcx	-1.16912	0.000683493
ENSMUSG00000024907	Gal	-1.09885	2.09997e-05
ENSMUSG00000024912	Fosl1	2.34651	5.2824e-36
ENSMUSG00000024948	Map4k2	-1.22316	1.33094e-98
ENSMUSG00000024968	Rcor2	1.00698	1.70662e-12
ENSMUSG00000024973	Plaat5	-1.89305	0.0117458
ENSMUSG00000025020	Slit1	-2.15238	0.0226487
ENSMUSG00000025044	Msr1	2.30282	7.334e-65
ENSMUSG00000025068	Gsto1	-1.08765	1.01266e-22
ENSMUSG00000025075	Habp2	-3.64778	0.0165264
ENSMUSG00000025082	Vwa2	1.20888	0.015651
ENSMUSG00000025091	Pnliprp2	2.5267	0.0210257
ENSMUSG00000025128	Bhlhe22	2.2579	4.3673e-22
ENSMUSG00000025150	Cbr2	-1.03235	6.62141e-15
ENSMUSG00000025153	Fasn	-1.46703	0.000104557
ENSMUSG00000025165	Sectm1a	1.46424	5.18968e-33
ENSMUSG00000025172	Ankrd2	1.26797	0.000159061
ENSMUSG00000025202	Scd3	1.14941	0.00122755
ENSMUSG00000025328	Padi3	1.5957	1.39608e-14
ENSMUSG00000025383	Il23a	1.35385	2.3768e-08
ENSMUSG00000025420	Katnal2	-1.04766	1.2892e-14
ENSMUSG00000025433	Crisp3	-2.29484	5.57972e-05
ENSMUSG00000025496	Drd4	2.71241	3.46164e-07
ENSMUSG00000025497	Cdhr5	1.25326	1.86069e-05
ENSMUSG00000025515	Muc2	1.31595	9.64181e-08
ENSMUSG00000025573	6030468B19Rik	-1.2728	0.00436844
ENSMUSG00000025582	Nptx1	-1.32475	6.74054e-24
ENSMUSG00000025592	Dach2	-1.68779	0.00722224
ENSMUSG00000025766	D3Ertd751e	-1.19399	6.40506e-50
ENSMUSG00000025784	Clec3b	-1.24477	8.29385e-31
ENSMUSG00000025808	Ccdc7a	6.61457	2.56952e-05
ENSMUSG00000025876	Unc5a	-4.60235	2.76087e-164
ENSMUSG00000025892	Gria4	-2.11951	0.000116538
ENSMUSG00000025900	Rp1	-1.02881	7.63242e-12
ENSMUSG00000025909	Sntg1	-5.2247	0.000229644
ENSMUSG00000025936	Gm4956	-1.29591	1.094e-16
ENSMUSG00000025946	Pth2r	1.64275	0.0403975
ENSMUSG00000025963	Mdh1b	-1.42677	1.02719e-19
ENSMUSG00000026011	Ctla4	1.15853	1.5491e-11
ENSMUSG00000026073	Il1r2	1.18898	0.000752549
ENSMUSG00000026109	Tmeff2	-2.04396	4.17383e-61
ENSMUSG00000026141	Col19a1	-1.67251	0.0474526
ENSMUSG00000026147	Col9a1	2.11497	0.000258639
ENSMUSG00000026167	Wnt10a	1.2471	0.0342858
ENSMUSG00000026173	Plcd4	-1.50515	2.49728e-11
ENSMUSG00000026193	Fn1	1.04014	1.50379e-28
ENSMUSG00000026224	4933407L21Rik	-1.46012	0.0261292
ENSMUSG00000026227	2810459M11Rik	-1.26009	0.000107333
ENSMUSG00000026237	Nmur1	-1.28288	6.54573e-07
ENSMUSG00000026255	Efhd1	1.26089	9.70276e-09
ENSMUSG00000026301	Iqca	-1.29087	8.87621e-32
ENSMUSG00000026322	Htr4	1.2436	1.9312e-05
ENSMUSG00000026344	Lypd1	1.52028	2.08099e-09
ENSMUSG00000026347	Tmem163	-1.33241	7.46835e-15
ENSMUSG00000026354	Lct	-4.55054	8.21188e-08
ENSMUSG00000026380	Tfcp2l1	-1.02213	7.42412e-09
ENSMUSG00000026390	Marco	-2.3812	1.18715e-10
ENSMUSG00000026398	Nr5a2	-1.36182	1.75124e-09
ENSMUSG00000026420	Il24	3.62473	2.24037e-12
ENSMUSG00000026429	Ube2t	-1.1907	6.95774e-23
ENSMUSG00000026442	Nfasc	1.1705	0.000803159
ENSMUSG00000026452	Syt2	-2.22617	1.96643e-11
ENSMUSG00000026532	Spta1	2.25408	5.43853e-24
ENSMUSG00000026535	Ifi202b	10.6297	0
ENSMUSG00000026572	Tbx19	2.80756	3.0403e-13
ENSMUSG00000026579	F5	1.48847	2.31461e-33
ENSMUSG00000026587	Astn1	1.51209	0.000671617
ENSMUSG00000026594	Ralgps2	-1.14416	1.13914e-32
ENSMUSG00000026602	Nphs2	3.85038	7.74941e-71
ENSMUSG00000026614	Slc30a10	4.35211	0.000344875
ENSMUSG00000026616	Cr2	-1.85646	1.59455e-15
ENSMUSG00000026691	Fmo3	-1.48867	7.09497e-09
ENSMUSG00000026692	Fmo4	1.1882	8.65848e-17
ENSMUSG00000026700	Tnfsf4	1.09718	0.0323799
ENSMUSG00000026715	Serpinc1	-1.08013	0.00615541
ENSMUSG00000026725	Tnn	2.90738	1.32249e-244
ENSMUSG00000026729	4930562F07Rik	2.32572	3.92261e-05
ENSMUSG00000026734	4921504E06Rik	-1.10515	0.00467259
ENSMUSG00000026774	Potegl	1.94331	0.00164822
ENSMUSG00000026815	Gfi1b	1.2675	7.52908e-05
ENSMUSG00000026826	Nr4a2	-1.15096	4.60575e-05
ENSMUSG00000026874	Hc	-3.97491	1.35069e-57
ENSMUSG00000026894	Morn5	-1.1669	8.57187e-14
ENSMUSG00000026919	Lcn4	-1.65278	0.000157445
ENSMUSG00000026955	Sapcd2	-1.09884	2.21275e-20
ENSMUSG00000027004	Frzb	1.74994	9.79364e-07
ENSMUSG00000027016	Zfp385b	-1.09715	1.33671e-10
ENSMUSG00000027070	Lrp2	-1.06236	1.25037e-09
ENSMUSG00000027157	Potefam1	1.87595	0.00872857
ENSMUSG00000027171	Prrg4	-1.03023	3.69465e-13
ENSMUSG00000027173	Depdc7	1.32794	3.81406e-17
ENSMUSG00000027186	Elf5	-1.0509	9.44733e-13
ENSMUSG00000027199	Gatm	2.45142	3.17616e-134
ENSMUSG00000027229	Terb2	3.41966	0.0172003
ENSMUSG00000027329	Spef1	-1.17743	1.86939e-75
ENSMUSG00000027360	Hdc	-1.50921	3.42897e-38
ENSMUSG00000027380	Acoxl	-2.26586	3.65987e-15
ENSMUSG00000027386	Fbln7	-1.64456	5.80717e-06
ENSMUSG00000027400	Pdyn	2.60899	2.64345e-47
ENSMUSG00000027419	Pcsk2	2.58617	6.55567e-05
ENSMUSG00000027420	Bfsp1	-1.66526	5.38342e-36
ENSMUSG00000027442	Cst8	-3.7612	1.35855e-19
ENSMUSG00000027445	Cst9	-2.9791	0.0404609
ENSMUSG00000027446	Cstdc2	-1.22438	3.65356e-21
ENSMUSG00000027483	Bpifa1	-2.18166	1.76624e-10
ENSMUSG00000027513	Pck1	1.96222	0.0382221
ENSMUSG00000027530	Fabp12	-2.57522	5.8309e-18
ENSMUSG00000027533	Fabp5	-1.27395	9.59767e-16
ENSMUSG00000027560	Dok5	1.54748	5.85266e-08
ENSMUSG00000027605	Acss2	-1.13796	3.33055e-06
ENSMUSG00000027612	Mmp24	1.41661	0.00894935
ENSMUSG00000027670	Ocstamp	1.09886	2.53339e-09
ENSMUSG00000027674	Pex5l	1.10333	2.34909e-06
ENSMUSG00000027690	Slc2a2	1.44347	0.00313581
ENSMUSG00000027748	Trpc4	3.98789	1.73461e-12
ENSMUSG00000027761	Aadac	-5.58819	7.07914e-07
ENSMUSG00000027832	Ptx3	2.56588	3.89666e-43
ENSMUSG00000027855	Sycp1	-1.68454	0.00052821
ENSMUSG00000027857	Tshb	-2.22718	0.00499042
ENSMUSG00000027977	Ndst3	1.32846	0.00181065
ENSMUSG00000028004	Npy2r	2.71418	0.00399745
ENSMUSG00000028011	Tdo2	1.35249	0.000804835
ENSMUSG00000028020	Glrb	-2.46031	1.75954e-05
ENSMUSG00000028024	Enpep	-1.16894	9.2522e-29
ENSMUSG00000028047	Thbs3	-1.48423	2.15692e-49
ENSMUSG00000028128	F3	2.24759	6.47864e-185
ENSMUSG00000028186	Uox	-2.59441	4.42491e-15
ENSMUSG00000028255	Clca1	-3.39153	7.27632e-05
ENSMUSG00000028259	Fhl5	1.57935	0.0058661
ENSMUSG00000028262	Clca3a2	1.14133	0.00511891
ENSMUSG00000028264	Spaca1	-1.07717	0.0183154
ENSMUSG00000028280	Gabrr1	1.68625	0.0149371
ENSMUSG00000028289	Epha7	-1.62133	4.24543e-12
ENSMUSG00000028307	Aldob	-3.32992	0.0254859
ENSMUSG00000028359	Orm3	2.04963	3.81392e-09
ENSMUSG00000028364	Tnc	2.61289	2.84526e-76
ENSMUSG00000028370	Pappa	1.73617	8.42315e-14
ENSMUSG00000028393	Alad	1.41337	1.00804e-152
ENSMUSG00000028396	2310002L09Rik	1.01481	0.0432615
ENSMUSG00000028417	Tal2	1.37157	1.02449e-06
ENSMUSG00000028488	Sh3gl2	-1.15982	8.40583e-13
ENSMUSG00000028544	Slc5a9	1.14699	0.00116904
ENSMUSG00000028546	Elavl4	2.94528	1.52555e-31
ENSMUSG00000028555	Ttc39a	-1.03794	7.35231e-40
ENSMUSG00000028573	Fggy	-5.55709	3.07505e-106
ENSMUSG00000028575	Eqtn	-2.94048	2.95054e-06
ENSMUSG00000028591	Pramel13	-1.84405	2.36189e-06
ENSMUSG00000028619	Tceanc2	-3.0269	0
ENSMUSG00000028642	Tmem269	-1.98214	0.000130302
ENSMUSG00000028661	Epha8	1.54965	8.52361e-05
ENSMUSG00000028687	Mutyh	-1.0378	1.11295e-14
ENSMUSG00000028716	Pdzk1ip1	-1.62472	8.58041e-61
ENSMUSG00000028730	Cfap57	-1.49769	1.40256e-35
ENSMUSG00000028749	Pla2g2f	6.24741	0.000163057
ENSMUSG00000028751	Pla2g2e	1.23862	3.03892e-05
ENSMUSG00000028755	Cda	-1.57156	8.47189e-16
ENSMUSG00000028766	Alpl	2.29531	2.95574e-140
ENSMUSG00000028778	Hcrtr1	1.2703	0.00356127
ENSMUSG00000028782	Adgrb2	1.75175	2.15142e-22
ENSMUSG00000028784	Spocd1	2.51332	0.00614942
ENSMUSG00000028794	A3galt2	1.32901	5.21028e-09
ENSMUSG00000028801	Stpg1	-1.50941	2.14884e-27
ENSMUSG00000028832	Stmn1	-1.43607	1.37388e-90
ENSMUSG00000028836	Slc30a2	1.01153	2.22241e-07
ENSMUSG00000028862	Map3k6	1.31077	1.86048e-10
ENSMUSG00000028919	Arhgef19	-1.41051	1.41534e-52
ENSMUSG00000028927	Padi2	-1.84774	1.38716e-92
ENSMUSG00000028940	Hes2	-2.00949	1.24253e-14
ENSMUSG00000028971	Cort	2.43011	1.36159e-05
ENSMUSG00000028996	Rbp7	3.004	7.6849e-06
ENSMUSG00000029001	Fbxo44	-2.56882	3.91472e-117
ENSMUSG00000029007	Agtrap	-1.87848	0
ENSMUSG00000029019	Nppb	2.16146	3.85827e-07
ENSMUSG00000029054	Gabrd	-1.10426	0.0190324
ENSMUSG00000029070	Mxra8	-1.03442	2.67263e-54
ENSMUSG00000029102	Hgfac	-1.03705	4.11296e-16
ENSMUSG00000029138	4930548H24Rik	1.48445	0.0303094
ENSMUSG00000029188	Slc34a2	-1.41005	7.62779e-07
ENSMUSG00000029189	Sel1l3	-1.53038	6.88795e-23
ENSMUSG00000029206	Nsun7	-1.33766	2.47136e-32
ENSMUSG00000029223	Uchl1	-1.17469	3.25071e-08
ENSMUSG00000029231	Pdgfra	1.10102	7.65107e-47
ENSMUSG00000029255	Gnrhr	-4.14084	0.000478117
ENSMUSG00000029282	Amtn	-2.11574	0.00196005
ENSMUSG00000029299	Abcg3	-1.26556	5.33112e-44
ENSMUSG00000029307	Dmp1	2.65286	4.0986e-05
ENSMUSG00000029321	Slc10a6	1.20678	3.62119e-13
ENSMUSG00000029335	Bmp3	-1.12699	2.19855e-24
ENSMUSG00000029337	Fgf5	3.14648	0.00126441
ENSMUSG00000029368	Alb	-2.35463	0.00599701
ENSMUSG00000029369	Afm	-7.49321	4.46352e-14
ENSMUSG00000029372	Ppbp	1.26796	6.37208e-13
ENSMUSG00000029377	Ereg	3.11484	9.15053e-35
ENSMUSG00000029380	Cxcl1	1.94111	8.31705e-23
ENSMUSG00000029384	2010109A12Rik	-1.56112	0.0100768
ENSMUSG00000029417	Cxcl9	1.40925	8.48743e-08
ENSMUSG00000029477	Morn3	-1.33234	2.00357e-24
ENSMUSG00000029510	Gpc2	-1.18018	6.67533e-05
ENSMUSG00000029521	Chek2	-1.03583	1.03645e-27
ENSMUSG00000029522	Pla2g1b	-2.47204	3.18844e-66
ENSMUSG00000029526	1700123K08Rik	2.95052	0.0262072
ENSMUSG00000029530	Ccr9	1.25699	6.89127e-07
ENSMUSG00000029601	Iqcd	-1.4984	1.94532e-33
ENSMUSG00000029607	Ankrd61	1.27999	0.00197721
ENSMUSG00000029618	Ocm	-1.48971	0.000903538
ENSMUSG00000029658	Wdr95	-1.19412	3.48287e-09
ENSMUSG00000029659	Medag	1.36268	8.26935e-30
ENSMUSG00000029664	Tfpi2	1.63435	2.955e-25
ENSMUSG00000029695	Aass	-2.21925	2.61723e-27
ENSMUSG00000029727	Cyp3a13	-2.10916	5.27005e-21
ENSMUSG00000029757	Dync1i1	1.30395	0.00300348
ENSMUSG00000029797	Sspo	-1.04471	2.16958e-13
ENSMUSG00000029829	Tmem213	1.22171	7.17902e-07
ENSMUSG00000030000	Add2	3.49779	3.45632e-27
ENSMUSG00000030017	Reg3g	-1.26303	6.4471e-05
ENSMUSG00000030041	M1ap	1.50407	7.09788e-06
ENSMUSG00000030046	Bmp10	2.41118	2.00204e-07
ENSMUSG00000030048	Gkn3	-3.5194	1.86725e-27
ENSMUSG00000030054	Gp9	1.21889	6.4972e-10
ENSMUSG00000030069	Prok2	3.1422	1.79451e-05
ENSMUSG00000030077	Chl1	2.23594	2.33435e-07
ENSMUSG00000030092	Cntn6	-2.12396	3.49709e-06
ENSMUSG00000030109	Slc6a12	2.06795	2.28149e-08
ENSMUSG00000030125	Lrrc23	-1.07168	8.77818e-15
ENSMUSG00000030142	Clec4e	1.08852	1.35862e-15
ENSMUSG00000030148	Clec4a2	1.17497	8.00069e-32
ENSMUSG00000030155	Clec2e	2.62693	8.4487e-18
ENSMUSG00000030178	Klra13-ps	-2.91617	7.18606e-73
ENSMUSG00000030209	Grin2b	2.35262	0.00117146
ENSMUSG00000030214	Plbd1	-1.3004	2.32142e-62
ENSMUSG00000030228	Pik3c2g	1.48949	6.84699e-12
ENSMUSG00000030255	Sspn	-1.26041	3.4219e-62
ENSMUSG00000030268	Bcat1	1.36388	2.48149e-05
ENSMUSG00000030283	St8sia1	-1.11535	6.79006e-14
ENSMUSG00000030302	Atp2b2	-1.46314	7.90521e-12
ENSMUSG00000030310	Slc6a1	-2.41709	0.00163493
ENSMUSG00000030325	Klrb1c	-1.19266	1.1562e-14
ENSMUSG00000030329	Pianp	4.99235	0
ENSMUSG00000030350	Prmt8	-2.17194	1.4426e-21
ENSMUSG00000030361	Klrb1a	1.10261	1.44744e-08
ENSMUSG00000030365	Clec2i	-1.29158	3.98396e-17
ENSMUSG00000030402	Ppm1n	-2.74169	0.000320578
ENSMUSG00000030427	Lilra6	1.4002	9.2704e-33
ENSMUSG00000030468	Siglecg	-1.49196	3.42086e-14
ENSMUSG00000030495	Slc7a10	-1.35457	1.3939e-08
ENSMUSG00000030510	Cers3	-2.80056	2.47488e-06
ENSMUSG00000030518	Fam189a1	3.43142	4.20699e-71
ENSMUSG00000030519	Apba2	-1.92875	3.17312e-17
ENSMUSG00000030523	Trpm1	1.29363	4.71826e-05
ENSMUSG00000030532	Hddc3	1.30952	2.31314e-56
ENSMUSG00000030543	Mesp2	-1.14502	4.49924e-09
ENSMUSG00000030544	Mesp1	-1.01745	2.59248e-06
ENSMUSG00000030549	Rhcg	2.30998	4.70439e-09
ENSMUSG00000030577	Cd22	-1.19157	5.33088e-15
ENSMUSG00000030606	Hapln3	2.21842	6.78257e-34
ENSMUSG00000030617	Ccdc83	-1.35077	0.00257543
ENSMUSG00000030651	Art2b	-4.14106	3.32863e-35
ENSMUSG00000030666	Calcb	1.70409	1.37636e-09
ENSMUSG00000030670	Cyp2r1	-1.68288	1.33212e-16
ENSMUSG00000030724	Cd19	-1.69905	3.24893e-13
ENSMUSG00000030774	Pak1	-1.12398	1.22071e-67
ENSMUSG00000030786	Itgam	1.02939	1.28279e-33
ENSMUSG00000030790	Adm	1.71553	8.2742e-47
ENSMUSG00000030825	Hsd17b14	2.42373	3.38124e-101
ENSMUSG00000030838	Ush1c	3.39174	0.00644967
ENSMUSG00000030849	Fgfr2	-1.17466	3.51159e-12
ENSMUSG00000030851	Ldhc	-2.27253	0.000730193
ENSMUSG00000030865	Chp2	-1.30145	9.51959e-11
ENSMUSG00000030866	Ern2	-1.7243	8.17959e-06
ENSMUSG00000030905	Crym	1.0192	4.68658e-17
ENSMUSG00000030935	Acsm3	1.58616	0.0185372
ENSMUSG00000030963	Umod	-3.17602	0.00342965
ENSMUSG00000031125	3830403N18Rik	1.90512	3.9593e-07
ENSMUSG00000031132	Cd40lg	-1.04704	3.04793e-05
ENSMUSG00000031162	Gata1	1.28297	7.44489e-07
ENSMUSG00000031163	Glod5	3.08365	1.13725e-06
ENSMUSG00000031170	Slc38a5	-1.00381	6.32701e-17
ENSMUSG00000031258	Xkrx	-1.42382	1.51981e-08
ENSMUSG00000031285	Dcx	-3.54682	0.00897919
ENSMUSG00000031410	Nxf7	-1.67769	3.3345e-08
ENSMUSG00000031424	Kir3dl1	5.13626	4.81593e-06
ENSMUSG00000031445	Proz	-1.97576	1.39577e-11
ENSMUSG00000031489	Adrb3	-1.78427	1.31273e-07
ENSMUSG00000031494	Cd209a	-1.45305	5.13089e-14
ENSMUSG00000031538	Plat	1.5993	4.49746e-78
ENSMUSG00000031549	Ido2	1.07703	0.0193936
ENSMUSG00000031553	Adam3	-1.07972	5.9795e-07
ENSMUSG00000031554	Adam5	-1.60135	1.82731e-14
ENSMUSG00000031562	Dctd	1.17102	3.18922e-11
ENSMUSG00000031576	Kcnu1	-1.27297	0.00103849
ENSMUSG00000031595	Pdgfrl	1.38302	1.11119e-43
ENSMUSG00000031665	Sall1	1.97755	1.77328e-26
ENSMUSG00000031682	1700011L22Rik	2.36503	0.0358362
ENSMUSG00000031725	Ces1f	-1.09721	0.029738
ENSMUSG00000031734	Irx3	-1.06295	1.56712e-17
ENSMUSG00000031736	Crnde	-1.68808	2.628e-52
ENSMUSG00000031757	Mt4	17.5892	3.95363e-13
ENSMUSG00000031762	Mt2	2.87824	4.26761e-40
ENSMUSG00000031765	Mt1	2.29674	1.03217e-48
ENSMUSG00000031778	Cx3cl1	-1.03232	9.95215e-32
ENSMUSG00000031779	Ccl22	-1.63764	8.48808e-26
ENSMUSG00000031780	Ccl17	-1.40067	1.26566e-12
ENSMUSG00000031789	Cngb1	-2.1257	2.24098e-22
ENSMUSG00000031790	Mmp15	-1.06419	1.48058e-14
ENSMUSG00000031803	B3gnt3	-1.40405	2.47908e-95
ENSMUSG00000031831	Dnaaf1	-1.08753	2.34429e-23
ENSMUSG00000031860	Pbx4	-1.60942	5.81922e-24
ENSMUSG00000031861	Lpar2	-1.32278	4.41922e-64
ENSMUSG00000031870	Pgr	-1.54778	3.1403e-16
ENSMUSG00000031872	Bean1	2.49668	3.695e-36
ENSMUSG00000031886	Ces2e	-2.11265	5.20058e-21
ENSMUSG00000031893	Tsnaxip1	-1.64792	2.13364e-38
ENSMUSG00000031898	Dpep3	1.50843	2.68623e-07
ENSMUSG00000031906	Smpd3	1.14617	1.20276e-05
ENSMUSG00000031919	Tmed6	-1.88042	4.94727e-06
ENSMUSG00000031927	1700012B09Rik	-1.26108	1.88261e-11
ENSMUSG00000031932	Gpr83	1.6757	6.16455e-07
ENSMUSG00000031936	Hephl1	-3.44561	0.0276131
ENSMUSG00000031963	Bmper	1.17633	3.28048e-36
ENSMUSG00000031972	Acta1	4.6515	0.000416151
ENSMUSG00000031980	Agt	1.57904	0.00455227
ENSMUSG00000032011	Thy1	-1.02383	5.66118e-26
ENSMUSG00000032015	Pou2f3	-1.07646	0.0145599
ENSMUSG00000032028	Nxpe2	-3.47893	3.62439e-72
ENSMUSG00000032056	Btg4	-1.07119	0.00186644
ENSMUSG00000032064	Dixdc1	-1.02933	1.1889e-14
ENSMUSG00000032066	Bco2	-1.29645	7.96553e-12
ENSMUSG00000032083	Apoa1	-2.52357	0.0443749
ENSMUSG00000032101	Ddx25	-2.63857	6.48783e-05
ENSMUSG00000032226	Gcnt3	2.23608	0.00010273
ENSMUSG00000032315	Cyp1a1	-3.2804	2.53549e-09
ENSMUSG00000032343	Impg1	2.47412	8.15456e-06
ENSMUSG00000032346	Ooep	-2.11779	5.04775e-17
ENSMUSG00000032356	Rasgrf1	1.04555	9.59767e-16
ENSMUSG00000032357	Tinag	-2.0556	1.46874e-25
ENSMUSG00000032360	Hcrtr2	-3.10011	0.00147029
ENSMUSG00000032398	Snapc5	-1.33215	1.57209e-73
ENSMUSG00000032401	Lctl	-1.86223	0.0191826
ENSMUSG00000032415	Ube2cbp	1.19946	7.59211e-15
ENSMUSG00000032418	Me1	-1.62929	1.61553e-10
ENSMUSG00000032425	Zfp949	1.29959	5.52869e-104
ENSMUSG00000032484	Ngp	2.08806	2.63504e-07
ENSMUSG00000032496	Ltf	-1.26482	1.8989e-07
ENSMUSG00000032515	Csrnp1	1.24348	6.93455e-06
ENSMUSG00000032530	Lyzl4	-1.90607	0.00220434
ENSMUSG00000032532	Cck	2.97223	3.15627e-08
ENSMUSG00000032549	Rab6b	-2.32548	1.23515e-153
ENSMUSG00000032556	Bfsp2	-1.25209	0.00536946
ENSMUSG00000032564	Cpne4	2.93926	4.77139e-08
ENSMUSG00000032572	Col6a4	1.25331	1.39208e-05
ENSMUSG00000032623	Oas1d	3.26493	0.0200068
ENSMUSG00000032725	Folr2	-1.10615	3.51403e-07
ENSMUSG00000032773	Chrm1	-1.25494	4.17381e-06
ENSMUSG00000033024	Klra9	-5.7785	5.63603e-28
ENSMUSG00000033196	Myh2	6.26734	2.29717e-05
ENSMUSG00000033207	Mamdc2	-1.12555	4.93547e-62
ENSMUSG00000033213	AA467197	-1.00907	2.28804e-10
ENSMUSG00000033342	Plppr5	-1.42224	0.00270107
ENSMUSG00000033453	Adamts15	1.02113	6.98558e-34
ENSMUSG00000033470	Cysltr2	-1.10837	2.24103e-13
ENSMUSG00000033488	Cryzl2	-1.42609	3.18191e-62
ENSMUSG00000033491	Prss35	-3.33236	1.18691e-56
ENSMUSG00000033498	Strc	-5.78391	1.30765e-08
ENSMUSG00000033533	Acsm1	-1.53583	2.15212e-15
ENSMUSG00000033544	Angptl1	1.25648	0.0324929
ENSMUSG00000033576	Apol6	1.68923	4.39572e-06
ENSMUSG00000033578	Tmem35a	-1.4885	4.40224e-20
ENSMUSG00000033595	Lgi3	-2.14035	8.97378e-28
ENSMUSG00000033597	Caskin1	-1.247	1.12085e-12
ENSMUSG00000033644	Piwil2	1.33325	8.90459e-31
ENSMUSG00000033707	Lrrc24	-1.31207	0.000196319
ENSMUSG00000033770	Clcnka	4.11899	4.9715e-09
ENSMUSG00000033777	Tlr13	1.1869	6.80682e-33
ENSMUSG00000033898	Cfhr2	-2.4796	0.00146377
ENSMUSG00000034035	Ccdc17	-2.17281	7.54149e-83
ENSMUSG00000034059	Ypel4	-1.53497	3.28103e-07
ENSMUSG00000034156	Tspoap1	-1.23953	9.11126e-27
ENSMUSG00000034310	Tmem132d	-1.61423	4.96424e-12
ENSMUSG00000034324	Tmem132c	-1.32996	2.35184e-27
ENSMUSG00000034353	Ramp1	-1.29926	2.45399e-65
ENSMUSG00000034394	Lif	1.138	1.64109e-19
ENSMUSG00000034413	Neurl1b	-1.0005	3.93961e-42
ENSMUSG00000034427	Myo15b	-1.03362	1.55119e-10
ENSMUSG00000034438	Gbp8	1.86499	3.16883e-26
ENSMUSG00000034472	Rasd2	-1.90928	5.05912e-18
ENSMUSG00000034486	Gbx2	2.81992	9.67975e-09
ENSMUSG00000034533	Scn10a	-1.22215	0.00153114
ENSMUSG00000034552	Zswim2	-1.89827	8.23379e-05
ENSMUSG00000034648	Lrrn1	-1.93402	0.00914303
ENSMUSG00000034664	Itga2b	1.08254	3.07782e-13
ENSMUSG00000034677	Gpr142	1.79404	0.00530224
ENSMUSG00000034771	Tle2	-1.05427	5.028e-49
ENSMUSG00000034785	Dio1	-1.38855	4.81072e-07
ENSMUSG00000034799	Unc13a	1.11463	5.95344e-05
ENSMUSG00000034825	Nrip3	1.37048	2.15008e-13
ENSMUSG00000034829	Nxnl1	2.25473	0.00170629
ENSMUSG00000034837	Gnat1	1.8392	1.54371e-07
ENSMUSG00000034855	Cxcl10	1.73878	1.11392e-41
ENSMUSG00000034881	Tbxa2r	-1.09846	2.49262e-25
ENSMUSG00000035020	Epgn	1.49642	0.0240978
ENSMUSG00000035033	Tbr1	1.43535	0.0142902
ENSMUSG00000035067	Xkr6	1.23041	1.75766e-35
ENSMUSG00000035078	Mtmr9	1.26526	3.43064e-88
ENSMUSG00000035200	Chrnb4	-1.1781	0.00579964
ENSMUSG00000035238	Kcnk15	4.91026	2.43909e-05
ENSMUSG00000035352	Ccl12	2.17055	8.72964e-49
ENSMUSG00000035373	Ccl7	1.81758	2.43441e-28
ENSMUSG00000035385	Ccl2	2.26028	2.42542e-54
ENSMUSG00000035448	Ccr3	-1.03913	0.00269116
ENSMUSG00000035459	Stab2	5.46085	1.99234e-291
ENSMUSG00000035472	Slc25a21	-1.79219	0.0495096
ENSMUSG00000035486	Plk5	-1.56644	3.97712e-16
ENSMUSG00000035540	Gc	-2.94109	3.40224e-06
ENSMUSG00000035557	Krt17	1.04281	0.0306611
ENSMUSG00000035606	Ky	-1.74484	1.4693e-07
ENSMUSG00000035615	Frmpd1	-1.05901	7.27202e-18
ENSMUSG00000035699	Slc51a	2.75414	0.0387183
ENSMUSG00000035805	Mlc1	-1.20956	1.04183e-06
ENSMUSG00000035818	Plekhs1	1.25983	5.83672e-14
ENSMUSG00000035860	Cdhr3	-1.05441	1.44302e-25
ENSMUSG00000035878	Hykk	-1.25045	3.10847e-27
ENSMUSG00000035910	Dcdc2a	-1.15153	8.60142e-13
ENSMUSG00000035916	Ptprq	1.9195	6.62669e-26
ENSMUSG00000035930	Chst4	-2.46704	3.22379e-47
ENSMUSG00000035932	Olfr750	-1.21814	5.3638e-05
ENSMUSG00000035944	Ttc38	-1.25972	2.57053e-51
ENSMUSG00000035951	Ascl3	1.10451	3.74238e-08
ENSMUSG00000036019	Tmtc2	-1.17127	7.39682e-19
ENSMUSG00000036095	Dgkb	-1.23595	7.56286e-14
ENSMUSG00000036110	Slc17a2	-1.17984	0.00421595
ENSMUSG00000036117	Il5	-1.62412	0.0092847
ENSMUSG00000036185	Sapcd1	1.65074	3.76284e-14
ENSMUSG00000036186	Dipk1b	-1.14475	1.13357e-14
ENSMUSG00000036231	Agr3	-1.43005	1.25681e-18
ENSMUSG00000036242	Armh4	-1.34102	1.41557e-34
ENSMUSG00000036251	Trpm8	-1.6913	0.0360336
ENSMUSG00000036322	H2-Ea	15.7918	1.6633e-64
ENSMUSG00000036334	Igsf10	-1.40919	3.16467e-34
ENSMUSG00000036437	Npy1r	-1.29558	2.26209e-31
ENSMUSG00000036502	Tmem255a	1.02569	0.000348987
ENSMUSG00000036551	Akap14	-1.11386	2.26554e-26
ENSMUSG00000036557	Stpg4	2.30578	0.0028861
ENSMUSG00000036574	Tex44	-3.83848	0.00120031
ENSMUSG00000036594	H2-Aa	-1.20524	2.11297e-34
ENSMUSG00000036602	Alx1	-1.64442	0.00476082
ENSMUSG00000036766	Dner	-1.19581	4.14242e-06
ENSMUSG00000036814	Slc6a20a	-1.74319	3.92598e-14
ENSMUSG00000036832	Lpar3	-1.015	3.69239e-08
ENSMUSG00000036853	Mcoln3	-4.62483	4.24672e-126
ENSMUSG00000036854	Hspb6	-1.01658	8.24078e-05
ENSMUSG00000036856	Wnt4	-1.42768	7.21388e-16
ENSMUSG00000036907	C1ql2	-3.82898	0.000599514
ENSMUSG00000036913	Trim67	1.32549	3.1363e-08
ENSMUSG00000036928	Stag3	-1.76073	2.26942e-09
ENSMUSG00000037034	Pax1	1.85469	6.2165e-05
ENSMUSG00000037035	Inhbb	1.17942	9.30386e-15
ENSMUSG00000037053	Azgp1	-2.52471	5.43257e-33
ENSMUSG00000037071	Scd1	-1.77419	5.08019e-12
ENSMUSG00000037106	Fer1l6	-1.82911	2.14437e-06
ENSMUSG00000037129	Tmprss13	-1.5895	2.14044e-07
ENSMUSG00000037145	Lypd8l	4.46406	2.6772e-51
ENSMUSG00000037185	Krt80	1.11447	5.90348e-89
ENSMUSG00000037362	Ccn3	1.22096	1.94444e-74
ENSMUSG00000037411	Serpine1	1.9488	1.56469e-23
ENSMUSG00000037492	Zmat4	-1.63309	3.85406e-10
ENSMUSG00000037578	Pkd2l1	2.07343	0.00770686
ENSMUSG00000037686	Aspg	1.07429	0.000603021
ENSMUSG00000037716	Ccdc33	-1.01022	2.75643e-14
ENSMUSG00000037801	Iqch	-2.03686	1.94449e-10
ENSMUSG00000037846	Rtkn2	-1.69419	5.60149e-72
ENSMUSG00000037849	Ifi206	-2.07278	9.18097e-65
ENSMUSG00000037872	Ackr1	1.4484	2.86201e-10
ENSMUSG00000037922	Bank1	-1.39704	2.48105e-08
ENSMUSG00000037962	Rflna	-1.29423	2.56401e-18
ENSMUSG00000037973	Itprid1	-1.50142	1.14417e-14
ENSMUSG00000037974	Muc5ac	-2.48986	9.71822e-19
ENSMUSG00000038011	Dnah10	-1.19902	2.39137e-16
ENSMUSG00000038045	Sult6b1	2.78051	0.000123929
ENSMUSG00000038060	Dlec1	-1.10157	4.29131e-20
ENSMUSG00000038064	Cldn22	-1.81404	1.1994e-05
ENSMUSG00000038065	Mturn	-1.14133	2.40639e-29
ENSMUSG00000038067	Csf3	3.16774	4.41799e-21
ENSMUSG00000038115	Ano2	-1.76036	4.59538e-05
ENSMUSG00000038135	Crygn	1.03847	0.00257196
ENSMUSG00000038209	Itln1	3.62071	4.51838e-15
ENSMUSG00000038242	Aox4	-2.92029	0.0168059
ENSMUSG00000038264	Sema7a	1.32757	1.03172e-55
ENSMUSG00000038276	Asic3	-1.95541	0.006603
ENSMUSG00000038295	Atg9b	1.14698	0.0183073
ENSMUSG00000038311	2410017I17Rik	1.59913	0.000468349
ENSMUSG00000038357	Camp	4.69527	3.26468e-14
ENSMUSG00000038370	Pcp4l1	-1.80367	1.14675e-134
ENSMUSG00000038422	Hdhd3	1.13451	5.4985e-30
ENSMUSG00000038530	Rgs4	1.04096	8.43111e-14
ENSMUSG00000038580	Sct	1.45104	1.62648e-05
ENSMUSG00000038591	Colec10	-2.61675	5.26716e-05
ENSMUSG00000038599	Capn8	-1.90403	5.65632e-09
ENSMUSG00000038765	Lmx1b	-1.22489	0.00127229
ENSMUSG00000038973	Cldnd2	-1.0114	0.0144061
ENSMUSG00000038980	Rbbp8nl	-1.02119	1.47339e-06
ENSMUSG00000038987	Cfap157	-1.19416	5.01434e-24
ENSMUSG00000039013	Siglecf	-1.63662	9.12251e-47
ENSMUSG00000039084	Chad	-1.4667	3.59125e-10
ENSMUSG00000039095	En2	2.15016	0.00472891
ENSMUSG00000039099	Wdr93	-1.46216	4.55871e-26
ENSMUSG00000039110	Mycbpap	-1.40651	4.58209e-46
ENSMUSG00000039114	Nrn1	-1.59059	1.49387e-14
ENSMUSG00000039155	Cdh26	-2.30247	1.56506e-11
ENSMUSG00000039198	Ptchd3	-1.65642	0.00386361
ENSMUSG00000039323	Igfbp2	-2.20419	1.73932e-73
ENSMUSG00000039385	Cdh6	-1.08934	2.16938e-08
ENSMUSG00000039419	Cntnap2	5.40559	7.67925e-57
ENSMUSG00000039431	Mtmr7	-1.89848	2.1173e-50
ENSMUSG00000039452	Snx22	-1.73754	5.05856e-45
ENSMUSG00000039488	Cntn5	1.95363	0.018392
ENSMUSG00000039519	Cyp7b1	1.07247	1.41246e-21
ENSMUSG00000039543	Cfap70	-1.22622	6.69287e-23
ENSMUSG00000039661	Dusp26	-1.12858	4.27677e-07
ENSMUSG00000039672	Kcne2	-1.10505	5.06286e-10
ENSMUSG00000039683	Sdk1	-1.1041	3.81341e-33
ENSMUSG00000039699	Batf2	1.4313	8.93546e-26
ENSMUSG00000039720	Got1l1	-2.20514	5.34525e-14
ENSMUSG00000039809	Gabbr2	-2.18568	0.00504454
ENSMUSG00000039851	4932438H23Rik	1.20076	0.00030812
ENSMUSG00000039865	Slc44a3	-1.96364	3.72793e-74
ENSMUSG00000039883	Lrrc17	-1.32079	2.36468e-14
ENSMUSG00000039904	Gpr37	-1.31218	0.0149594
ENSMUSG00000039977	Deup1	-1.39724	4.69667e-12
ENSMUSG00000039997	Ifi203	-1.16316	3.2607e-29
ENSMUSG00000040010	Slc7a5	1.02415	1.31606e-31
ENSMUSG00000040035	Disp2	-1.02991	3.79021e-11
ENSMUSG00000040037	Negr1	-2.39691	2.19706e-26
ENSMUSG00000040046	Tph1	1.14954	0.0179546
ENSMUSG00000040086	Tnni3k	-2.13647	3.30065e-12
ENSMUSG00000040138	Ndp	-1.16548	0.023744
ENSMUSG00000040139	9430038I01Rik	1.07504	2.6938e-67
ENSMUSG00000040152	Thbs1	1.03555	5.79129e-05
ENSMUSG00000040205	Cuzd1	1.6096	0.0478176
ENSMUSG00000040229	Gpr34	-1.02956	8.38001e-12
ENSMUSG00000040231	Syngr4	-1.59056	0.00331737
ENSMUSG00000040258	Nxph4	1.08562	0.0131031
ENSMUSG00000040264	Gbp2b	4.11176	4.81438e-40
ENSMUSG00000040298	Btbd16	1.09344	1.42343e-06
ENSMUSG00000040310	Alx4	-1.62084	2.19697e-05
ENSMUSG00000040314	Ctsg	4.02623	1.9064e-05
ENSMUSG00000040328	Olfr56	1.50905	5.97011e-29
ENSMUSG00000040441	Slc26a10	1.37212	4.751e-06
ENSMUSG00000040471	Ggt6	-1.064	2.15081e-08
ENSMUSG00000040483	Xaf1	2.17278	2.2801e-219
ENSMUSG00000040511	Pvr	1.078	5.04024e-24
ENSMUSG00000040543	Pitpnm3	-1.20519	5.02908e-31
ENSMUSG00000040552	C3ar1	1.11126	2.32667e-18
ENSMUSG00000040592	Cd79b	-1.35954	9.51526e-15
ENSMUSG00000040653	Ppp1r14c	-1.73789	2.02379e-18
ENSMUSG00000040680	Kremen2	-1.95775	1.47303e-10
ENSMUSG00000040710	St8sia4	-1.15434	1.52311e-24
ENSMUSG00000040740	Slc25a34	1.98976	4.29154e-17
ENSMUSG00000040808	S100g	-1.39091	2.19288e-16
ENSMUSG00000040809	Chil3	-1.86059	1.01962e-49
ENSMUSG00000040836	Gpr161	1.46307	2.28002e-127
ENSMUSG00000040856	Dlk1	1.40766	0.00542707
ENSMUSG00000040919	4930505A04Rik	-2.52461	6.62245e-15
ENSMUSG00000040950	Mgl2	-3.43917	5.01464e-162
ENSMUSG00000040969	Arhgef38	-1.79643	1.02792e-13
ENSMUSG00000041062	Mslnl	2.31895	2.3808e-06
ENSMUSG00000041193	Pla2g5	2.44335	5.33361e-13
ENSMUSG00000041247	Lamp3	-1.37754	1.14187e-06
ENSMUSG00000041248	Kcnj1	-3.82962	9.55691e-05
ENSMUSG00000041261	Car8	-1.10004	2.66351e-10
ENSMUSG00000041323	Ak7	-1.03508	2.20095e-26
ENSMUSG00000041324	Inhba	1.20804	3.61514e-24
ENSMUSG00000041460	Cacna2d4	-1.93872	6.43296e-45
ENSMUSG00000041479	Syt15	-1.32399	2.10508e-18
ENSMUSG00000041481	Serpina3g	1.3052	2.35088e-10
ENSMUSG00000041538	H2-Ob	-2.36699	7.87357e-48
ENSMUSG00000041544	Disp3	2.39609	9.47826e-06
ENSMUSG00000041550	Serpina5	3.43146	0.0484409
ENSMUSG00000041556	Fbxo2	-1.29548	9.97086e-13
ENSMUSG00000041644	Slc5a12	-1.94964	3.83669e-17
ENSMUSG00000041681	Iapp	1.85313	0.00200852
ENSMUSG00000041722	Khdc1c	-2.75292	0.00509198
ENSMUSG00000041735	AAdacl4fm3	7.29734	3.34341e-13
ENSMUSG00000041737	Tmem45b	-5.18574	9.08841e-12
ENSMUSG00000041773	Enc1	1.60568	5.63574e-74
ENSMUSG00000042002	Foxn4	-1.18531	1.84548e-05
ENSMUSG00000042184	1700069L16Rik	3.64346	0.0165228
ENSMUSG00000042246	Tmc7	1.28673	1.46912e-25
ENSMUSG00000042254	Cilp	-1.11349	9.66797e-06
ENSMUSG00000042265	Trem1	1.05444	9.73447e-11
ENSMUSG00000042269	Cibar2	-1.49124	8.75701e-32
ENSMUSG00000042306	S100a14	1.12053	0.000329517
ENSMUSG00000042353	Frem3	1.06426	0.0402002
ENSMUSG00000042367	Gjb3	1.16817	1.80447e-09
ENSMUSG00000042379	Esm1	-1.67823	1.36313e-09
ENSMUSG00000042417	Ccno	-1.43627	1.6737e-08
ENSMUSG00000042459	Bpifa2	-3.26175	4.30759e-12
ENSMUSG00000042474	Fcmr	-1.79265	1.04413e-27
ENSMUSG00000042514	Klhl14	-1.47726	1.57297e-07
ENSMUSG00000042532	Golga7b	2.31009	6.76639e-09
ENSMUSG00000042604	Kcna4	1.67382	0.00250491
ENSMUSG00000042622	Maff	1.01684	1.52932e-16
ENSMUSG00000042638	Gucy2c	-3.29641	1.21886e-09
ENSMUSG00000042684	Npl	2.79309	4.41501e-218
ENSMUSG00000042750	Bex2	-2.29502	2.78501e-23
ENSMUSG00000042761	Mrap2	9.76056	2.91212e-39
ENSMUSG00000042770	Hebp1	1.36291	3.91602e-140
ENSMUSG00000042797	Aqp11	-1.33885	1.10445e-13
ENSMUSG00000042845	Wfdc12	1.81338	1.43554e-05
ENSMUSG00000043020	Dnai3	-1.31477	2.06e-21
ENSMUSG00000043029	Trpv3	-1.47777	0.00653054
ENSMUSG00000043085	Tmem82	1.21993	5.86332e-23
ENSMUSG00000043088	Il17re	-1.06897	2.44503e-87
ENSMUSG00000043168	4930426D05Rik	-1.1777	0.000159061
ENSMUSG00000043192	Gpi-ps	4.84582	6.60448e-261
ENSMUSG00000043366	Olfr78	1.07544	0.00454468
ENSMUSG00000043384	Gprasp1	-1.07011	6.20498e-45
ENSMUSG00000043424	Eif3j2	5.07037	0
ENSMUSG00000043448	Gjc2	-1.75157	1.03238e-17
ENSMUSG00000043456	Zfp536	1.18678	1.03637e-06
ENSMUSG00000043541	Casc1	-1.41119	3.94591e-45
ENSMUSG00000043664	Tmem221	-1.72864	7.39497e-50
ENSMUSG00000043705	Capn13	-1.8918	4.01901e-07
ENSMUSG00000043719	Col6a6	1.34951	2.49328e-05
ENSMUSG00000043773	1700048O20Rik	1.36883	9.97487e-06
ENSMUSG00000043811	Rtn4r	1.39285	4.07352e-07
ENSMUSG00000043873	Chil5	2.78334	8.57724e-14
ENSMUSG00000043999	Gpr75	2.24526	1.89343e-08
ENSMUSG00000044083	Efcab8	1.68721	7.61279e-10
ENSMUSG00000044156	Hepacam2	-1.44904	3.72704e-14
ENSMUSG00000044165	Bcl2l15	1.01771	0.0227821
ENSMUSG00000044229	Nxpe4	-3.6677	2.35727e-190
ENSMUSG00000044285	Ubb-ps	2.46802	7.76931e-182
ENSMUSG00000044309	Apol7c	-2.51732	2.75509e-13
ENSMUSG00000044337	Ackr3	1.09781	3.91497e-26
ENSMUSG00000044338	Aplnr	-1.31884	4.84272e-16
ENSMUSG00000044424	Gm9493	-1.16666	0.000109567
ENSMUSG00000044453	Ffar1	-6.735	5.11002e-22
ENSMUSG00000044485	Klk1b11	-4.48713	0.000938421
ENSMUSG00000044522	A730020M07Rik	1.68785	2.85073e-12
ENSMUSG00000044528	Tram1l1	-1.33077	3.44075e-08
ENSMUSG00000044534	Ackr2	1.06988	1.58083e-39
ENSMUSG00000044573	Acp1	-1.00376	1.2466e-84
ENSMUSG00000044581	LOC102635990	-3.74226	0.00402277
ENSMUSG00000044681	Cnpy1	-1.88766	0.00539852
ENSMUSG00000044689	Gm13749	-1.19118	2.44545e-07
ENSMUSG00000044716	Dok7	1.61387	4.08989e-21
ENSMUSG00000044719	E230025N22Rik	-1.45782	4.94601e-10
ENSMUSG00000044726	Erich5	-1.36064	0.000208602
ENSMUSG00000044783	A730008H23Rik	-1.09849	4.18834e-79
ENSMUSG00000045027	Prss22	3.37764	1.10601e-87
ENSMUSG00000045036	Tmem232	-1.5222	1.1972e-25
ENSMUSG00000045055	Rpsa-ps2	-1.95221	6.28948e-05
ENSMUSG00000045087	S1pr5	-1.15052	2.07641e-15
ENSMUSG00000045106	Ccdc73	-2.60618	8.00897e-10
ENSMUSG00000045281	Gpr20	1.70143	9.63765e-07
ENSMUSG00000045349	Sh2d5	1.21541	2.82417e-12
ENSMUSG00000045392	Olfr1033	-3.62153	1.87345e-59
ENSMUSG00000045515	Pou3f3	-1.8697	1.96784e-05
ENSMUSG00000045532	C1ql1	1.00847	0.00556107
ENSMUSG00000045539	Sprr3	15.8144	3.9066e-07
ENSMUSG00000045545	Krt14	2.16131	0.04944
ENSMUSG00000045589	Frrs1l	2.67753	3.42994e-10
ENSMUSG00000045591	Olig3	-2.00888	1.63497e-07
ENSMUSG00000045594	Glb1	-1.22564	1.75799e-101
ENSMUSG00000045775	Slc16a5	-1.03619	0.00212397
ENSMUSG00000045868	Gvin1	-5.77469	5.40397e-114
ENSMUSG00000045915	Ccdc42	1.0699	5.23954e-18
ENSMUSG00000045932	Ifit2	1.46	1.39424e-76
ENSMUSG00000045968	Teddm2	-1.10085	0.000587674
ENSMUSG00000046056	Sbsn	-1.60238	0.00329278
ENSMUSG00000046093	Hpcal4	-1.40993	2.15086e-07
ENSMUSG00000046101	Mcmdc2	-3.09074	5.33192e-05
ENSMUSG00000046178	Nxph1	-1.28429	0.00467501
ENSMUSG00000046182	Gsg1l	-1.60015	3.60521e-12
ENSMUSG00000046196	Ttc39d	-1.52485	6.22941e-05
ENSMUSG00000046204	Pnma2	-1.67823	0.00516806
ENSMUSG00000046223	Plaur	1.12387	5.79139e-28
ENSMUSG00000046242	1600029I14Rik	-1.34047	2.78159e-51
ENSMUSG00000046323	Dppa3	-1.07808	0.00261106
ENSMUSG00000046337	Fam178b	-1.49862	7.91729e-20
ENSMUSG00000046338	Gpat2	1.29632	0.00667032
ENSMUSG00000046408	1700067K01Rik	-1.31089	9.86498e-05
ENSMUSG00000046449	Nexmif	-1.04506	7.87916e-07
ENSMUSG00000046491	C1qtnf2	-1.24263	1.72205e-35
ENSMUSG00000046561	Arsj	1.58686	9.32392e-46
ENSMUSG00000046607	Hrk	-1.08084	0.0214234
ENSMUSG00000046610	Oacyl	1.53999	1.59247e-13
ENSMUSG00000046618	Olfml2a	-1.73683	3.4194e-60
ENSMUSG00000046623	Gjb4	1.82438	1.01481e-06
ENSMUSG00000046634	Pkd1l1	1.10026	0.044023
ENSMUSG00000046694	Tent5b	1.1098	3.21404e-17
ENSMUSG00000046699	Slitrk4	1.50327	0.00191112
ENSMUSG00000046721	Rpl14-ps1	2.40214	2.597e-81
ENSMUSG00000046748	Tmem45a2	3.10573	0.0335336
ENSMUSG00000046764	A530053G22Rik	2.3157	0.0431787
ENSMUSG00000046782	Ttc6	-1.13934	7.83037e-21
ENSMUSG00000046804	Phgr1	-3.88618	1.97916e-21
ENSMUSG00000046808	Atp10d	1.2455	2.40572e-137
ENSMUSG00000046828	Mettl21e	3.56827	1.87067e-45
ENSMUSG00000046834	Krt1	-1.15654	0.0170876
ENSMUSG00000047048	Olfr432	3.6395	0.000891164
ENSMUSG00000047104	Pbp2	-4.68864	1.30466e-06
ENSMUSG00000047129	1700113H08Rik	-3.96693	0.00224345
ENSMUSG00000047146	Tet1	-1.15748	2.88662e-11
ENSMUSG00000047155	Cyp4x1	3.14255	0.0165456
ENSMUSG00000047197	Gjd3	1.9906	1.26558e-08
ENSMUSG00000047222	Rnase2a	4.07583	6.51524e-15
ENSMUSG00000047228	A2ml1	-1.60942	2.3256e-11
ENSMUSG00000047379	B4gat1	-1.0939	0.0007489
ENSMUSG00000047420	Fam180a	-1.02792	6.46982e-06
ENSMUSG00000047501	Cldn4	1.26682	2.80306e-24
ENSMUSG00000047528	Flacc1	-1.07459	0.000768776
ENSMUSG00000047562	Mmp10	3.54446	5.07165e-19
ENSMUSG00000047606	Ankrd34c	3.31864	0.00269073
ENSMUSG00000047642	D930020B18Rik	-1.96534	2.58502e-14
ENSMUSG00000047676	Rpsa-ps10	6.19421	0
ENSMUSG00000047797	Gjb1	-1.92549	2.83596e-17
ENSMUSG00000047841	Fndc11	-1.13445	1.22751e-05
ENSMUSG00000047842	Diras2	-1.03014	1.03424e-24
ENSMUSG00000047844	Bex4	-1.73925	9.31806e-24
ENSMUSG00000047880	Cxcr5	-1.49625	2.30501e-17
ENSMUSG00000047953	Gp5	1.08227	9.44635e-10
ENSMUSG00000048015	Neurod4	-3.41842	0.00653976
ENSMUSG00000048031	Fcrl5	1.54857	2.08443e-08
ENSMUSG00000048230	Fbxo43	-1.33477	7.24626e-06
ENSMUSG00000048349	Pou4f1	1.31352	3.18607e-06
ENSMUSG00000048355	Arxes1	1.58815	1.05851e-10
ENSMUSG00000048373	Fgfbp1	1.51082	1.28894e-27
ENSMUSG00000048520	Fbxl13	-1.40582	4.05349e-35
ENSMUSG00000048534	Jaml	1.73833	1.71833e-78
ENSMUSG00000048572	Tmem252	1.96006	4.57663e-12
ENSMUSG00000048636	A730049H05Rik	2.34627	6.33044e-27
ENSMUSG00000048655	Ccdc169	1.19603	0.0102858
ENSMUSG00000048758	Rpl29	-2.46065	6.64774e-272
ENSMUSG00000048806	Ifnb1	1.6002	5.83456e-06
ENSMUSG00000048834	Vstm2a	-1.49918	1.72726e-10
ENSMUSG00000048949	Gm6206	1.78484	3.2242e-35
ENSMUSG00000048988	Elfn1	-1.24439	5.10485e-31
ENSMUSG00000049001	Ndnf	-1.13083	6.7783e-37
ENSMUSG00000049028	Olfr873	3.5958	0.0242772
ENSMUSG00000049036	Tmem121	1.07286	0.000813678
ENSMUSG00000049109	Themis	-1.03476	1.87237e-07
ENSMUSG00000049148	Plcxd3	-1.03945	0.000538154
ENSMUSG00000049176	Frmpd4	1.6995	0.00086743
ENSMUSG00000049353	Rd3	-2.97648	7.40324e-72
ENSMUSG00000049515	Espnl	-2.12477	1.09571e-11
ENSMUSG00000049551	Fzd9	1.31703	0.00978631
ENSMUSG00000049608	Gpr55	-1.54973	6.70902e-14
ENSMUSG00000049649	Gpr3	1.6923	0.0018258
ENSMUSG00000049670	Morn4	1.06549	5.99094e-47
ENSMUSG00000049719	Prss46	1.84965	0.00010062
ENSMUSG00000049804	Armcx4	1.16663	3.12087e-23
ENSMUSG00000049848	Ceacam19	-2.17395	0.0170584
ENSMUSG00000049892	Rasd1	1.805	3.32983e-13
ENSMUSG00000049928	Glp2r	1.04279	0.0399879
ENSMUSG00000049946	BC030500	-1.71725	2.55771e-11
ENSMUSG00000050010	Shisa3	-1.01639	1.86553e-06
ENSMUSG00000050097	Ces2b	-3.18792	1.01604e-26
ENSMUSG00000050138	Kcnk12	-1.46973	5.55282e-25
ENSMUSG00000050164	Mchr1	1.55958	2.3199e-07
ENSMUSG00000050370	Ch25h	1.37527	7.29014e-22
ENSMUSG00000050439	Enthd1	-1.16009	0.0229535
ENSMUSG00000050473	Slc35d3	-1.09552	3.017e-05
ENSMUSG00000050556	Kcnb1	-1.18645	1.84504e-27
ENSMUSG00000050587	Lrrc4c	-1.08496	1.31125e-08
ENSMUSG00000050640	Tmem150c	-1.40442	1.425e-39
ENSMUSG00000050675	Gp1ba	1.23079	4.36441e-09
ENSMUSG00000050765	Gm5084	-2.76091	4.00184e-20
ENSMUSG00000050808	Muc15	4.08401	0.0170812
ENSMUSG00000050830	Vwc2	-1.61189	1.6978e-10
ENSMUSG00000050896	Rtn4rl2	1.79212	5.21816e-41
ENSMUSG00000050914	Ankrd37	1.71675	1.57259e-28
ENSMUSG00000050994	Adgb	-1.57652	2.62197e-39
ENSMUSG00000051048	P4ha3	2.31762	1.13437e-94
ENSMUSG00000051177	Plcb1	-1.00107	3.25356e-10
ENSMUSG00000051262	Nat8f3	-1.07383	2.90337e-11
ENSMUSG00000051279	Gdf6	1.32714	0.000211583
ENSMUSG00000051486	Pcdhb11	1.16763	2.44274e-19
ENSMUSG00000051498	Tlr6	1.4611	5.05254e-72
ENSMUSG00000051504	Siglech	1.37752	7.4815e-08
ENSMUSG00000051527	Usp29	2.56245	7.32256e-05
ENSMUSG00000051663	Pcdhb1	3.31761	6.95214e-11
ENSMUSG00000051726	Kcnf1	-1.52254	1.19039e-08
ENSMUSG00000051748	Wfdc21	-3.07784	4.02684e-45
ENSMUSG00000051790	Nlgn2	1.05592	1.25925e-49
ENSMUSG00000051804	Adam6b	1.72058	5.16164e-05
ENSMUSG00000051839	Gypa	-2.11998	0.000179441
ENSMUSG00000051844	B230319C09Rik	-1.27158	0.00523414
ENSMUSG00000051920	Rspo2	-2.93276	1.77678e-12
ENSMUSG00000051951	Xkr4	-2.08359	1.62974e-12
ENSMUSG00000051985	Igfn1	2.93905	0.000113192
ENSMUSG00000052013	Btla	-1.08152	1.81186e-11
ENSMUSG00000052133	Sema5b	1.1746	4.99661e-05
ENSMUSG00000052270	Fpr2	1.36676	1.44431e-48
ENSMUSG00000052302	Tbc1d30	-1.08469	1.56204e-11
ENSMUSG00000052353	Cemip	1.26955	3.83656e-12
ENSMUSG00000052392	Acot4	1.12519	0.000198649
ENSMUSG00000052407	Ccdc171	-1.65781	9.23768e-68
ENSMUSG00000052525	Spdya	-1.08541	0.00797421
ENSMUSG00000052605	Isoc2b	-1.79088	6.92029e-41
ENSMUSG00000052631	Sh2d6	1.45928	2.59813e-09
ENSMUSG00000052736	Klrc2	-1.7727	8.98219e-25
ENSMUSG00000052974	Cyp2f2	-1.18667	9.71598e-13
ENSMUSG00000053044	Cd8b1	-1.04017	3.34421e-13
ENSMUSG00000053054	Adh6a	-4.61558	0.00149875
ENSMUSG00000053093	Myh7	1.05275	4.67343e-09
ENSMUSG00000053113	Socs3	1.00795	1.72569e-28
ENSMUSG00000053141	Ptprt	-1.56452	2.88035e-12
ENSMUSG00000053161	Daw1	-1.10873	1.31831e-17
ENSMUSG00000053164	Gpr21	-1.20613	0.000618892
ENSMUSG00000053184	Spaca3	-3.39462	0.00128161
ENSMUSG00000053199	Arhgap20	-1.2794	1.32885e-17
ENSMUSG00000053268	Dspp	2.12206	2.43248e-07
ENSMUSG00000053297	AI854703	-1.0679	1.2484e-05
ENSMUSG00000053310	Nrgn	1.03607	8.816e-11
ENSMUSG00000053367	Epp13	-1.36791	0.0122408
ENSMUSG00000053368	Rxfp2	-1.39539	4.5682e-05
ENSMUSG00000053395	Cacng8	-1.03442	0.0052189
ENSMUSG00000053411	Cbx7	-1.07758	3.88854e-52
ENSMUSG00000053519	Kcnip1	1.13601	0.038039
ENSMUSG00000053528	A530021J07Rik	-3.59344	0.00221676
ENSMUSG00000053797	Krt16	3.44457	1.03213e-33
ENSMUSG00000053835	H2-T24	1.95663	2.41527e-198
ENSMUSG00000053985	Zfp14	-1.82628	3.22174e-59
ENSMUSG00000054072	Iigp1	1.25113	3.2894e-33
ENSMUSG00000054128	H2-T3	9.11166	4.55256e-34
ENSMUSG00000054134	Umodl1	-2.90499	0.0338754
ENSMUSG00000054360	Bsx	3.27193	0.0211902
ENSMUSG00000054409	Tmem74	-1.83426	8.31827e-07
ENSMUSG00000054514	Atad3aos	-1.31977	4.42985e-06
ENSMUSG00000054555	Adam12	1.34918	3.00274e-13
ENSMUSG00000054556	Gm4876	-1.20809	2.6587e-07
ENSMUSG00000054594	Oscar	-1.58597	0.0470991
ENSMUSG00000054598	9130230L23Rik	-1.40661	3.38458e-35
ENSMUSG00000054619	Mettl7a1	-1.03765	2.39515e-43
ENSMUSG00000054753	AU018091	1.0697	0.000151183
ENSMUSG00000054764	Mtnr1a	1.77055	0.0340681
ENSMUSG00000054905	Stfa3	5.31868	3.60992e-05
ENSMUSG00000054910	4931415C17Rik	-1.21638	0.000430461
ENSMUSG00000054966	Lmntd1	-1.42213	1.45526e-24
ENSMUSG00000054988	Agtr1b	-1.88201	1.36664e-07
ENSMUSG00000054994	AV320801	-2.70337	0.0226816
ENSMUSG00000054999	Naaladl1	-1.09829	0.0272548
ENSMUSG00000055110	A630012P03Rik	2.15173	1.86117e-20
ENSMUSG00000055125	M5C1000I18Rik	-1.74844	0.02281
ENSMUSG00000055301	Adh7	-1.16631	1.39696e-05
ENSMUSG00000055341	Zfp457	1.53334	3.25344e-11
ENSMUSG00000055373	Fut9	-1.53184	0.000170473
ENSMUSG00000055403	4933427D06Rik	3.80726	0.00365072
ENSMUSG00000055415	Atp10b	-5.48651	1.17591e-25
ENSMUSG00000055421	Pcdh9	-1.27943	0.000245094
ENSMUSG00000055489	Ano5	-1.23118	0.000112657
ENSMUSG00000055561	Spink5	-6.26611	5.07546e-11
ENSMUSG00000055567	Unc80	-2.59402	1.48652e-18
ENSMUSG00000055602	Tcp10b	1.09053	0.000813871
ENSMUSG00000055632	Hmcn2	1.45469	2.94271e-12
ENSMUSG00000055723	Rras2	1.16931	3.20748e-115
ENSMUSG00000055733	Nap1l3	-1.06596	1.36225e-09
ENSMUSG00000055748	Gsdmc4	1.33823	0.00511589
ENSMUSG00000055826	Tescl	3.32295	2.24043e-13
ENSMUSG00000055833	1700034H15Rik	1.12074	7.82801e-11
ENSMUSG00000055917	Zfp277	-1.17777	7.58669e-101
ENSMUSG00000055926	Gm14137	1.44034	0.0186617
ENSMUSG00000055937	Krt28	2.65367	2.5003e-07
ENSMUSG00000056014	A430033K04Rik	-1.02561	3.87934e-48
ENSMUSG00000056025	Clca3a1	1.47532	2.78122e-15
ENSMUSG00000056073	Grik2	-1.51198	3.8574e-08
ENSMUSG00000056133	Unc93a2	1.07116	0.0369968
ENSMUSG00000056144	Trim34a	-1.59999	1.87234e-140
ENSMUSG00000056300	Zfp981	3.36091	2.39789e-12
ENSMUSG00000056487	Mettl7a2	-1.89424	0.00842167
ENSMUSG00000056494	Cngb3	1.12403	1.17271e-12
ENSMUSG00000056531	Ccdc18	-1.13983	1.76068e-10
ENSMUSG00000056596	Trnp1	-1.1997	1.19106e-25
ENSMUSG00000056656	Apol8	1.26018	0.000199273
ENSMUSG00000056749	Nfil3	1.23037	3.48224e-17
ENSMUSG00000056758	Hmga2	3.29005	4.3431e-14
ENSMUSG00000056849	Gm16415	3.98307	0.00111897
ENSMUSG00000056895	H2bu2	-1.16101	0.00297127
ENSMUSG00000056978	Hamp2	6.3576	4.31107e-71
ENSMUSG00000057068	Fam47e	-1.27065	1.04324e-25
ENSMUSG00000057092	Fxyd3	-1.39781	5.785e-18
ENSMUSG00000057132	Rpgrip1	-1.58736	1.87668e-27
ENSMUSG00000057182	Scn3a	-1.68955	1.6876e-47
ENSMUSG00000057246	BC051142	-1.54441	1.25952e-08
ENSMUSG00000057400	Ces1c	-2.62161	0.00108134
ENSMUSG00000057457	Phex	-1.33254	8.42889e-15
ENSMUSG00000057465	Saa2	1.44369	2.96308e-05
ENSMUSG00000057534	Elobl	4.29407	3.08145e-12
ENSMUSG00000057606	Colq	-1.75044	1.41177e-31
ENSMUSG00000057697	Vmn1r53	4.49449	2.96169e-07
ENSMUSG00000057751	Megf6	-1.06	3.12297e-34
ENSMUSG00000058063	Trim31	1.73367	0.00331737
ENSMUSG00000058152	Chsy3	1.30319	2.05483e-24
ENSMUSG00000058159	T2	-1.28867	8.24097e-15
ENSMUSG00000058174	Gm5148	-4.22151	5.21263e-42
ENSMUSG00000058186	Zfp980	2.87377	0.00145168
ENSMUSG00000058207	Serpina3k	3.50278	0.000459324
ENSMUSG00000058246	Gm10037	-1.00316	3.13637e-05
ENSMUSG00000058260	Serpina9	-4.57554	1.76776e-40
ENSMUSG00000058287	Gm12253	3.11597	1.32854e-28
ENSMUSG00000058427	Cxcl2	1.15254	0.000360159
ENSMUSG00000058488	Kl	2.1477	8.62902e-34
ENSMUSG00000058589	Anks1b	-1.98712	3.97902e-06
ENSMUSG00000058620	Adra2b	1.62025	0.000557169
ENSMUSG00000058626	Capn11	-3.7678	0.00392882
ENSMUSG00000058656	Samd12	-1.63722	2.88381e-43
ENSMUSG00000058728	Cd300c	1.45685	4.31047e-09
ENSMUSG00000058740	Kcnt1	3.18729	1.97039e-12
ENSMUSG00000058743	Kcnj14	2.65271	1.1748e-16
ENSMUSG00000058831	Opn1sw	-1.57669	0.0282958
ENSMUSG00000058900	Rsl1	-1.19141	4.43607e-40
ENSMUSG00000058914	C1qtnf3	-2.08604	1.2591e-17
ENSMUSG00000058921	Slc10a5	-1.01977	3.48591e-05
ENSMUSG00000059031	Olfr482	3.0103	0.0303094
ENSMUSG00000059040	Eno1b	8.31384	2.00667e-240
ENSMUSG00000059042	Klk1b9	-3.48033	0.0372958
ENSMUSG00000059089	Fcgr4	1.07343	7.80827e-18
ENSMUSG00000059128	Ifnl2	2.09634	8.83885e-06
ENSMUSG00000059187	Tafa1	-1.26448	1.50056e-05
ENSMUSG00000059434	Gckr	-1.53873	0.0112053
ENSMUSG00000059463	Spag11b	-6.80179	8.78462e-12
ENSMUSG00000059565	Gm5292	3.19489	0.0126166
ENSMUSG00000059606	Rnase2b	-5.50034	3.64943e-06
ENSMUSG00000059657	Stfa2l1	1.24956	0.000305783
ENSMUSG00000059659	Gm10069	-1.18608	2.28e-08
ENSMUSG00000059741	Myl3	1.8971	0.00246633
ENSMUSG00000059763	Taar2	-1.48245	0.0287848
ENSMUSG00000059816	Shisal2a	-1.43109	6.34307e-05
ENSMUSG00000059824	Dbp	-1.76284	2.07738e-18
ENSMUSG00000059854	Hydin	-1.12039	1.07531e-12
ENSMUSG00000059864	Olfr1393	1.34807	0.0454409
ENSMUSG00000059991	Nptx2	1.1197	1.97294e-06
ENSMUSG00000060044	Tmem26	1.67652	5.41962e-34
ENSMUSG00000060183	Cxcl11	4.76378	3.46288e-109
ENSMUSG00000060187	Lrrc10	1.25939	1.44575e-05
ENSMUSG00000060227	Golm2	-1.30044	1.65102e-40
ENSMUSG00000060268	Armh1	-2.68314	4.56579e-61
ENSMUSG00000060402	Chst8	2.09982	1.07276e-61
ENSMUSG00000060441	Trim5	-5.90029	4.28658e-198
ENSMUSG00000060445	Sycp2	1.16088	1.11592e-07
ENSMUSG00000060461	Dppa5a	-2.91932	0.0001211
ENSMUSG00000060470	Adgrg3	1.11744	2.56659e-44
ENSMUSG00000060509	Xcr1	-1.06231	1.07785e-10
ENSMUSG00000060519	Tor3a	1.20353	2.59732e-113
ENSMUSG00000060548	Tnfrsf19	-1.12795	6.2951e-41
ENSMUSG00000060550	H2-Q7	-1.02505	2.7718e-15
ENSMUSG00000060566	Rpl21-ps3	4.26744	0.00176304
ENSMUSG00000060586	H2-Eb1	-1.32433	1.12317e-30
ENSMUSG00000060613	Cyp2c70	-3.48548	0.0243011
ENSMUSG00000060747	Ifnl3	3.15083	4.30506e-10
ENSMUSG00000060787	Olfr464	5.21305	5.06785e-11
ENSMUSG00000060950	Trmt61a	1.02044	1.3123e-40
ENSMUSG00000060985	Tdrd5	1.47104	2.5432e-18
ENSMUSG00000061039	Olfr920	-1.95804	1.79859e-23
ENSMUSG00000061080	Lsamp	1.63746	4.23845e-06
ENSMUSG00000061171	Slc38a11	-1.15394	1.73092e-05
ENSMUSG00000061242	Gm9104	-2.58903	0.00028164
ENSMUSG00000061356	Nuggc	-1.78152	0.00154664
ENSMUSG00000061397	Krt79	-1.01202	5.25384e-11
ENSMUSG00000061576	Dpp6	-1.05569	1.95223e-08
ENSMUSG00000061577	Adgrg5	1.38086	4.49704e-26
ENSMUSG00000061601	Pclo	-1.10739	3.10438e-10
ENSMUSG00000061684	Rpl21-ps8	-2.06826	0.00503681
ENSMUSG00000061728	Btnl7-ps	-1.79686	0.000218299
ENSMUSG00000061742	Slc22a12	1.13561	0.00121403
ENSMUSG00000061769	Klra6	-7.36489	5.0932e-13
ENSMUSG00000061815	Rufy4	3.3973	1.58798e-138
ENSMUSG00000061816	Myl1	-1.5048	0.0389249
ENSMUSG00000061852	Gm53056	1.16339	0.0143133
ENSMUSG00000061878	Sphk1	1.78026	2.83027e-68
ENSMUSG00000061911	Myt1l	2.00034	0.000147741
ENSMUSG00000061988	Rpl10a-ps2	2.49807	0.005735
ENSMUSG00000062074	Ccn6	-2.15728	0.00263926
ENSMUSG00000062093	Gm5088	1.74403	3.72711e-16
ENSMUSG00000062148	Ear6	-3.3395	1.42524e-18
ENSMUSG00000062152	Rpl21-ps14	3.86374	0.00876637
ENSMUSG00000062257	Opcml	-1.66324	5.79454e-18
ENSMUSG00000062310	Glrp1	-6.87624	1.25649e-11
ENSMUSG00000062345	Serpinb2	1.48942	0.00687805
ENSMUSG00000062380	Tubb3	-1.75154	8.36679e-09
ENSMUSG00000062382	Ftl1-ps2	1.59756	8.5649e-66
ENSMUSG00000062432	Cyp26c1	1.94952	0.000407395
ENSMUSG00000062480	Acat3	2.12907	2.3152e-21
ENSMUSG00000062488	Ifit3b	1.17305	2.46288e-51
ENSMUSG00000062542	Syt9	-1.3081	2.63877e-09
ENSMUSG00000062591	Tubb4a	-1.98174	5.50247e-75
ENSMUSG00000062611	Rps3a2	1.06657	1.19872e-05
ENSMUSG00000062778	Chia1	-1.27206	5.11769e-09
ENSMUSG00000062785	Kcnc3	-1.11668	3.05278e-15
ENSMUSG00000062822	4833420G17Rik	-1.05801	9.72608e-79
ENSMUSG00000062859	Tcp11	-1.26994	1.02117e-29
ENSMUSG00000062980	Cped1	-1.0912	3.34663e-30
ENSMUSG00000063177	Klk1b27	-2.51626	0.00125077
ENSMUSG00000063232	Serpina11	-1.95716	0.0268002
ENSMUSG00000063234	Gpr84	1.31989	1.95407e-24
ENSMUSG00000063239	Grm4	-1.86221	1.3179e-10
ENSMUSG00000063253	Scoc	-1.39032	1.33144e-96
ENSMUSG00000063260	Syt10	-1.43787	8.2648e-11
ENSMUSG00000063296	Tmem117	1.17931	7.35642e-11
ENSMUSG00000063320	1190007I07Rik	-1.2595	1.49465e-26
ENSMUSG00000063531	Sema3e	-1.03835	3.16354e-31
ENSMUSG00000063600	Egfem1	2.04668	4.5731e-26
ENSMUSG00000063626	Unc5d	-1.9977	1.97396e-07
ENSMUSG00000063632	Sox11	-3.76155	2.93018e-81
ENSMUSG00000063696	Gm8730	7.54121	0
ENSMUSG00000063698	Sfxn4	-1.20354	1.57301e-22
ENSMUSG00000063730	Hsd3b2	3.79176	3.64839e-48
ENSMUSG00000063796	Slc22a8	3.60065	0.00204266
ENSMUSG00000063887	Nlgn1	-1.16684	0.00233777
ENSMUSG00000063953	Amd2	3.97539	1.15719e-61
ENSMUSG00000063954	H2ac19	-1.49551	0.000468475
ENSMUSG00000064023	Klk8	-1.23612	2.4358e-11
ENSMUSG00000064036	Mro	2.40278	0.00502955
ENSMUSG00000064063	BC048507	3.0641	0.0190826
ENSMUSG00000064140	Trim38	2.06404	0.0497438
ENSMUSG00000064179	Tnnt1	1.7134	3.76359e-40
ENSMUSG00000064246	Chil1	-2.32396	1.06273e-35
ENSMUSG00000064280	Ccdc146	-1.08974	5.72223e-20
ENSMUSG00000064293	Cntn4	-1.84092	2.18283e-12
ENSMUSG00000064294	Aox3	-3.17043	9.88787e-54
ENSMUSG00000064310	Zpld1	1.47191	0.013169
ENSMUSG00000064325	Hhip	-1.0374	5.96311e-09
ENSMUSG00000064330	Pde6h	-1.59444	1.27886e-05
ENSMUSG00000064360	ND3	-2.9574	5.06511e-29
ENSMUSG00000064380	Gm26448	1.57194	7.40396e-06
ENSMUSG00000064427	Gm22748	-1.37277	0.00503279
ENSMUSG00000064917	Gm22574	-1.80839	0.00192271
ENSMUSG00000064925	Snora62	1.59754	0.0425134
ENSMUSG00000064930	Gm23723	-3.40802	0.0128457
ENSMUSG00000064936	Gm23722	1.78684	0.00617776
ENSMUSG00000064982	Gm25259	-3.1196	0.0103886
ENSMUSG00000065176	Rnu12	1.79487	0.0344461
ENSMUSG00000065219	Snord32a	1.2414	0.0456385
ENSMUSG00000065444	Mir27a	4.40372	0.00011665
ENSMUSG00000065575	Mir449a	-2.08318	0.0278107
ENSMUSG00000065883	Snord3b-ps2	-1.80763	0.0438874
ENSMUSG00000065947	ND4L	-1.39209	6.78403e-05
ENSMUSG00000065952	Rps23rg1	-2.5475	0.000288249
ENSMUSG00000065987	Cd209b	1.52975	2.4207e-05
ENSMUSG00000066009	Zfp987	-4.28054	0.000649869
ENSMUSG00000066027	Pramel51	3.0472	0.032112
ENSMUSG00000066108	Muc5b	-2.00748	3.69135e-14
ENSMUSG00000066258	Trim12a	-11.3308	1.98773e-79
ENSMUSG00000066279	Chrna10	1.32635	7.99502e-10
ENSMUSG00000066363	Serpina3f	1.03038	0.000146604
ENSMUSG00000066366	Serpina1a	6.66553	9.00038e-26
ENSMUSG00000066382	Iqcf5	1.99665	0.0181542
ENSMUSG00000066438	Plekhd1	-1.14377	4.1483e-29
ENSMUSG00000066537	Vmn2r57	-1.14985	0.00477525
ENSMUSG00000066607	Insyn1	-1.34653	3.3949e-20
ENSMUSG00000066677	Ifi208	-1.23432	3.89418e-44
ENSMUSG00000066687	Zbtb16	1.54025	0.0328878
ENSMUSG00000066755	Tnfsf18	2.31768	5.98278e-16
ENSMUSG00000066760	Psg16	1.91371	0.034228
ENSMUSG00000066896	Olfr18	3.76108	0.00156452
ENSMUSG00000067058	Rps15a-ps5	3.97329	2.4287e-48
ENSMUSG00000067081	Asb18	-1.4383	0.00121403
ENSMUSG00000067201	H2-M9	3.47822	0.0110883
ENSMUSG00000067203	H2-K2	2.20736	7.94667e-94
ENSMUSG00000067206	Lrrc66	2.55492	1.83e-09
ENSMUSG00000067224	Gm3695	-1.01726	0.0211137
ENSMUSG00000067235	H2-Q10	2.75399	5.08699e-14
ENSMUSG00000067279	Ppp1r3c	-1.42291	3.38344e-25
ENSMUSG00000067341	H2-Eb2	-3.39011	5.06388e-62
ENSMUSG00000067547	Gm7666	3.66083	6.83696e-159
ENSMUSG00000067577	A430093F15Rik	-1.16043	0.000266666
ENSMUSG00000067591	Klra3	1.87089	2.88979e-41
ENSMUSG00000067599	Klra7	-1.46558	4.57025e-17
ENSMUSG00000067610	Klri1	1.78581	1.06167e-24
ENSMUSG00000067642	Adgrf3	1.30011	0.000102249
ENSMUSG00000067704	Wfdc13	-2.18331	1.54772e-19
ENSMUSG00000067750	Khdc1a	-5.6892	2.7061e-08
ENSMUSG00000067780	Pi15	1.24512	1.56469e-23
ENSMUSG00000067916	Zfp991	-1.34999	2.4783e-18
ENSMUSG00000067919	Rex2	4.31222	1.45362e-05
ENSMUSG00000068099	Smim45	2.09142	0.0181522
ENSMUSG00000068105	Tnfrsf13c	-1.07745	3.74588e-07
ENSMUSG00000068196	Col8a1	1.25058	9.55626e-20
ENSMUSG00000068231	Vmn1r43	1.72083	0.00939206
ENSMUSG00000068263	Efcc1	-1.3709	2.86108e-29
ENSMUSG00000068299	Nat8f4	-1.86604	3.10411e-43
ENSMUSG00000068397	Gm10240	3.29835	0.0460688
ENSMUSG00000068417	Pnp2	-2.12117	5.91179e-44
ENSMUSG00000068428	Gmnc	-1.13234	1.02343e-05
ENSMUSG00000068522	Aard	-1.217	6.64684e-31
ENSMUSG00000068606	Gm4841	1.9038	1.82291e-19
ENSMUSG00000068614	Actc1	-1.11735	3.08699e-14
ENSMUSG00000068794	Col28a1	-1.99032	3.89771e-15
ENSMUSG00000068860	Gm128	-1.68124	2.72482e-05
ENSMUSG00000068877	Selenbp2	1.14617	0.0397471
ENSMUSG00000068962	Zfp114	-1.27551	0.00192174
ENSMUSG00000069041	Slc25a31	3.01608	2.46268e-09
ENSMUSG00000069085	Dytn	-3.16702	1.56944e-06
ENSMUSG00000069117	Rps18-ps6	10.0146	1.22301e-183
ENSMUSG00000069206	Zfp874a	-1.07915	4.30634e-31
ENSMUSG00000069265	H3c1	-1.50498	0.0177557
ENSMUSG00000069300	H2bc11	-1.37742	0.0100531
ENSMUSG00000069302	H2ac12	2.20624	0.0145204
ENSMUSG00000069515	Lyz1	-2.17354	1.67083e-12
ENSMUSG00000069516	Lyz2	-1.38278	2.31454e-23
ENSMUSG00000069601	Ank3	-1.28551	4.1762e-10
ENSMUSG00000069707	Taar4	-3.7552	0.0174262
ENSMUSG00000069755	3110053B16Rik	-6.32848	5.75516e-92
ENSMUSG00000069806	Cacng7	-1.49212	3.92559e-34
ENSMUSG00000069867	Pabpn1l	-1.19464	0.016773
ENSMUSG00000069917	Hba-a2	-8.88879	6.08471e-81
ENSMUSG00000069996	Gm41341	4.67842	7.54047e-05
ENSMUSG00000070287	Slc35g2	-1.51103	3.04124e-57
ENSMUSG00000070291	Ddx43	1.2538	6.79255e-10
ENSMUSG00000070306	Ccdc153	-1.33787	1.55977e-36
ENSMUSG00000070331	Qrich2	-1.28648	0.0349691
ENSMUSG00000070345	Hsf5	1.30426	0.00100865
ENSMUSG00000070390	Nlrp1b	-1.55909	1.0908e-25
ENSMUSG00000070419	Cyp3a57	3.70786	0.00543283
ENSMUSG00000070423	Olfr558	-1.49265	0.0026797
ENSMUSG00000070427	Il18bp	1.04086	1.8511e-27
ENSMUSG00000070490	Gm10293	1.83443	0.0458847
ENSMUSG00000070501	Ifi214	1.77492	1.2947e-34
ENSMUSG00000070504	Fcrl6	2.13993	0.0225007
ENSMUSG00000070524	Fcrlb	1.43997	1.33847e-10
ENSMUSG00000070529	Wfdc10	-2.42718	3.7466e-09
ENSMUSG00000070530	Wfdc16	-1.97241	0.00100772
ENSMUSG00000070533	Wfdc8	-4.44742	5.69202e-20
ENSMUSG00000070564	Ntn5	-1.25885	1.57277e-05
ENSMUSG00000070644	Etnk2	1.13084	1.37658e-05
ENSMUSG00000070645	Ren1	4.30288	0.000238342
ENSMUSG00000070713	Hmgn2-ps	1.18874	9.94289e-34
ENSMUSG00000070732	Rbm44	-5.31804	2.1075e-10
ENSMUSG00000070737	Tmem35b	-1.01149	1.6727e-29
ENSMUSG00000070798	Psg25	2.66697	3.69791e-05
ENSMUSG00000070868	Skint3	-9.5837	3.47113e-24
ENSMUSG00000070904	Ifna4	2.88057	0.0201069
ENSMUSG00000070985	Acnat1	-1.30324	0.00143
ENSMUSG00000071113	Mboat4	1.47572	0.00575518
ENSMUSG00000071177	Serpina1d	3.93415	1.02453e-13
ENSMUSG00000071178	Serpina1b	8.79885	2.56138e-32
ENSMUSG00000071311	Gpr31b	2.7489	4.59943e-36
ENSMUSG00000071341	Egr4	-1.75401	0.0109706
ENSMUSG00000071342	Lsmem1	1.33153	1.24497e-05
ENSMUSG00000071361	Mcpt9	5.20737	1.6416e-06
ENSMUSG00000071470	Ccnb1ip1	7.70599	1.18816e-14
ENSMUSG00000071489	Ptgdr	2.34368	0.000783634
ENSMUSG00000071553	Cpa2	1.26476	0.0378854
ENSMUSG00000071561	Cstdc5	3.04379	1.04185e-05
ENSMUSG00000071562	Stfa1	2.91153	1.15266e-14
ENSMUSG00000071636	Rimbp3	-1.35561	0.00792182
ENSMUSG00000071637	Cebpd	1.40288	2.20447e-07
ENSMUSG00000071753	Cdr1os	-1.22181	0.00887623
ENSMUSG00000071890	Mroh9	5.85223	3.80848e-08
ENSMUSG00000072109	A530040E14Rik	1.17051	1.07034e-09
ENSMUSG00000072115	Ang	-1.81519	2.57005e-98
ENSMUSG00000072324	Gm8420	4.58164	1.02111e-07
ENSMUSG00000072473	1700024G13Rik	-1.54811	9.15227e-26
ENSMUSG00000072492	Gm10364	2.34069	1.38296e-07
ENSMUSG00000072494	Ppp1r3e	-2.28369	6.88288e-116
ENSMUSG00000072553	Gm525	2.04983	3.78147e-06
ENSMUSG00000072591	Fzd10os	-1.17357	0.0027917
ENSMUSG00000072621	Slfn10-ps	2.02408	3.16141e-43
ENSMUSG00000072676	Tmem254	-1.32035	1.86591e-24
ENSMUSG00000072694	1500011B03Rik	1.53916	2.68601e-105
ENSMUSG00000072718	Klra10	-2.57131	1.85553e-05
ENSMUSG00000072721	Klra14-ps	-8.78159	9.95613e-20
ENSMUSG00000072844	G530011O06Rik	-3.91805	1.42894e-38
ENSMUSG00000072849	Serpina1e	4.98349	5.35721e-10
ENSMUSG00000072966	Gprasp2	-1.22798	2.64759e-10
ENSMUSG00000073051	Gm14812	-1.86604	0.00583195
ENSMUSG00000073067	9130019P16Rik	1.6283	0.00189326
ENSMUSG00000073158	9030624G23Rik	-1.21699	9.67668e-05
ENSMUSG00000073164	2410018L13Rik	-5.09819	2.45688e-06
ENSMUSG00000073197	5730507C01Rik	-5.18751	2.60629e-18
ENSMUSG00000073234	Gm8773	1.48516	0.0154817
ENSMUSG00000073402	Gm8909	5.64181	1.08446e-269
ENSMUSG00000073405	H2-T-ps	1.35343	2.15508e-39
ENSMUSG00000073406	H2-Bl	6.08873	3.94227e-99
ENSMUSG00000073407	Gm6034	2.28066	1.19239e-28
ENSMUSG00000073408	Mucl3	-1.54607	7.13901e-06
ENSMUSG00000073413	Ly6g6d	-1.71004	1.76268e-29
ENSMUSG00000073421	H2-Ab1	-1.04117	8.00958e-20
ENSMUSG00000073422	H2-Ke6	-2.14791	4.91361e-05
ENSMUSG00000073430	Gm10505	-1.07873	0.00412316
ENSMUSG00000073489	Ifi204	1.21093	7.75283e-27
ENSMUSG00000073490	Ifi207	1.03948	5.48508e-22
ENSMUSG00000073491	Ifi213	-3.09624	7.21865e-109
ENSMUSG00000073555	Gm4951	1.00845	3.31445e-09
ENSMUSG00000073568	Arl14epl	4.8087	3.70786e-06
ENSMUSG00000073607	Gm10548	-3.8022	5.81407e-21
ENSMUSG00000073609	D2hgdh	-1.45291	1.67516e-72
ENSMUSG00000073643	Wdfy1	1.48848	6.47475e-92
ENSMUSG00000073722	4931408C20Rik	6.72991	1.47961e-11
ENSMUSG00000073728	Tmem51os1	1.27639	5.42115e-18
ENSMUSG00000073733	Cplane2	-1.32295	3.87626e-08
ENSMUSG00000073791	Efcab7	1.13579	1.16524e-44
ENSMUSG00000073805	Insyn2a	-1.07531	0.00134886
ENSMUSG00000073860	Gm829	-3.64042	0.0251543
ENSMUSG00000073877	Gm13306	-3.58455	0.00814444
ENSMUSG00000073940	Hbb-bt	-1.85215	2.33391e-06
ENSMUSG00000074004	B3gnt6	-1.61758	1.02769e-05
ENSMUSG00000074059	Fbxw18	4.56616	0.000855944
ENSMUSG00000074060	Fbxw15	3.24658	0.00990631
ENSMUSG00000074108	Rpl10-ps2	4.59769	7.5338e-05
ENSMUSG00000074115	Saa1	1.62814	1.17648e-11
ENSMUSG00000074146	4930579C12Rik	1.67023	0.00116435
ENSMUSG00000074149	Gm10634	1.77816	0.049691
ENSMUSG00000074158	Zfp976	-1.51918	2.90162e-48
ENSMUSG00000074207	Adh1	-1.45814	1.47837e-38
ENSMUSG00000074252	Gm10654	-4.52701	4.23479e-05
ENSMUSG00000074336	Apoc4	3.09419	0.0446859
ENSMUSG00000074361	C5ar2	-1.65488	8.42776e-44
ENSMUSG00000074397	Foxr1	1.71348	0.0019932
ENSMUSG00000074417	Pira11	2.50502	3.59831e-84
ENSMUSG00000074420	Gm10693	2.15373	2.01114e-06
ENSMUSG00000074472	Zfp872	-1.19071	0.000248783
ENSMUSG00000074622	Mafb	1.04485	5.96845e-22
ENSMUSG00000074625	Arhgap40	2.49283	3.71051e-18
ENSMUSG00000074635	3110070M22Rik	-1.56329	2.84954e-07
ENSMUSG00000074651	Mcidas	-1.89085	4.46178e-15
ENSMUSG00000074653	Lrrc31	-2.51443	1.55139e-13
ENSMUSG00000074673	Ttll9	-1.19543	3.26468e-14
ENSMUSG00000074678	Defb25	-1.67001	0.0133075
ENSMUSG00000074733	Zfp950	-1.11663	5.01178e-42
ENSMUSG00000074783	AU019990	2.20432	0.0114946
ENSMUSG00000074813	Morrbid	1.14672	3.04362e-50
ENSMUSG00000074818	Pdzd7	-1.27709	1.43023e-06
ENSMUSG00000074826	Gm10767	-1.04325	0.00121285
ENSMUSG00000074852	Hpse2	-1.32756	7.26987e-22
ENSMUSG00000074896	Ifit3	1.4869	1.12611e-111
ENSMUSG00000074923	Pak6	1.47633	6.11433e-59
ENSMUSG00000074934	Grem1	1.10632	6.97329e-05
ENSMUSG00000074987	Wt1os	1.09797	0.0281612
ENSMUSG00000075023	Accsl	1.53308	0.0469437
ENSMUSG00000075269	Bex6	-1.45343	0.00135695
ENSMUSG00000075272	Ttc30a2	-1.12697	0.00224271
ENSMUSG00000075304	Sp5	-2.46249	2.79494e-23
ENSMUSG00000075316	Scn9a	1.91815	0.000211844
ENSMUSG00000075325	Gm13582	-2.70612	0.00473148
ENSMUSG00000075391	Glo1-ps	2.96483	1.3184e-24
ENSMUSG00000075420	Smim6	-3.16947	6.31365e-125
ENSMUSG00000075569	Pms2	-1.12619	7.26652e-24
ENSMUSG00000075576	Gm12359	-1.3651	8.85577e-16
ENSMUSG00000075707	Dio3	1.94674	6.5639e-06
ENSMUSG00000076463	Trbv3	-2.43382	5.51606e-09
ENSMUSG00000076470	Trbv13-3	-2.4024	3.50651e-09
ENSMUSG00000076472	Trbv15	-2.26955	0.000530569
ENSMUSG00000076473	Trbv16	-1.2619	0.000118149
ENSMUSG00000076474	Trbv17	-2.40256	5.13692e-05
ENSMUSG00000076475	Trbv19	-3.8569	3.76927e-09
ENSMUSG00000076478	Trbv23	-3.71649	0.0243748
ENSMUSG00000076480	Trbv29	-1.87414	1.32016e-07
ENSMUSG00000076483	Trbj1-1	1.23362	0.000134589
ENSMUSG00000076508	Igkv17-127	-1.74838	9.76173e-05
ENSMUSG00000076514	Igkv17-121	-1.95006	8.6519e-05
ENSMUSG00000076522	Igkv16-104	-2.29104	0.00236181
ENSMUSG00000076523	Igkv15-103	-2.5929	0.00116653
ENSMUSG00000076525	Igkv1-99	-4.35862	2.57313e-05
ENSMUSG00000076531	Igkv4-92	-4.23862	0.000405854
ENSMUSG00000076534	Igkv12-89	-2.78721	0.0254546
ENSMUSG00000076535	Igkv1-88	5.36612	3.59796e-10
ENSMUSG00000076538	Igkv13-84	-1.8321	0.000798974
ENSMUSG00000076543	Igkv4-74	-2.08726	0.0051817
ENSMUSG00000076549	Igkv4-68	-1.60813	0.00210395
ENSMUSG00000076550	Igkv4-63	-2.26705	0.0279795
ENSMUSG00000076564	Igkv12-46	-2.90374	1.65174e-08
ENSMUSG00000076569	Igkv5-39	-2.25517	0.024948
ENSMUSG00000076587	Igkv6-20	1.98648	0.00555884
ENSMUSG00000076598	Igkv3-7	2.74177	1.33097e-07
ENSMUSG00000076604	Igkj1	-1.0824	0.0184053
ENSMUSG00000076607	Igkj4	-1.16254	5.2987e-05
ENSMUSG00000076612	Ighg2c	-4.61096	0.000196643
ENSMUSG00000076613	Ighg2b	-2.15587	0.00265309
ENSMUSG00000076633	Ighv5-2	-2.00863	0.0460775
ENSMUSG00000076653	Ighv7-2	4.38177	0.0193089
ENSMUSG00000076665	Ighv7-1	-2.6164	0.0045233
ENSMUSG00000076666	Ighv14-4	-3.85551	7.9758e-11
ENSMUSG00000076671	Ighv13-2	-4.30623	0.000924044
ENSMUSG00000076709	Ighv1-47	-5.63884	8.59668e-07
ENSMUSG00000076746	Trgv6	-1.30262	0.00817393
ENSMUSG00000076749	Trgc1	-1.31947	1.07045e-08
ENSMUSG00000076752	Trgc2	-1.1351	1.36012e-08
ENSMUSG00000076822	Trav16n	-1.95574	0.0131139
ENSMUSG00000076824	Trav14n-3	-4.33682	0.000120348
ENSMUSG00000076831	Trav8-1	-4.31595	0.000679008
ENSMUSG00000076855	Trav16	-1.64991	0.0288821
ENSMUSG00000076925	Traj3	-3.4588	0.0181542
ENSMUSG00000076934	Iglv1	-1.78114	0.000721291
ENSMUSG00000076939	Iglv3	-2.47616	9.9444e-08
ENSMUSG00000077148	Gm22935	-1.2298	0.0225007
ENSMUSG00000078137	Ankrd63	-6.29292	6.78688e-137
ENSMUSG00000078249	Hmga1b	7.29594	0
ENSMUSG00000078307	AI593442	-1.20982	0.00613306
ENSMUSG00000078487	Ankrd65	-1.22344	1.47111e-20
ENSMUSG00000078490	Cfap74	-1.03774	1.71529e-19
ENSMUSG00000078495	Zfp984	-4.16861	2.43105e-304
ENSMUSG00000078496	Zfp982	-1.75512	3.69365e-10
ENSMUSG00000078502	Zfp268	1.61448	6.28636e-52
ENSMUSG00000078503	Zfp990	4.27404	0.000170339
ENSMUSG00000078504	Aadacl4fm5	3.86693	0.00211982
ENSMUSG00000078521	Aunip	-1.00965	1.20459e-07
ENSMUSG00000078597	Cyp4a12b	-1.35284	0.0011665
ENSMUSG00000078612	Fyb2	1.89619	8.23726e-13
ENSMUSG00000078616	Trim30c	1.62733	3.09059e-32
ENSMUSG00000078648	Gm17546	1.28591	3.10389e-05
ENSMUSG00000078653	Cntd1	-1.51442	5.64443e-13
ENSMUSG00000078926	Cdc20b	-1.23085	1.12075e-08
ENSMUSG00000078964	Ces1b	-1.43795	0.00271144
ENSMUSG00000079009	Gm14139	3.64269	0.00253848
ENSMUSG00000079012	Serpina3m	1.8426	1.33543e-17
ENSMUSG00000079014	Serpina3i	3.27975	2.12578e-127
ENSMUSG00000079018	Ly6c1	1.33928	1.42754e-51
ENSMUSG00000079033	Mef2b	2.46454	1.30818e-18
ENSMUSG00000079042	Apela	2.15945	0.0420938
ENSMUSG00000079049	Serpinb1c	2.39831	1.32482e-23
ENSMUSG00000079120	AY761185	5.1786	1.42465e-06
ENSMUSG00000079186	Gzmc	1.47984	1.60648e-05
ENSMUSG00000079227	Ccr5	1.08809	4.86646e-27
ENSMUSG00000079235	Ccdc13	-1.08598	2.17672e-20
ENSMUSG00000079261	Gm15217	2.23218	3.6456e-08
ENSMUSG00000079262	Slco1a6	1.45646	0.0363292
ENSMUSG00000079267	Gm5930	-6.16908	1.11345e-08
ENSMUSG00000079278	Tmem233	-1.24718	0.0262565
ENSMUSG00000079339	Ifit1bl1	1.50554	5.47007e-27
ENSMUSG00000079343	C1s2	4.58253	1.53466e-233
ENSMUSG00000079355	Ackr4	-2.25274	3.25293e-28
ENSMUSG00000079364	Gm3558	-2.03775	0.0422591
ENSMUSG00000079419	Ms4a6c	1.01199	3.40837e-25
ENSMUSG00000079434	Neu2	-2.67232	5.96389e-13
ENSMUSG00000079457	Gm7609	1.08604	4.53558e-05
ENSMUSG00000079460	4933403O08Rik	-3.8613	0.0033228
ENSMUSG00000079484	Phyhd1	1.00276	8.89828e-10
ENSMUSG00000079491	H2-T10	1.09773	4.97661e-21
ENSMUSG00000079492	Gm11127	11.5387	1.5014e-173
ENSMUSG00000079495	Nat8f6	1.36873	0.00289215
ENSMUSG00000079507	H2-Q1	6.33886	0
ENSMUSG00000079543	Igkv13-85	-1.65662	0.00180098
ENSMUSG00000079547	H2-DMb1	-1.35868	3.59322e-46
ENSMUSG00000079550	Mpp4	-1.3141	4.5007e-06
ENSMUSG00000079554	Aox2	1.62126	0.0413571
ENSMUSG00000079566	Spin2d	5.0231	4.99673e-05
ENSMUSG00000079575	Rbpj-ps3	5.09421	2.55545e-169
ENSMUSG00000079597	Cstdc4	1.97247	6.70263e-09
ENSMUSG00000079605	Zbtb9	1.99959	0.0216268
ENSMUSG00000079606	Fsip2l	5.2194	4.50819e-05
ENSMUSG00000079608	Stard6	-1.59554	4.81201e-17
ENSMUSG00000079625	Tm4sf19	1.2214	1.31146e-05
ENSMUSG00000079654	Prrt4	1.02128	1.11113e-14
ENSMUSG00000079671	2610203C22Rik	1.03779	2.31267e-28
ENSMUSG00000079852	Klra4	-6.49609	1.06139e-42
ENSMUSG00000079853	Klra1	-1.50651	1.30508e-08
ENSMUSG00000080152	H3f4	3.44908	0.0128903
ENSMUSG00000080772	Gm12543	2.52331	0.030034
ENSMUSG00000080775	Gm6368	2.72786	6.10362e-06
ENSMUSG00000080893	Ndufa12-ps	4.62684	4.75542e-117
ENSMUSG00000080907	4930455H04Rik	3.42848	0.0208433
ENSMUSG00000080917	Pira2-ps1	1.60774	3.38743e-06
ENSMUSG00000081058	H3c15	-1.07864	5.5734e-06
ENSMUSG00000081087	Rps15a-ps7	5.52472	0
ENSMUSG00000081128	Gm13328	5.36592	1.25303e-34
ENSMUSG00000081355	Gm15264	1.96768	0.0140635
ENSMUSG00000081434	Gm14165	6.52465	7.12185e-131
ENSMUSG00000081467	Gm13337	6.27462	1.25544e-09
ENSMUSG00000081559	Gm12411	-2.20017	0.0175742
ENSMUSG00000081640	Rplp0-ps1	2.4518	0.00190142
ENSMUSG00000081665	Pira1	1.73328	9.46111e-51
ENSMUSG00000082057	Gm15789	-1.59903	0.0250396
ENSMUSG00000082100	Glns-ps1	6.13435	2.71122e-57
ENSMUSG00000082101	Slfn14	1.12722	0.0179634
ENSMUSG00000082171	Rpl27-ps2	-2.22017	0.0255768
ENSMUSG00000082226	Gm715	-1.52002	9.87883e-05
ENSMUSG00000082305	Gm2420	6.01275	3.04665e-11
ENSMUSG00000082319	Actr3-ps	4.66135	2.4054e-86
ENSMUSG00000082419	Gm11425	-3.14093	3.29524e-17
ENSMUSG00000082778	Gm15191	1.93644	9.59616e-10
ENSMUSG00000082809	Gm14150	5.39788	4.67e-188
ENSMUSG00000082895	Rpsa-ps9	1.17679	0.00181725
ENSMUSG00000082935	Gm7658	4.60014	3.5817e-72
ENSMUSG00000082976	Gm15056	4.13908	5.43557e-48
ENSMUSG00000082978	Rpsa-ps11	-3.19113	0.0135915
ENSMUSG00000083083	Gm15382	-1.76666	7.43275e-14
ENSMUSG00000083270	Gm13498	3.11824	0.0239952
ENSMUSG00000083534	H2-M6-ps	1.26562	0.00212371
ENSMUSG00000083619	Gm14414	1.42502	0.00741681
ENSMUSG00000083623	Gm7224	6.11626	7.66869e-10
ENSMUSG00000083773	Gm13394	10.0317	4.56347e-159
ENSMUSG00000084081	Gm12057	1.26762	0.00779396
ENSMUSG00000084131	Rpl3-ps2	-2.16706	1.52452e-05
ENSMUSG00000084314	Rps15a-ps3	3.1457	1.19235e-11
ENSMUSG00000084329	Gm6733	2.34889	5.29704e-12
ENSMUSG00000084349	Rpl3-ps1	3.34838	0
ENSMUSG00000084383	Gm13370	-3.96088	0.00129851
ENSMUSG00000084403	Rps15a-ps8	7.80201	5.75951e-16
ENSMUSG00000084803	5830444B04Rik	-1.48239	1.70665e-07
ENSMUSG00000084885	3010001F23Rik	-1.08357	0.0107162
ENSMUSG00000084890	A830036E02Rik	-3.06852	0.00231403
ENSMUSG00000084897	a.1	2.71922	9.38774e-05
ENSMUSG00000084902	Gm281	-1.63632	1.69689e-42
ENSMUSG00000084929	Foxo6os	-4.53244	4.6312e-06
ENSMUSG00000084960	B430010I23Rik	-5.11969	2.13075e-169
ENSMUSG00000084997	Gm15471	1.45758	0.0438433
ENSMUSG00000085022	Gm5860	-2.09496	0.0109082
ENSMUSG00000085025	Gm13715	2.25143	0.000834109
ENSMUSG00000085049	Parvaos	-1.12373	0.0172161
ENSMUSG00000085069	Prdm16os	-1.24097	7.42695e-27
ENSMUSG00000085079	Khdc1b	-5.06666	4.29599e-06
ENSMUSG00000085081	Rptoros	-1.65156	5.41603e-23
ENSMUSG00000085139	A730046J19Rik	1.71744	3.46994e-10
ENSMUSG00000085162	Gm12295	1.23268	0.000115198
ENSMUSG00000085171	D830026I12Rik	-3.85525	1.81995e-87
ENSMUSG00000085395	Gm13056	-2.07255	1.53066e-42
ENSMUSG00000085440	Sorbs2os	-2.31296	2.16498e-16
ENSMUSG00000085452	4930554G24Rik	-4.33289	5.74346e-07
ENSMUSG00000085514	Bcas3os2	-1.09648	2.60583e-05
ENSMUSG00000085596	Gm11476	1.80976	5.54977e-45
ENSMUSG00000085601	Meiosin	-2.39685	0.00395141
ENSMUSG00000085628	Appbp2os	-1.76725	2.02678e-09
ENSMUSG00000085682	Gm14267	3.02347	1.2108e-16
ENSMUSG00000085763	Smc2os	-3.71015	0.000167232
ENSMUSG00000085851	4921518K17Rik	-4.97059	0.000977702
ENSMUSG00000085876	Gm12409	-1.58972	0.0430377
ENSMUSG00000086150	Bach2os	1.71691	3.53543e-11
ENSMUSG00000086179	Gm14317	-1.25809	2.65409e-07
ENSMUSG00000086199	Bcas3os1	1.59141	3.86402e-14
ENSMUSG00000086247	Gm15787	1.21696	1.64026e-11
ENSMUSG00000086264	Gm15850	-2.84798	0.000831381
ENSMUSG00000086308	G630016G05Rik	-1.21962	0.00227944
ENSMUSG00000086369	E330017L17Rik	-5.60153	2.98562e-08
ENSMUSG00000086514	Gm11747	-2.81809	0.0169754
ENSMUSG00000086552	Dlx4os	-1.54711	1.40641e-07
ENSMUSG00000086555	Gm13446	-1.91049	0.0112049
ENSMUSG00000086587	Gm11837	-1.49489	4.18838e-11
ENSMUSG00000086604	Gm15510	-5.04328	7.74449e-14
ENSMUSG00000086607	4930511M06Rik	-1.22844	0.00674288
ENSMUSG00000086741	Gm15816	-2.09504	0.017402
ENSMUSG00000086822	5330413P13Rik	-3.0921	2.84741e-43
ENSMUSG00000086938	4930481A15Rik	-1.89946	9.56816e-29
ENSMUSG00000086947	4930522O17Rik	-1.8814	0.00137782
ENSMUSG00000086962	Gm12248	4.77755	7.21594e-17
ENSMUSG00000087006	Gm13889	1.5251	5.81682e-55
ENSMUSG00000087166	L1td1	1.88851	1.35259e-10
ENSMUSG00000087172	Gm12153	2.68567	3.53204e-05
ENSMUSG00000087175	Gm15133	-7.34849	3.18774e-14
ENSMUSG00000087247	Alkal1	1.87046	5.45084e-28
ENSMUSG00000087259	2610035D17Rik	-2.93495	4.5558e-40
ENSMUSG00000087264	Gad1os	-1.31079	6.19966e-07
ENSMUSG00000087343	1700021N21Rik	5.11098	1.68844e-05
ENSMUSG00000087362	Gm13710	2.06112	3.18085e-08
ENSMUSG00000087368	BC065397	-1.26827	2.53817e-10
ENSMUSG00000087382	Ctcflos	2.11701	0.0245355
ENSMUSG00000087406	E130215H24Rik	-1.15898	0.000253671
ENSMUSG00000087412	Gm15501	1.64193	9.98246e-31
ENSMUSG00000087452	Gm11998	-1.56122	0.0473759
ENSMUSG00000087455	5330411J11Rik	-4.19743	0.000707612
ENSMUSG00000088054	Mir1968	-1.4859	0.0248946
ENSMUSG00000088217	Gm22079	-2.25189	0.00474105
ENSMUSG00000088252	Snord13	1.70461	2.50719e-05
ENSMUSG00000089265	Gm22888	-1.82104	0.0487149
ENSMUSG00000089647	Gm2245	1.63345	0.0216611
ENSMUSG00000089679	Gm16299	-3.79097	4.19056e-10
ENSMUSG00000089727	Klra8	-8.65346	2.58095e-19
ENSMUSG00000089768	Tmsb15b1	-3.48549	2.10076e-07
ENSMUSG00000089797	Gm16118	-1.25126	6.01429e-06
ENSMUSG00000089844	A530032D15Rik	1.21125	4.80757e-07
ENSMUSG00000089874	9230117E06Rik	-1.95255	2.48044e-14
ENSMUSG00000089942	Pira2	-1.00213	1.27071e-12
ENSMUSG00000090053	Pakap.2	1.27456	6.01108e-05
ENSMUSG00000090098	Alms1-ps2	-1.77346	0.00134108
ENSMUSG00000090121	Abhd12b	-1.73076	6.23556e-10
ENSMUSG00000090125	Pou3f1	1.24221	2.34468e-06
ENSMUSG00000090145	Ugt1a6b	1.02552	1.07391e-10
ENSMUSG00000090175	Ugt1a9	3.27222	0.0397478
ENSMUSG00000090206	Tepp	-1.10894	1.27876e-08
ENSMUSG00000090215	Trim34b	5.00975	0
ENSMUSG00000090254	Gm1965	-2.30655	0.00163975
ENSMUSG00000090272	Mndal	-3.43171	3.76702e-240
ENSMUSG00000090326	Dthd1	-2.86419	7.01808e-08
ENSMUSG00000090509	Sfta2	-2.15742	4.3256e-58
ENSMUSG00000090555	Gm8893	6.09424	4.31047e-09
ENSMUSG00000090698	Apold1	1.01806	0.00193053
ENSMUSG00000090840	1700092M07Rik	1.6519	0.00165455
ENSMUSG00000090891	D6Ertd527e	-1.17624	1.46808e-07
ENSMUSG00000090994	Gm6153	3.96096	0.00431349
ENSMUSG00000091020	Gm5828	3.0348	2.15873e-05
ENSMUSG00000091043	Glyatl3	3.24682	0.0186015
ENSMUSG00000091091	Kcnmb3	-3.88241	0.010575
ENSMUSG00000091155	Serpine3	5.23042	7.70351e-07
ENSMUSG00000091230	H1f11-ps	-1.68442	6.45906e-11
ENSMUSG00000091269	Gm6682	3.22059	3.97846e-31
ENSMUSG00000091345	Col6a5	1.63752	3.36726e-06
ENSMUSG00000091373	Gm8810	11	1.86481e-31
ENSMUSG00000091408	Gm6728	3.18854	1.225e-09
ENSMUSG00000091476	Catspere2	-2.24385	2.26379e-41
ENSMUSG00000091511	Vmn2r87	-3.1527	0.00439514
ENSMUSG00000091594	LOC115486519	4.39364	0.0083748
ENSMUSG00000091639	Gm3756	2.43973	5.01936e-20
ENSMUSG00000091679	Vmn2r96	-1.4478	0.00182521
ENSMUSG00000091697	Eif3s6-ps2	4.67557	2.59963e-20
ENSMUSG00000091705	H2-Q2	2.99262	2.36884e-93
ENSMUSG00000091844	Gm8251	-2.60984	2.07423e-06
ENSMUSG00000091864	Gm17102	-4.20454	0.000340071
ENSMUSG00000091866	Gm6257	5.76076	1.02151e-22
ENSMUSG00000091906	1700099I09Rik	-2.30446	0.00353856
ENSMUSG00000091956	C2cd4b	-1.15106	6.35702e-14
ENSMUSG00000092021	Gbp11	2.67399	5.57728e-62
ENSMUSG00000092178	Gm45351	2.0727	0.000308783
ENSMUSG00000092216	Gm19345	-1.21748	0.0176407
ENSMUSG00000092225	Gm2381	5.41207	6.46214e-07
ENSMUSG00000092239	1700031A10Rik	4.31669	0.000402615
ENSMUSG00000092243	Gm7030	9.08246	1.07198e-66
ENSMUSG00000092247	Gm20426	3.2128	0.000289265
ENSMUSG00000092253	H2-Q3	5.08481	5.3455e-12
ENSMUSG00000092274	Neat1	-1.01746	2.9975e-23
ENSMUSG00000092335	Zfp977	-2.01236	3.54019e-08
ENSMUSG00000092349	Smim40	-2.53926	1.45585e-09
ENSMUSG00000092353	Gm3363	-4.92997	1.74407e-06
ENSMUSG00000092390	LOC118568338	1.957	0.0358139
ENSMUSG00000092397	C130080G10Rik	-1.27802	0.000196836
ENSMUSG00000092444	Gm18733	5.48483	1.82494e-06
ENSMUSG00000092490	Gm20482	1.89036	0.0366984
ENSMUSG00000092528	Nlrp1c-ps	-5.12722	3.08148e-25
ENSMUSG00000092552	Gm4287	3.2993	0.0130181
ENSMUSG00000092564	BC051226	-1.24179	3.83451e-18
ENSMUSG00000092574	2810047C21Rik1	1.92421	0.0126101
ENSMUSG00000092618	Btnl6	-5.14109	1.96065e-06
ENSMUSG00000092713	Gm22858	-4.35488	0.000382692
ENSMUSG00000092887	Snord53	-5.18667	3.69261e-06
ENSMUSG00000093187	Mir344-2	-2.7503	0.00832792
ENSMUSG00000093756	Gm18594	-3.36567	0.00611489
ENSMUSG00000093805	Gal3st2b	2.50061	4.45056e-05
ENSMUSG00000093806	Asmt	2.81639	3.05224e-16
ENSMUSG00000093846	Gm4425	3.58209	1.33771e-05
ENSMUSG00000093894	Ighv1-53	-5.56633	3.32484e-13
ENSMUSG00000093896	Ighv1-76	-7.56476	8.93737e-08
ENSMUSG00000093973	Mrgpra2a	2.25775	0.0128569
ENSMUSG00000094016	Trav15-1-dv6-1	-2.9363	0.0378962
ENSMUSG00000094088	Ighv1-64	-3.67208	2.0206e-10
ENSMUSG00000094102	Ighv9-2	-2.05718	0.0377456
ENSMUSG00000094112	9330182O14Rik	-3.2956	0.0129986
ENSMUSG00000094124	Ighv1-74	-4.74296	1.39637e-06
ENSMUSG00000094185	Gm5445	4.49233	9.73453e-05
ENSMUSG00000094322	Ighv9-4	-5.74931	4.27531e-07
ENSMUSG00000094420	Igkv10-96	-1.07161	0.0131665
ENSMUSG00000094430	Smbd1	-1.91306	2.51845e-14
ENSMUSG00000094433	Igkv5-43	-1.53146	0.0004158
ENSMUSG00000094502	Ighv1-69	-6.70652	3.05417e-08
ENSMUSG00000094525	Trbv12-2	-2.47681	8.10457e-10
ENSMUSG00000094562	Trav13-4-dv7	-5.0492	5.65512e-05
ENSMUSG00000094622	Gm3055	-1.91144	1.14002e-19
ENSMUSG00000094626	Tmem121b	-2.09585	5.26838e-17
ENSMUSG00000094651	Gal3st2	-4.30022	5.94757e-22
ENSMUSG00000094652	Ighv1-42	-5.4753	2.33435e-07
ENSMUSG00000094732	1500015L24Rik	1.15014	0.00250469
ENSMUSG00000094766	Trav7-4	-3.85717	0.00323818
ENSMUSG00000094797	Igkv6-15	-1.20108	7.1348e-05
ENSMUSG00000094872	Igkv9-120	-1.32065	0.0176555
ENSMUSG00000094940	Ighv1-84	-4.62451	0.00100005
ENSMUSG00000094985	Topaz1	-2.10511	3.80415e-06
ENSMUSG00000094992	Fbxw25	3.17555	0.018692
ENSMUSG00000095007	Igkv12-41	-2.31676	0.00166204
ENSMUSG00000095040	1700001J03Rik	-1.96709	6.13363e-05
ENSMUSG00000095061	E030018B13Rik	2.59519	8.82992e-11
ENSMUSG00000095105	Edaradd	-1.12325	1.40014e-07
ENSMUSG00000095126	Trav6-7-dv9	-4.02192	0.00489212
ENSMUSG00000095127	Ighv1-82	-3.14897	3.33003e-06
ENSMUSG00000095168	Gm4795	-3.4328	0.011152
ENSMUSG00000095217	H2bc15	-2.12722	1.90013e-07
ENSMUSG00000095285	Ighv5-9	-4.02203	0.00132661
ENSMUSG00000095295	Gm3488	-3.03022	0.0185614
ENSMUSG00000095304	Plac9	-1.35323	1.01659e-21
ENSMUSG00000095351	Igkv3-2	-2.56793	4.24008e-07
ENSMUSG00000095416	Ighv1-12	-2.03691	0.00312886
ENSMUSG00000095427	Rps2-ps6	1.55668	0.00111534
ENSMUSG00000095493	A630023A22Rik	2.06644	8.86879e-12
ENSMUSG00000095497	Igkv1-122	2.57733	0.00518326
ENSMUSG00000095562	Erdr1	-3.62409	6.58611e-21
ENSMUSG00000095574	Trbv12-1	-2.9467	1.45906e-09
ENSMUSG00000095576	Fmo6	-2.06897	3.09052e-06
ENSMUSG00000095583	Ighv14-2	-2.49811	0.00509786
ENSMUSG00000095589	Ighv1-55	-2.71786	0.00236901
ENSMUSG00000095597	Rps7-ps3	4.64541	0
ENSMUSG00000095633	Igkv4-58	-2.09712	0.041594
ENSMUSG00000095753	Igkv4-53	-1.2949	0.0201634
ENSMUSG00000095771	Igkv14-111	-2.42011	5.82426e-05
ENSMUSG00000095845	Gm5741	1.12366	0.0103297
ENSMUSG00000095975	Cphx1	-2.08034	1.13994e-06
ENSMUSG00000095981	Ighv10-1	-2.67328	0.00074249
ENSMUSG00000096035	Odaph	1.97642	1.87169e-06
ENSMUSG00000096078	Ighv1-62-2	-3.93713	0.0344033
ENSMUSG00000096096	Trav4-4-dv10	-2.1492	0.00199151
ENSMUSG00000096108	Ighv11-2	-5.98448	4.33444e-08
ENSMUSG00000096138	Trav7-6	-4.00132	0.00508883
ENSMUSG00000096233	Gm13238	-5.4041	3.14449e-07
ENSMUSG00000096326	Ighv1-78	-7.21321	2.04153e-10
ENSMUSG00000096329	Trav13d-4	3.19176	0.0342024
ENSMUSG00000096336	Igkv1-135	-1.4842	0.0083043
ENSMUSG00000096452	Ighv1-77	-2.13735	0.0367617
ENSMUSG00000096459	Ighv9-3	-1.65866	0.00213698
ENSMUSG00000096499	Ighv1-5	-1.9288	0.00599244
ENSMUSG00000096515	Igkv14-100	-2.2286	0.00037563
ENSMUSG00000096551	Trav10	-1.89228	0.0393628
ENSMUSG00000096576	Oog1	3.25818	0.0127628
ENSMUSG00000096577	Ighv1-71	-3.5224	0.0278758
ENSMUSG00000096649	Ighv1-31	-5.22361	0.000694042
ENSMUSG00000096672	Ighv1-63	-2.81633	0.0394901
ENSMUSG00000096715	Igkv3-4	-2.46675	7.81851e-06
ENSMUSG00000096719	Mrgpra2b	1.79476	4.85154e-07
ENSMUSG00000096753	Fam181a	-2.1594	5.36493e-13
ENSMUSG00000096768	Erdr1.1	-1.70312	4.22324e-07
ENSMUSG00000096805	Ighv9-1	1.466	0.00348353
ENSMUSG00000096824	Ighv2-7	3.92371	0.0109102
ENSMUSG00000096833	Igkv4-55	-1.80782	0.0434608
ENSMUSG00000096844	Igkv6-14	-1.70074	0.014226
ENSMUSG00000096878	Gm21083	1.75679	5.68852e-05
ENSMUSG00000096883	Shisa8	-1.07763	1.17499e-06
ENSMUSG00000096900	Trav9-1	-4.39669	0.000769615
ENSMUSG00000096908	Trav7-3	-3.74062	0.0152685
ENSMUSG00000096914	Galntl6	-2.363	5.14948e-10
ENSMUSG00000096932	5033403F01Rik	-1.02839	0.00972796
ENSMUSG00000096960	A230028O05Rik	1.78913	2.20815e-09
ENSMUSG00000096986	4930509E16Rik	-2.02309	0.0120783
ENSMUSG00000097003	D930007P13Rik	-1.61201	0.00190745
ENSMUSG00000097006	9530082P21Rik	1.56286	4.27463e-190
ENSMUSG00000097050	Gm9918	-1.02451	0.0129423
ENSMUSG00000097068	Gm26760	-1.32157	0.0262877
ENSMUSG00000097073	9430037G07Rik	-4.441	4.43314e-19
ENSMUSG00000097074	4833428L15Rik	1.2264	2.81041e-05
ENSMUSG00000097084	Foxl1	-1.34362	4.83352e-20
ENSMUSG00000097097	5033426O07Rik	-1.2535	0.00890107
ENSMUSG00000097101	1810034E14Rik	-1.0874	2.05908e-20
ENSMUSG00000097177	9330159M07Rik	-1.64614	4.43626e-20
ENSMUSG00000097178	2310002F09Rik	-2.19553	4.09014e-07
ENSMUSG00000097180	2700038G22Rik	1.56291	1.42675e-18
ENSMUSG00000097254	C430042M11Rik	-5.16831	4.18033e-10
ENSMUSG00000097281	Gm26685	2.62389	7.75555e-13
ENSMUSG00000097292	A230107N01Rik	-1.07992	0.00418042
ENSMUSG00000097304	Rpl31-ps15	5.73226	1.36656e-08
ENSMUSG00000097316	Gm10516	-2.15727	8.19387e-48
ENSMUSG00000097346	Rps18-ps4	5.01019	3.36967e-05
ENSMUSG00000097360	9430065F17Rik	-2.27898	1.40732e-05
ENSMUSG00000097365	C030034L19Rik	-1.72627	9.42004e-12
ENSMUSG00000097386	9130213A22Rik	1.22426	1.15766e-08
ENSMUSG00000097393	D030068K23Rik	3.59572	0.000145466
ENSMUSG00000097486	Gm17733	-3.38776	0.0121627
ENSMUSG00000097515	1700040D17Rik	1.68826	0.0190766
ENSMUSG00000097574	C920006O11Rik	-2.6999	1.39925e-47
ENSMUSG00000097650	4921507G05Rik	-2.37351	8.78633e-05
ENSMUSG00000097662	Gm2093	3.73503	2.44973e-22
ENSMUSG00000097716	1700026J14Rik	-2.31888	0.0165713
ENSMUSG00000097740	E030044B06Rik	-1.04104	0.000110826
ENSMUSG00000097745	AI115009	1.48261	0.0289931
ENSMUSG00000097756	A730056A06Rik	-1.00637	0.0254048
ENSMUSG00000097767	Miat	-1.1631	0.000377572
ENSMUSG00000097779	4833407H14Rik	-1.57042	3.09243e-13
ENSMUSG00000097781	9330136K24Rik	-1.31434	0.00101992
ENSMUSG00000097789	Gm2115	-2.07202	1.96197e-15
ENSMUSG00000097814	Panct2	-1.33039	7.30324e-21
ENSMUSG00000097848	Gm807	2.87046	3.58529e-08
ENSMUSG00000097888	Gm26682	2.22463	1.00376e-18
ENSMUSG00000097906	Gm9625	5.60106	0
ENSMUSG00000097934	6720483E21Rik	-1.09842	0.00962494
ENSMUSG00000097960	A330074K22Rik	-1.22372	2.74826e-09
ENSMUSG00000097993	Ptprv	1.73042	3.76502e-26
[truncated: 233 more rows]
