# Supplementary material for: Differential lung gene expression changes in C57BL/6 and DBA/2 mice carrying an identical functional Mx1 gene reveals crucial differences in the host response
Source: BMC Genom Data. 2024 Feb 15;25:19. doi: 10.1186/s12863-024-01203-3 (PMC10870463; doi:10.1186/s12863-024-01203-3)
Supplement: Supplementary file 7 — Additional file 7. Description of data: DEGs up-regulated in B6-Mx1r/r and regulated in infected B6-Mx1r/r at day 3 p.i. (all DEGs in B6-Mx1r/r versus mock controls). [file 12863_2024_1203_MOESM7_ESM.xlsx]

## Sheet: S7_D2vsB6_DN_d3_regulated_B6d3_
SYMBOL	log2FoldChange
Trim12a	-12.0622
Skint3	-9.63492
Klra8	-8.99408
Klra14-ps	-8.73048
Hba-a2	-8.67868
AI506816	-7.76262
Ccl19-ps2	-7.69198
Afm	-7.20439
Olfr1034	-6.98517
Klra6	-6.90591
Ighv1-69	-6.81669
Mir7688	-6.74326
Khdc1a	-6.72585
Ighv1-76	-6.64866
Ankrd63	-6.51149
Spag11b	-6.39651
Ighv1-78	-6.23258
Ighv1-74	-6.14545
Ighv5-9	-6.08566
Klra4	-6.05432
Ighv11-2	-5.94339
Glrp1	-5.8478
Snord53	-5.77017
Igkv12-89	-5.73743
Btnl6	-5.70612
Gvin1	-5.62338
Psg22	-5.5425
Ighv1-53	-5.36221
Trim5	-5.34044
Trav13-4-dv7	-5.32681
Unc5a	-5.27062
Apoc3	-5.17229
Folr1	-5.10983
Ighv1-55	-5.10923
Tmem45b	-5.02635
Nlrp1c-ps	-4.98372
Ighv13-2	-4.94679
Gvin-ps4	-4.94632
Mir344-2	-4.90458
Klra9	-4.75852
Ighv1-31	-4.72862
Strc	-4.70266
Ighv3-5	-4.68974
Sntg1	-4.6737
Ighv1-64	-4.67045
Dppa5a	-4.63451
Fggy	-4.6339
Bpifa2	-4.60008
Trav7-4	-4.55604
Adh6a	-4.48564
Vipr2	-4.48534
Trav14n-3	-4.46202
Zfp984	-4.40862
Mup11	-4.29464
Trav8-1	-4.28382
Nxpe4	-4.2595
Lypd8	-4.24953
Trpm8	-4.13755
Ffar1	-4.11647
Cryaa	-4.11088
Wfdc8	-4.09571
Igkv1-99	-4.06239
Tex44	-4.0477
Trav7-3	-4.034
Ccdc73	-4.01741
Prm1	-3.95504
Cyp2c70	-3.9392
Gucy2c	-3.92806
Igkv5-39	-3.87907
Ighv1-84	-3.86524
Pbp2	-3.82758
Nxpe2	-3.78599
Zfp987	-3.77591
Khdc1b	-3.75067
Lactbl1	-3.73294
Phgr1	-3.70266
Ighv9-4	-3.69933
Olfr1033	-3.69038
Klk1b11	-3.66038
Eppin	-3.65159
Igkv4-62	-3.63199
Six3	-3.62994
Gal3st2	-3.62873
Trav7-6	-3.62513
Tspan10	-3.61273
Foxo6os	-3.60209
Galntl6	-3.59826
Gc	-3.58615
Erdr1	-3.58544
Ghrhr	-3.56175
Cst8	-3.45106
Hcrtr2	-3.42876
Mcoln3	-3.40391
Cblif	-3.40038
Mir7682	-3.38022
Clca1	-3.37737
Gpr31a	-3.37687
Rnase12	-3.35222
Igkv14-126	-3.30741
Lhcgr	-3.29438
Rnase2b	-3.27578
Dthd1	-3.2723
Il9r	-3.24988
Marco	-3.24519
Tgm7	-3.23747
Cst9	-3.21602
Armh1	-3.1973
Serpina9	-3.18851
Trbv19	-3.17932
Rpl21-ps8	-3.1752
Tmem74	-3.17377
Rpl19-ps3	-3.15598
Trav6-7-dv9	-3.15472
Lyzl4	-3.14408
Zfp572	-3.13008
Sox11	-3.11473
Atp10b	-3.10686
ND3	-3.08204
Art2b	-3.07786
Khdc1c	-3.07511
Ighv7-1	-3.06488
Grp	-3.06307
Chst4	-3.05464
Mndal	-3.05384
Trav9-1	-3.04955
Azgp1	-3.0286
Fer1l6	-3.00791
Actl9	-2.9639
Cep112it	-2.95712
Smim40	-2.94417
Igkv4-86	-2.93762
Hc	-2.91382
Smim6	-2.91078
Gal	-2.90702
Wfdc21	-2.9016
Tceanc2	-2.88121
Rspo2	-2.87086
Mrgprb2	-2.8524
Ighv5-2	-2.83371
Trbv3	-2.82109
Tff2	-2.82106
Alb	-2.81438
Xkr7	-2.8033
Igkv1-122	-2.78675
Rec8	-2.78323
Trbv13-3	-2.77616
Ighv14-4	-2.76225
Rpl3-ps2	-2.74405
Mgl2	-2.7288
Vmn2r87	-2.72485
Ankrd34b	-2.724
Ssmem1	-2.72163
Meiosin	-2.71925
Gnrhr	-2.70386
Pttg1	-2.69368
Klk1b27	-2.6793
Tmsb15b1	-2.6496
Klra10	-2.64706
Trav7-5	-2.6428
Kcnh8	-2.64195
Rd3	-2.62906
Rpl29	-2.62409
Got1l1	-2.6074
Mucl1	-2.60351
Ssu2	-2.60134
Cldn22	-2.60089
Uox	-2.5916
Trav16n	-2.55416
Fut9	-2.53779
Rbm44	-2.5286
Ear6	-2.50617
Ifi213	-2.48794
Cdcp3	-2.48153
Igkv4-55	-2.45193
Pwwp4c	-2.44263
Serpina11	-2.42254
Trav14-3	-2.41084
Cdh26	-2.40782
Glp1r	-2.39456
Unc80	-2.39196
Cpb1	-2.38065
Il13	-2.37922
Kcnj1	-2.36169
Cntn6	-2.35564
Fbxo44	-2.35336
Aox3	-2.35071
Ppp1r3e	-2.34709
Zfp982	-2.34646
Gcm2	-2.345
H2-Eb2	-2.33803
BC030500	-2.33762
Chil4	-2.33601
Anks1b	-2.3344
Nptx1	-2.32953
Ighv1-82	-2.3247
Igkv15-103	-2.31836
Epb42	-2.31813
Kcne1l	-2.31315
Itih5l-ps	-2.3059
Folh1	-2.3041
Pcdh20	-2.2805
Igkv9-120	-2.27419
Tbx3os2	-2.26176
Sfta2	-2.24789
Tubb3	-2.24479
Igkv4-58	-2.23542
Tnni3k	-2.23498
Ces2b	-2.2325
Fabp12	-2.2163
Stag3	-2.21628
Pgc	-2.21527
Trpv1	-2.21471
Gkn3	-2.21041
Prmt8	-2.20388
Ube2d2b	-2.20292
Catspere2	-2.20064
Cyp1a1	-2.19812
Pcdhga11	-2.19752
Fmo6	-2.19093
Mettl7a2	-2.18301
Tubb4a	-2.17072
Tm4sf4	-2.16992
Trav13-1	-2.16243
Bpifa1	-2.15048
Igkv5-45	-2.13972
Eqtn	-2.13454
Gjb1	-2.13092
Igfbp2	-2.12888
Nuggc	-2.12675
Il5	-2.12129
Nxpe1-ps	-2.09823
Lct	-2.09542
Rab6b	-2.09351
Wscd1	-2.09056
Wfdc13	-2.08941
Ooep	-2.08577
Galnt14	-2.08562
BC051142	-2.0824
Uchl1	-2.07511
Akr1c18	-2.07448
Cda	-2.06727
Prss35	-2.06185
Ppm1n	-2.04585
Pcdh9	-2.04113
B4gat1	-2.04059
Fcrls	-2.03989
Elfn2	-2.03978
Xkr4	-2.03475
Ccl17	-2.03155
Abhd12b	-2.02546
Hhipl1	-2.0246
Sftpa1	-2.02121
Thrsp	-1.98173
Zfp991	-1.96838
Spdya	-1.96586
Slc18a3	-1.96065
Pnp2	-1.95278
Ern2	-1.95005
Lhx2	-1.94713
Erdr1.1	-1.94133
Iglv1	-1.93926
Kel	-1.93792
Ighv9-3	-1.93625
Clec2g	-1.93075
Acnat1	-1.91777
Cyp17a1	-1.91497
Chil1	-1.91356
Igkv4-91	-1.90628
Ndp	-1.90073
Plbd1	-1.8924
Xlr3a	-1.8884
Ccl24	-1.88664
Tnr	-1.88556
Ksr2	-1.87257
Ifi206	-1.87169
Padi2	-1.86966
Crisp3	-1.86924
Negr1	-1.86648
Trbv17	-1.86216
Ighv1-47	-1.85809
Lalba	-1.85496
Rnase10	-1.85465
Lrrc31	-1.85426
Slc9b2	-1.85091
Sec16b	-1.84664
Capn8	-1.8397
Mucl3	-1.82941
Cdh6	-1.82613
Slc38a11	-1.81599
Chrna7	-1.80569
Fam131c	-1.8046
Agtr1b	-1.80388
Lncbate1	-1.80177
Slc26a4	-1.79819
Pou3f2	-1.79439
Klra13-ps	-1.78788
Svopl	-1.78649
Tulp2	-1.78604
Vwc2	-1.77709
Plppr5	-1.77601
Sfrp4	-1.77057
Tspo2	-1.76501
Ntn5	-1.75414
Lrrc17	-1.75312
Adra2c	-1.75048
Nxf7	-1.74423
H2-Ob	-1.7431
Syt2	-1.73475
Pnma2	-1.72599
Cyp4a12b	-1.72129
Ros1	-1.71725
Asgr1	-1.7138
Hbb-bt	-1.70198
Nnmt	-1.69684
Gpc2	-1.695
Ptpn20	-1.69225
Capn6	-1.69174
Apobec3	-1.68871
Crtac1	-1.68491
Pla2g1b	-1.67236
Reg3g	-1.66905
Cngb1	-1.66868
Hnf4a	-1.66647
Clhc1	-1.66056
Igkv17-121	-1.65573
Dnah7c	-1.65543
Selenok-ps1	-1.65251
Gpr55	-1.65046
Slc4a1	-1.65007
Ccdc17	-1.64963
Agtrap	-1.64945
Gypa	-1.64909
Bex2	-1.64531
Golm2	-1.63121
Ccl22	-1.63034
H2-Ke6	-1.62927
Trav16	-1.62302
A2ml1	-1.62078
Asxl3	-1.62047
Cacna2d4	-1.61538
Napsa	-1.60779
Sat2	-1.60769
Snord73a	-1.60328
Topaz1	-1.60223
Slc38a3	-1.59996
Cryzl2	-1.59683
Frmd3	-1.59666
Insyn1	-1.59619
Vwa2	-1.59484
Xlr4a	-1.59369
Trim34a	-1.5912
Zfp976	-1.58414
Chil3	-1.58364
Alx4	-1.5792
Fam181a	-1.57747
Acoxl	-1.5721
Ocm	-1.57018
Muc5ac	-1.56728
Ddx25	-1.56541
Mcmdc2	-1.56161
Lcn4	-1.56134
Olfml2a	-1.55784
Igkv12-46	-1.54633
Tdgf1	-1.54269
Iglc1	-1.53912
Edn2	-1.53895
Shisal2a	-1.5369
Phex	-1.53601
Trbv12-2	-1.53522
Dmc1	-1.53415
Gdf7	-1.53036
Sez6l	-1.52897
Slc17a8	-1.52889
Igkv14-111	-1.52691
Slc44a3	-1.52578
Rnf165	-1.52271
Megf11	-1.52217
Egfl6	-1.51862
Lmntd1	-1.51811
Rgsl1	-1.51714
Pde6h	-1.51607
Nat8f5	-1.51481
Prelid3a	-1.51134
Cyp2r1	-1.50834
Iglv2	-1.50685
Rlbp1	-1.50425
Ntn3	-1.50417
Spp1	-1.50319
Snapc5	-1.49883
Plcxd3	-1.49814
Rbpjl	-1.4948
H1f11-ps	-1.49348
Fut2	-1.4885
Muc5b	-1.48742
Tmem150c	-1.48535
Pabpc4l	-1.48506
Trbv12-1	-1.48428
Epha7	-1.48414
Brinp2	-1.48404
Snora17	-1.4821
Catsper3	-1.47785
Olfr558	-1.4685
Apol7b	-1.46689
Spaca1	-1.4665
Slc35g2	-1.46456
Tmem121b	-1.4623
Scrg1	-1.46218
Ccdc184	-1.46202
Dio1	-1.46161
Apba2	-1.45983
Rasd2	-1.45136
Rpsa-ps2	-1.45013
Atp6v1b1	-1.4489
Cntn2	-1.44571
Hmgn2	-1.44446
Gpr37	-1.4443
Sftpc	-1.44341
Igkv10-94	-1.44031
Ramp1	-1.43609
Tmem132c	-1.43301
Arhgap20	-1.43164
Ang	-1.42526
Stard6	-1.42452
Amtn	-1.423
Tgm4	-1.42271
Tat	-1.42207
Fcna	-1.41821
Gli1	-1.41716
Siglecf	-1.40847
Pcdhga3	-1.40809
Col28a1	-1.40709
Tmem221	-1.4054
Nsun7	-1.40532
Fxyd3	-1.40528
Ccdc83	-1.40226
Mdga1	-1.39984
Btg4	-1.39486
Kcnn4	-1.39361
Zfp977	-1.3924
Caskin1	-1.38987
Fancc	-1.38937
Xrcc3	-1.38741
Nxph1	-1.38526
Glrb	-1.38515
Nat8f4	-1.38478
Thbs3	-1.3817
S100g	-1.37233
Bex4	-1.37205
Igkv6-23	-1.36948
Chrnb4	-1.36784
Dusp26	-1.36615
Nts	-1.3657
Scoc	-1.3641
Meox1	-1.36346
Cdrt4	-1.36252
Chrm4	-1.36152
Plac9	-1.36095
Cabp2	-1.36
Otogl	-1.35824
Pou3f3	-1.35604
Xkr5	-1.35549
Tnfaip6	-1.35261
Klrc2	-1.35243
Acaca	-1.34789
Tmem196	-1.3466
Apob	-1.3439
Tmeff2	-1.34145
Olfr920	-1.33991
C5ar2	-1.33883
Sorbs2os	-1.33878
Pkd2l2	-1.33793
Prcd	-1.33787
Iglv3	-1.33664
Ttc39d	-1.33475
Erich5	-1.33104
Lypd2	-1.32984
Adam5	-1.32843
Cpz	-1.32525
Cplane2	-1.32005
Iqcd	-1.31972
Zfp114	-1.3181
Cacna1i	-1.31779
Aqp11	-1.31719
Igkv4-53	-1.31498
Snca	-1.31391
Ifi208	-1.31384
Mfap2	-1.31349
Scn3a	-1.311
Megf10	-1.30951
Iglc2	-1.3038
ND4L	-1.30024
Rps4l	-1.29992
Ighm	-1.2973
Rnf138rt1	-1.29599
Hdac9	-1.29549
Igkv1-135	-1.29137
Arfgef3	-1.28855
Upk3bl	-1.28786
Srsf12	-1.28709
Pramel13	-1.28672
Sp5	-1.28602
Ly6g6d	-1.28552
Shisa3	-1.28503
Galr3	-1.28377
Ankle1	-1.28199
Zfp14	-1.28025
Qpct	-1.27903
Trbv29	-1.27841
Lgi3	-1.27841
Ttc38	-1.27636
Pbx4	-1.27589
Ppp1r14c	-1.27488
Golt1a	-1.27281
Fcmr	-1.2725
Cd19	-1.26932
Glb1	-1.26829
Kremen2	-1.26823
Pimreg	-1.25986
Fstl4	-1.2577
Kazald1	-1.25754
B3gnt3	-1.25463
Proz	-1.25351
Adrb3	-1.25329
Fcer2a	-1.25302
Trnp1	-1.25068
Bdh2	-1.25018
Slurp1	-1.2501
Ccdc171	-1.24609
Adh1	-1.24567
Smim17	-1.24524
Lonrf2	-1.24376
Gad1	-1.24144
Sel1l3	-1.2406
Sftpd	-1.24038
Cdkl1	-1.23746
Appbp2os	-1.23034
Fmo3	-1.22957
Dgkb	-1.22941
Tcea3	-1.22759
Usp44	-1.22745
Snx22	-1.22518
Crybb1	-1.22241
Itga11	-1.21828
Tram1l1	-1.21688
Slc7a10	-1.21419
Siglecg	-1.21322
Smbd1	-1.2129
Gsto1	-1.21285
Gng8	-1.21235
Prg4	-1.21218
Fam180a	-1.21205
Grik4	-1.20545
Baalc	-1.2052
Cacng4	-1.20454
Actc1	-1.20329
Acp1	-1.20198
Crabp1	-1.20151
Nlrp1b	-1.20041
Sdk1	-1.19881
Neat1	-1.19541
Poln	-1.19338
Gcnt1	-1.1925
Atp6v0c	-1.18921
Pitpnm3	-1.18458
Colq	-1.18404
Apoa2	-1.17984
BC051226	-1.17948
Zdbf2	-1.17892
Pcdhgb6	-1.17878
Cyp2j9	-1.17679
Stkld1	-1.17418
Syt10	-1.17032
Fam171b	-1.16853
Wdr95	-1.16652
Zfp277	-1.15798
Sycp1	-1.1545
P2rx5	-1.15284
Mmp3	-1.15283
Tmem269	-1.15158
H2-DMb1	-1.15007
Pnpla5	-1.14859
Tinag	-1.14773
Gria4	-1.14715
Tmem132d	-1.14664
Cacng7	-1.14659
Clec11a	-1.14271
Mri1	-1.14269
Cd79a	-1.1396
Zfp575	-1.13959
Slc25a47	-1.13912
Mid1	-1.13782
Dbh	-1.13573
Vstm2a	-1.13482
Lrrc26	-1.13408
Cilp	-1.13331
D2hgdh	-1.13329
Mlc1	-1.13319
Pak1	-1.13154
Tdg	-1.13048
Lpar2	-1.13041
Adam28	-1.12886
Isoc2b	-1.12743
Apol7c	-1.12732
Entpd2	-1.12593
Kcnb2	-1.12578
Wfdc10	-1.1239
Nr4a1	-1.12358
Slc38a5	-1.12317
Nptxr	-1.12229
Tmem267	-1.12184
Rnf17	-1.1204
Igkj5	-1.11918
Nudt7	-1.11841
Ank3	-1.11754
Crnde	-1.1175
Trbv16	-1.11466
Cpne5	-1.11212
Miat	-1.11211
Fam228b	-1.11175
Amhr2	-1.11105
Ms4a1	-1.11036
Kcna1	-1.10841
C1qtnf2	-1.10735
Iglon5	-1.10596
Mfsd13b	-1.10365
Lrch2	-1.10083
Upk1a	-1.10041
Pak3	-1.09971
Chek2	-1.09788
Lama3	-1.09773
Rnf144a	-1.09566
Wnt4	-1.09557
Slc26a3	-1.09447
Zfp950	-1.09348
Cd79b	-1.09023
Haus5	-1.08802
Sh3gl2	-1.08483
Dglucy	-1.08432
Mcm6	-1.07952
Chia1	-1.07852
Slco1c1	-1.07713
Gsg1l	-1.07572
Vat1l	-1.0741
Sugct	-1.07151
Zfp459	-1.06996
Tex15	-1.06952
Atad3aos	-1.06941
Cdca7l	-1.06845
Cpm	-1.06814
Gdf2	-1.06786
Saa4	-1.06633
Mtmr7	-1.06589
Cyp4f18	-1.06456
Zfp783	-1.06289
Ndnf	-1.06267
Cep295nl	-1.06122
Bcas3os2	-1.06108
Clec3b	-1.06066
Ndrg4	-1.06021
Arhgef19	-1.06004
Rpl21	-1.05906
Mxd3	-1.05888
Agr3	-1.05313
Bik	-1.05274
Fasn	-1.05106
Trgc1	-1.049
Capn13	-1.04661
Ebf2	-1.04581
Lamb3	-1.04575
Kif26b	-1.0446
Zfp385b	-1.0442
Trgv6	-1.04354
Lrrc4c	-1.04271
Cttnbp2	-1.04089
Mutyh	-1.03983
Pcsk5	-1.03922
Trappc6a	-1.03895
Has1	-1.03838
Cd247	-1.03742
Plcb1	-1.03714
Lgr6	-1.03658
Vstm5	-1.03633
Unc5d	-1.03539
Fbln7	-1.03415
Igsf10	-1.03401
Slc6a2	-1.03351
Bcan	-1.03325
Pkmyt1	-1.0314
AU022252	-1.03124
Rab7b	-1.02956
Col26a1	-1.02954
Rpsa	-1.02915
Cnr1	-1.02706
Col1a1	-1.02692
Myo7a	-1.02646
Fcgbp	-1.02586
Spon2	-1.02495
Fxyd7	-1.02477
Rnps1	-1.0235
Kcnf1	-1.02243
Fam178b	-1.02045
Tet1	-1.01898
AI987944	-1.01893
Tep1	-1.01818
Crocc	-1.01716
Ptprn2	-1.01629
Kcnc3	-1.0134
Zc3h8	-1.01144
Rec114	-1.00896
Samd12	-1.00809
Cyp3a13	-1.00792
Arhgef38	-1.00641
Me1	-1.00427
Olig3	-1.00254
Slc22a17	-1.00186
Itgad	-1.00185
Cnn1	-1.00066
